# Supplementary material for: Identification and Validation of Genetic Variants that Influence Transcription Factor and Cell Signaling Protein Levels
Source: Am J Hum Genet. 2014 Aug 7;95(2):194–208. doi: 10.1016/j.ajhg.2014.07.005 (PMC4129400; doi:10.1016/j.ajhg.2014.07.005)
Supplement: Table S3. Figure S4 Spot IDs [file mmc3.xlsx]

## Sheet: Table S2 - Fig S2 Sample Table.
Row	Column	Sample	Thaw	Replicate
A	1	NA18486	1	1
B	1	NA18486	1	2
C	1	NA18486	1	3
D	1	NA18486	1	4
E	1	NA18498	1	1
F	1	NA18498	1	2
G	1	NA18498	1	3
H	1	NA18498	1	4
I	1	NA18486	2	1
J	1	NA18486	2	2
K	1	NA18486	2	3
L	1	NA18486	2	4
M	1	NA18498	2	1
N	1	NA18498	2	2
O	1	NA18498	2	3
P	1	NA18498	2	4
Q	1	NA18486	3	1
R	1	NA18486	3	2
S	1	NA18486	3	3
T	1	NA18486	3	4
U	1	NA18498	3	1
V	1	NA18498	3	2
W	1	NA18498	3	3
X	1	NA18498	3	4
Y	1	NA19152	1	1
Z	1	NA19152	1	2
AA	1	NA19152	1	3
BB	1	NA19152	1	4
CC	1	NA19153	1	1
DD	1	NA19153	1	2
EE	1	NA19153	1	3
FF	1	NA19153	1	4
A	2	NA18499	1	1
B	2	NA18499	1	2
C	2	NA18499	1	3
D	2	NA18499	1	4
E	2	NA18501	1	1
F	2	NA18501	1	2
G	2	NA18501	1	3
H	2	NA18501	1	4
I	2	NA18499	2	1
J	2	NA18499	2	2
K	2	NA18499	2	3
L	2	NA18499	2	4
M	2	NA18501	2	1
N	2	NA18501	2	2
O	2	NA18501	2	3
P	2	NA18501	2	4
Q	2	NA18499	3	1
R	2	NA18499	3	2
S	2	NA18499	3	3
T	2	NA18499	3	4
U	2	NA18501	3	1
V	2	NA18501	3	2
W	2	NA18501	3	3
X	2	NA18501	3	4
Y	2	NA19159	1	1
Z	2	NA19159	1	2
AA	2	NA19159	1	3
BB	2	NA19159	1	4
CC	2	NA19160	1	1
DD	2	NA19160	1	2
EE	2	NA19160	1	3
FF	2	NA19160	1	4
A	3	NA18502	1	1
B	3	NA18502	1	2
C	3	NA18502	1	3
D	3	NA18502	1	4
E	3	NA18504	1	1
F	3	NA18504	1	2
G	3	NA18504	1	3
H	3	NA18504	1	4
I	3	NA18502	2	1
J	3	NA18502	2	2
K	3	NA18502	2	3
L	3	NA18502	2	4
M	3	NA18504	2	1
N	3	NA18504	2	2
O	3	NA18504	2	3
P	3	NA18504	2	4
Q	3	NA18502	3	1
R	3	NA18502	3	2
S	3	NA18502	3	3
T	3	NA18502	3	4
U	3	NA18504	3	1
V	3	NA18504	3	2
W	3	NA18504	3	3
X	3	NA18504	3	4
Y	3	NA19171	1	1
Z	3	NA19171	1	2
AA	3	NA19171	1	3
BB	3	NA19171	1	4
CC	3	NA19172	1	1
DD	3	NA19172	1	2
EE	3	NA19172	1	3
FF	3	NA19172	1	4
A	4	NA18505	1	1
B	4	NA18505	1	2
C	4	NA18505	1	3
D	4	NA18505	1	4
E	4	NA18507	1	1
F	4	NA18507	1	2
G	4	NA18507	1	3
H	4	NA18507	1	4
I	4	NA18505	2	1
J	4	NA18505	2	2
K	4	NA18505	2	3
L	4	NA18505	2	4
M	4	NA18507	2	1
N	4	NA18507	2	2
O	4	NA18507	2	3
P	4	NA18507	2	4
Q	4	NA18505	3	1
R	4	NA18505	3	2
S	4	NA18505	3	3
T	4	NA18505	3	4
U	4	NA18507	3	1
V	4	NA18507	3	2
W	4	NA18507	3	3
X	4	NA18507	3	4
Y	4	NA19190	1	1
Z	4	NA19190	1	2
AA	4	NA19190	1	3
BB	4	NA19190	1	4
CC	4	NA19192	1	1
DD	4	NA19192	1	2
EE	4	NA19192	1	3
FF	4	NA19192	1	4
A	5	NA18508	1	1
B	5	NA18508	1	2
C	5	NA18508	1	3
D	5	NA18508	1	4
E	5	NA18510	1	1
F	5	NA18510	1	2
G	5	NA18510	1	3
H	5	NA18510	1	4
I	5	NA18508	2	1
J	5	NA18508	2	2
K	5	NA18508	2	3
L	5	NA18508	2	4
M	5	NA18510	2	1
N	5	NA18510	2	2
O	5	NA18510	2	3
P	5	NA18510	2	4
Q	5	NA18508	3	1
R	5	NA18508	3	2
S	5	NA18508	3	3
T	5	NA18508	3	4
U	5	NA18510	3	1
V	5	NA18510	3	2
W	5	NA18510	3	3
X	5	NA18510	3	4
Y	5	NA19193	1	1
Z	5	NA19193	1	2
AA	5	NA19193	1	3
BB	5	NA19193	1	4
CC	5	NA19200	1	1
DD	5	NA19200	1	2
EE	5	NA19200	1	3
FF	5	NA19200	1	4
A	6	NA18511	1	1
B	6	NA18511	1	2
C	6	NA18511	1	3
D	6	NA18511	1	4
E	6	NA18516	1	1
F	6	NA18516	1	2
G	6	NA18516	1	3
H	6	NA18516	1	4
I	6	NA18511	2	1
J	6	NA18511	2	2
K	6	NA18511	2	3
L	6	NA18511	2	4
M	6	NA18516	2	1
N	6	NA18516	2	2
O	6	NA18516	2	3
P	6	NA18516	2	4
Q	6	NA18511	3	1
R	6	NA18511	3	2
S	6	NA18511	3	3
T	6	NA18511	3	4
U	6	NA18516	3	1
V	6	NA18516	3	2
W	6	NA18516	3	3
X	6	NA18516	3	4
Y	6	NA19201	1	1
Z	6	NA19201	1	2
AA	6	NA19201	1	3
BB	6	NA19201	1	4
CC	6	NA19203	1	1
DD	6	NA19203	1	2
EE	6	NA19203	1	3
FF	6	NA19203	1	4
A	7	NA18517	1	1
B	7	NA18517	1	2
C	7	NA18517	1	3
D	7	NA18517	1	4
E	7	NA18519	1	1
F	7	NA18519	1	2
G	7	NA18519	1	3
H	7	NA18519	1	4
I	7	NA18517	2	1
J	7	NA18517	2	2
K	7	NA18517	2	3
L	7	NA18517	2	4
M	7	NA18519	2	1
N	7	NA18519	2	2
O	7	NA18519	2	3
P	7	NA18519	2	4
Q	7	NA18517	3	1
R	7	NA18517	3	2
S	7	NA18517	3	3
T	7	NA18517	3	4
U	7	NA18519	3	1
V	7	NA18519	3	2
W	7	NA18519	3	3
X	7	NA18519	3	4
Y	7	NA19204	1	1
Z	7	NA19204	1	2
AA	7	NA19204	1	3
BB	7	NA19204	1	4
CC	7	NA19209	1	1
DD	7	NA19209	1	2
EE	7	NA19209	1	3
FF	7	NA19209	1	4
A	8	NA18520	1	1
B	8	NA18520	1	2
C	8	NA18520	1	3
D	8	NA18520	1	4
E	8	NA18522	1	1
F	8	NA18522	1	2
G	8	NA18522	1	3
H	8	NA18522	1	4
I	8	NA18520	2	1
J	8	NA18520	2	2
K	8	NA18520	2	3
L	8	NA18520	2	4
M	8	NA18522	2	1
N	8	NA18522	2	2
O	8	NA18522	2	3
P	8	NA18522	2	4
Q	8	NA18520	3	1
R	8	NA18520	3	2
S	8	NA18520	3	3
T	8	NA18520	3	4
U	8	NA18522	3	1
V	8	NA18522	3	2
W	8	NA18522	3	3
X	8	NA18522	3	4
Y	8	NA19210	1	1
Z	8	NA19210	1	2
AA	8	NA19210	1	3
BB	8	NA19210	1	4
CC	8	NA19222	1	1
DD	8	NA19222	1	2
EE	8	NA19222	1	3
FF	8	NA19222	1	4
A	9	NA18523	1	1
B	9	NA18523	1	2
C	9	NA18523	1	3
D	9	NA18523	1	4
E	9	NA18852	1	1
F	9	NA18852	1	2
G	9	NA18852	1	3
H	9	NA18852	1	4
I	9	NA18523	2	1
J	9	NA18523	2	2
K	9	NA18523	2	3
L	9	NA18523	2	4
M	9	NA18852	2	1
N	9	NA18852	2	2
O	9	NA18852	2	3
P	9	NA18852	2	4
Q	9	NA18523	3	1
R	9	NA18523	3	2
S	9	NA18523	3	3
T	9	NA18523	3	4
U	9	NA18852	3	1
V	9	NA18852	3	2
W	9	NA18852	3	3
X	9	NA18852	3	4
Y	9	NA19225	1	1
Z	9	NA19225	1	2
AA	9	NA19225	1	3
BB	9	NA19225	1	4
CC	9	NA19238	1	1
DD	9	NA19238	1	2
EE	9	NA19238	1	3
FF	9	NA19238	1	4
A	10	NA18853	1	1
B	10	NA18853	1	2
C	10	NA18853	1	3
D	10	NA18853	1	4
E	10	NA18855	1	1
F	10	NA18855	1	2
G	10	NA18855	1	3
H	10	NA18855	1	4
I	10	NA18853	2	1
J	10	NA18853	2	2
K	10	NA18853	2	3
L	10	NA18853	2	4
M	10	NA18855	2	1
N	10	NA18855	2	2
O	10	NA18855	2	3
P	10	NA18855	2	4
Q	10	NA18853	3	1
R	10	NA18853	3	2
S	10	NA18853	3	3
T	10	NA18853	3	4
U	10	NA18855	3	1
V	10	NA18855	3	2
W	10	NA18855	3	3
X	10	NA18855	3	4
Y	10	NA19239	1	1
Z	10	NA19239	1	2
AA	10	NA19239	1	3
BB	10	NA19239	1	4
CC	10	NA19257	1	1
DD	10	NA19257	1	2
EE	10	NA19257	1	3
FF	10	NA19257	1	4
A	11	NA18856	1	1
B	11	NA18856	1	2
C	11	NA18856	1	3
D	11	NA18856	1	4
E	11	NA18858	1	1
F	11	NA18858	1	2
G	11	NA18858	1	3
H	11	NA18858	1	4
I	11	NA18856	2	1
J	11	NA18856	2	2
K	11	NA18856	2	3
L	11	NA18856	2	4
M	11	NA18858	2	1
N	11	NA18858	2	2
O	11	NA18858	2	3
P	11	NA18858	2	4
Q	11	NA18856	3	1
R	11	NA18856	3	2
S	11	NA18856	3	3
T	11	NA18856	3	4
U	11	NA18858	3	1
V	11	NA18858	3	2
W	11	NA18858	3	3
X	11	NA18858	3	4
Y	11	NA19152	2	1
Z	11	NA19152	2	2
AA	11	NA19152	2	3
BB	11	NA19152	2	4
CC	11	NA19153	2	1
DD	11	NA19153	2	2
EE	11	NA19153	2	3
FF	11	NA19153	2	4
A	12	NA18861	1	1
B	12	NA18861	1	2
C	12	NA18861	1	3
D	12	NA18861	1	4
E	12	NA18862	1	1
F	12	NA18862	1	2
G	12	NA18862	1	3
H	12	NA18862	1	4
I	12	NA18861	2	1
J	12	NA18861	2	2
K	12	NA18861	2	3
L	12	NA18861	2	4
M	12	NA18862	2	1
N	12	NA18862	2	2
O	12	NA18862	2	3
P	12	NA18862	2	4
Q	12	NA18861	3	1
R	12	NA18861	3	2
S	12	NA18861	3	3
T	12	NA18861	3	4
U	12	NA18862	3	1
V	12	NA18862	3	2
W	12	NA18862	3	3
X	12	NA18862	3	4
Y	12	NA19159	1	1
Z	12	NA19159	2	2
AA	12	NA19159	2	3
BB	12	NA19159	2	4
CC	12	NA19160	2	1
DD	12	NA19160	2	2
EE	12	NA19160	2	3
FF	12	NA19160	2	4
A	13	NA18870	1	1
B	13	NA18870	1	2
C	13	NA18870	1	3
D	13	NA18870	1	4
E	13	NA18871	1	1
F	13	NA18871	1	2
G	13	NA18871	1	3
H	13	NA18871	1	4
I	13	NA18870	2	1
J	13	NA18870	2	2
K	13	NA18870	2	3
L	13	NA18870	2	4
M	13	NA18871	2	1
N	13	NA18871	2	2
O	13	NA18871	2	3
P	13	NA18871	2	4
Q	13	NA18870	3	1
R	13	NA18870	3	2
S	13	NA18870	3	3
T	13	NA18870	3	4
U	13	NA18871	3	1
V	13	NA18871	3	2
W	13	NA18871	3	3
X	13	NA18871	3	4
Y	13	NA19171	2	1
Z	13	NA19171	2	2
AA	13	NA19171	2	3
BB	13	NA19171	2	4
CC	13	NA19172	2	1
DD	13	NA19172	2	2
EE	13	NA19172	2	3
FF	13	NA19172	2	4
A	14	NA18909	1	1
B	14	NA18909	1	2
C	14	NA18909	1	3
D	14	NA18909	1	4
E	14	NA18912	1	1
F	14	NA18912	1	2
G	14	NA18912	1	3
H	14	NA18912	1	4
I	14	NA18909	2	1
J	14	NA18909	2	2
K	14	NA18909	2	3
L	14	NA18909	2	4
M	14	NA18912	2	1
N	14	NA18912	2	2
O	14	NA18912	2	3
P	14	NA18912	2	4
Q	14	NA18909	3	1
R	14	NA18909	3	2
S	14	NA18909	3	3
T	14	NA18909	3	4
U	14	NA18912	3	1
V	14	NA18912	3	2
W	14	NA18912	3	3
X	14	NA18912	3	4
Y	14	NA19190	2	1
Z	14	NA19190	2	2
AA	14	NA19190	2	3
BB	14	NA19190	2	4
CC	14	NA19192	2	1
DD	14	NA19192	2	2
EE	14	NA19192	2	3
FF	14	NA19192	2	4
A	15	NA18913	1	1
B	15	NA18913	1	2
C	15	NA18913	1	3
D	15	NA18913	1	4
E	15	NA18916	1	1
F	15	NA18916	1	2
G	15	NA18916	1	3
H	15	NA18916	1	4
I	15	NA18913	2	1
J	15	NA18913	2	2
K	15	NA18913	2	3
L	15	NA18913	2	4
M	15	NA18916	2	1
N	15	NA18916	2	2
O	15	NA18916	2	3
P	15	NA18916	2	4
Q	15	NA18913	3	1
R	15	NA18913	3	2
S	15	NA18913	3	3
T	15	NA18913	3	4
U	15	NA18916	3	1
V	15	NA18916	3	2
W	15	NA18916	3	3
X	15	NA18916	3	4
Y	15	NA19193	2	1
Z	15	NA19193	2	2
AA	15	NA19193	2	3
BB	15	NA19193	2	4
CC	15	NA19200	2	1
DD	15	NA19200	2	2
EE	15	NA19200	2	3
FF	15	NA19200	2	4
A	16	NA19093	1	1
B	16	NA19093	1	2
C	16	NA19093	1	3
D	16	NA19093	1	4
E	16	NA19098	1	1
F	16	NA19098	1	2
G	16	NA19098	1	3
H	16	NA19098	1	4
I	16	NA19093	2	1
J	16	NA19093	2	2
K	16	NA19093	2	3
L	16	NA19093	2	4
M	16	NA19098	2	1
N	16	NA19098	2	2
O	16	NA19098	2	3
P	16	NA19098	2	4
Q	16	NA19093	3	1
R	16	NA19093	3	2
S	16	NA19093	3	3
T	16	NA19093	3	4
U	16	NA19098	3	1
V	16	NA19098	3	2
W	16	NA19098	3	3
X	16	NA19098	3	4
Y	16	NA19201	2	1
Z	16	NA19201	2	2
AA	16	NA19201	2	3
BB	16	NA19201	2	4
CC	16	NA19203	2	1
DD	16	NA19203	2	2
EE	16	NA19203	2	3
FF	16	NA19203	2	4
A	17	NA19099	1	1
B	17	NA19099	1	2
C	17	NA19099	1	3
D	17	NA19099	1	4
E	17	NA19101	1	1
F	17	NA19101	1	2
G	17	NA19101	1	3
H	17	NA19101	1	4
I	17	NA19099	2	1
J	17	NA19099	2	2
K	17	NA19099	2	3
L	17	NA19099	2	4
M	17	NA19101	2	1
N	17	NA19101	2	2
O	17	NA19101	2	3
P	17	NA19101	2	4
Q	17	NA19099	3	1
R	17	NA19099	3	2
S	17	NA19099	3	3
T	17	NA19099	3	4
U	17	NA19101	3	1
V	17	NA19101	3	2
W	17	NA19101	3	3
X	17	NA19101	3	4
Y	17	NA19204	2	1
Z	17	NA19204	2	2
AA	17	NA19204	2	3
BB	17	NA19204	2	4
CC	17	NA19209	2	1
DD	17	NA19209	2	2
EE	17	NA19209	2	3
FF	17	NA19209	2	4
A	18	NA19102	1	1
B	18	NA19102	1	2
C	18	NA19102	1	3
D	18	NA19102	1	4
E	18	NA19108	1	1
F	18	NA19108	1	2
G	18	NA19108	1	3
H	18	NA19108	1	4
I	18	NA19102	2	1
J	18	NA19102	2	2
K	18	NA19102	2	3
L	18	NA19102	2	4
M	18	NA19108	2	1
N	18	NA19108	2	2
O	18	NA19108	2	3
P	18	NA19108	2	4
Q	18	NA19102	3	1
R	18	NA19102	3	2
S	18	NA19102	3	3
T	18	NA19102	3	4
U	18	NA19108	3	1
V	18	NA19108	3	2
W	18	NA19108	3	3
X	18	NA19108	3	4
Y	18	NA19210	2	1
Z	18	NA19210	2	2
AA	18	NA19210	2	3
BB	18	NA19210	2	4
CC	18	NA19222	2	1
DD	18	NA19222	2	2
EE	18	NA19222	2	3
FF	18	NA19222	2	4
A	19	NA19114	1	1
B	19	NA19114	1	2
C	19	NA19114	1	3
D	19	NA19114	1	4
E	19	NA19116	1	1
F	19	NA19116	1	2
G	19	NA19116	1	3
H	19	NA19116	1	4
I	19	NA19114	2	1
J	19	NA19114	2	2
K	19	NA19114	2	3
L	19	NA19114	2	4
M	19	NA19116	2	1
N	19	NA19116	2	2
O	19	NA19116	2	3
P	19	NA19116	2	4
Q	19	NA19114	3	1
R	19	NA19114	3	2
S	19	NA19114	3	3
T	19	NA19114	3	4
U	19	NA19116	3	1
V	19	NA19116	3	2
W	19	NA19116	3	3
X	19	NA19116	3	4
Y	19	NA19225	2	1
Z	19	NA19225	2	2
AA	19	NA19225	2	3
BB	19	NA19225	2	4
CC	19	NA19238	2	1
DD	19	NA19238	2	2
EE	19	NA19238	2	3
FF	19	NA19238	2	4
A	20	NA19119	1	1
B	20	NA19119	1	2
C	20	NA19119	1	3
D	20	NA19119	1	4
E	20	NA19127	1	1
F	20	NA19127	1	2
G	20	NA19127	1	3
H	20	NA19127	1	4
I	20	NA19119	2	1
J	20	NA19119	2	2
K	20	NA19119	2	3
L	20	NA19119	2	4
M	20	NA19127	2	1
N	20	NA19127	2	2
O	20	NA19127	2	3
P	20	NA19127	2	4
Q	20	NA19119	3	1
R	20	NA19119	3	2
S	20	NA19119	3	3
T	20	NA19119	3	4
U	20	NA19127	3	1
V	20	NA19127	3	2
W	20	NA19127	3	3
X	20	NA19127	3	4
Y	20	NA19239	2	1
Z	20	NA19239	2	2
AA	20	NA19239	2	3
BB	20	NA19239	2	4
CC	20	NA19257	2	1
DD	20	NA19257	2	2
EE	20	NA19257	2	3
FF	20	NA19257	2	4
A	21	NA19128	1	1
B	21	NA19128	1	2
C	21	NA19128	1	3
D	21	NA19128	1	4
E	21	NA19130	1	1
F	21	NA19130	1	2
G	21	NA19130	1	3
H	21	NA19130	1	4
I	21	NA19128	2	1
J	21	NA19128	2	2
K	21	NA19128	2	3
L	21	NA19128	2	4
M	21	NA19130	2	1
N	21	NA19130	2	2
O	21	NA19130	2	3
P	21	NA19130	2	4
Q	21	NA19128	3	1
R	21	NA19128	3	2
S	21	NA19128	3	3
T	21	NA19128	3	4
U	21	NA19130	3	1
V	21	NA19130	3	2
W	21	NA19130	3	3
X	21	NA19130	3	4
Y	21	NA19152	3	1
Z	21	NA19152	3	2
AA	21	NA19152	3	3
BB	21	NA19152	3	4
CC	21	NA19153	3	1
DD	21	NA19153	3	2
EE	21	NA19153	3	3
FF	21	NA19153	3	4
A	22	NA19131	1	1
B	22	NA19131	1	2
C	22	NA19131	1	3
D	22	NA19131	1	4
E	22	NA19137	1	1
F	22	NA19137	1	2
G	22	NA19137	1	3
H	22	NA19137	1	4
I	22	NA19131	2	1
J	22	NA19131	2	2
K	22	NA19131	2	3
L	22	NA19131	2	4
M	22	NA19137	2	1
N	22	NA19137	2	2
O	22	NA19137	2	3
P	22	NA19137	2	4
Q	22	NA19131	3	1
R	22	NA19131	3	2
S	22	NA19131	3	3
T	22	NA19131	3	4
U	22	NA19137	3	1
V	22	NA19137	3	2
W	22	NA19137	3	3
X	22	NA19137	3	4
Y	22	NA19159	3	1
Z	22	NA19159	3	2
AA	22	NA19159	3	3
BB	22	NA19159	3	4
CC	22	NA19160	3	1
DD	22	NA19160	3	2
EE	22	NA19160	3	3
FF	22	NA19160	3	4
A	23	NA19138	1	1
B	23	NA19138	1	2
C	23	NA19138	1	3
D	23	NA19138	1	4
E	23	NA19140	1	1
F	23	NA19140	1	2
G	23	NA19140	1	3
H	23	NA19140	1	4
I	23	NA19138	2	1
J	23	NA19138	2	2
K	23	NA19138	2	3
L	23	NA19138	2	4
M	23	NA19140	2	1
N	23	NA19140	2	2
O	23	NA19140	2	3
P	23	NA19140	2	4
Q	23	NA19138	3	1
R	23	NA19138	3	2
S	23	NA19138	3	3
T	23	NA19138	3	4
U	23	NA19140	3	1
V	23	NA19140	3	2
W	23	NA19140	3	3
X	23	NA19140	3	4
Y	23	NA19171	3	1
Z	23	NA19171	3	2
AA	23	NA19171	3	3
BB	23	NA19171	3	4
CC	23	NA19172	3	1
DD	23	NA19172	3	2
EE	23	NA19172	3	3
FF	23	NA19172	3	4
A	24	NA19143	1	1
B	24	NA19143	1	2
C	24	NA19143	1	3
D	24	NA19143	1	4
E	24	NA19147	1	1
F	24	NA19147	1	2
G	24	NA19147	1	3
H	24	NA19147	1	4
I	24	NA19143	2	1
J	24	NA19143	2	2
K	24	NA19143	2	3
L	24	NA19143	2	4
M	24	NA19147	2	1
N	24	NA19147	2	2
O	24	NA19147	2	3
P	24	NA19147	2	4
Q	24	NA19143	3	1
R	24	NA19143	3	2
S	24	NA19143	3	3
T	24	NA19143	3	4
U	24	NA19147	3	1
V	24	NA19147	3	2
W	24	NA19147	3	3
X	24	NA19147	3	4
Y	24	NA19190	3	1
Z	24	NA19190	3	2
AA	24	NA19190	3	3
BB	24	NA19190	3	4
CC	24	NA19192	3	1
DD	24	NA19192	3	2
EE	24	NA19192	3	3
FF	24	NA19192	3	4
A	25	NA19193	3	1
B	25	NA19193	3	2
C	25	NA19193	3	3
D	25	NA19193	3	4
E	25	NA19200	3	1
F	25	NA19200	3	2
G	25	NA19200	3	3
H	25	NA19200	3	4
I	25	NA19210	3	1
J	25	NA19210	3	2
K	25	NA19210	3	3
L	25	NA19210	3	4
M	25	NA19222	3	1
N	25	NA19222	3	2
O	25	NA19222	3	3
P	25	NA19222	3	4
Q	25	LCL Pool 1	NA	1
R	25	LCL Pool 1	NA	2
S	25	LCL Pool 1	NA	3
T	25	LCL Pool 1	NA	4
U	25	LCL Pool 2	NA	1
V	25	LCL Pool 2	NA	2
W	25	LCL Pool 2	NA	3
X	25	LCL Pool 2	NA	4
Y	25	LCL Pool Standard, [10 mg/mL]	D1	1
Z	25	LCL Pool Standard, [10 mg/mL]	D1	2
AA	25	LCL Pool Standard, [10 mg/mL]	D1	3
BB	25	LCL Pool Standard, [10 mg/mL]	D1	4
CC	25	LCL Pool Standard, [5 mg/mL]	D2	1
DD	25	LCL Pool Standard, [5 mg/mL]	D2	2
EE	25	LCL Pool Standard, [5 mg/mL]	D2	3
FF	25	LCL Pool Standard, [5 mg/mL]	D2	4
A	26	NA19201	3	1
B	26	NA19201	3	2
C	26	NA19201	3	3
D	26	NA19201	3	4
E	26	NA19203	3	1
F	26	NA19203	3	2
G	26	NA19203	3	3
H	26	NA19203	3	4
I	26	NA19225	3	1
J	26	NA19225	3	2
K	26	NA19225	3	3
L	26	NA19225	3	4
M	26	NA19238	3	1
N	26	NA19238	3	2
O	26	NA19238	3	3
P	26	NA19238	3	4
Q	26	LCL Pool 3	NA	1
R	26	LCL Pool 3	NA	2
S	26	LCL Pool 3	NA	3
T	26	LCL Pool 3	NA	4
U	26	LCL Pool 4	NA	1
V	26	LCL Pool 4	NA	2
W	26	LCL Pool 4	NA	3
X	26	LCL Pool 4	NA	4
Y	26	LCL Pool Standard, [2.5 mg/mL]	D3	1
Z	26	LCL Pool Standard, [2.5 mg/mL]	D3	2
AA	26	LCL Pool Standard, [2.5 mg/mL]	D3	3
BB	26	LCL Pool Standard, [2.5 mg/mL]	D3	4
CC	26	LCL Pool Standard, [1.25 mg/mL]	D4	1
DD	26	LCL Pool Standard, [1.25 mg/mL]	D4	2
EE	26	LCL Pool Standard, [1.25 mg/mL]	D4	3
FF	26	LCL Pool Standard, [1.25 mg/mL]	D4	4
A	27	NA19204	3	1
B	27	NA19204	3	2
C	27	NA19204	3	3
D	27	NA19204	3	4
E	27	NA19209	3	1
F	27	NA19209	3	2
G	27	NA19209	3	3
H	27	NA19209	3	4
I	27	NA19239	3	1
J	27	NA19239	3	2
K	27	NA19239	3	3
L	27	NA19239	3	4
M	27	NA19257	3	1
N	27	NA19257	3	2
O	27	NA19257	3	3
P	27	NA19257	3	4
Q	27	LCL Pool 5	NA	1
R	27	LCL Pool 5	NA	2
S	27	LCL Pool 5	NA	3
T	27	LCL Pool 5	NA	4
U	27	LCL Pool 6	NA	1
V	27	LCL Pool 6	NA	2
W	27	LCL Pool 6	NA	3
X	27	LCL Pool 6	NA	4
Y	27	A431 cell lysate	NA	1
Z	27	A431 cell lysate	NA	2
AA	27	A431 cell lysate	NA	3
BB	27	A431 cell lysate	NA	4
CC	27	NA	NA	1
DD	27	NA	NA	2
EE	27	NA	NA	3
FF	27	NA	NA	4
