# Supplementary material for: Identification and Validation of Genetic Variants that Influence Transcription Factor and Cell Signaling Protein Levels
Source: Am J Hum Genet. 2014 Aug 7;95(2):194–208. doi: 10.1016/j.ajhg.2014.07.005 (PMC4129400; doi:10.1016/j.ajhg.2014.07.005)
Supplement: Table S4. Figure S5 Spot IDs [file mmc4.xlsx]

## Sheet: Sheet1
ID	Sample
1	NA18523
2	NA18522
3	NA18520
4	NA18519
5	NA18517
6	NA18516
7	NA18511
8	NA18510
9	NA18508
10	NA18507
11	NA18505
12	NA18504
13	NA18502
14	NA18501
15	NA18499
16	NA18498
17	NA18486
18	NA19101
19	NA19099
20	NA19098
21	NA19093
22	NA18916
23	NA18913
24	NA18912
25	NA18909
26	NA18871
27	NA18870
28	NA18862
29	NA18861
30	NA18858
31	NA18856
32	NA18855
33	NA18853
34	NA18852
35	NA19159
36	NA19153
37	NA19152
38	NA19147
39	NA19143
40	NA19140
41	NA19138
42	NA19137
43	NA19131
44	NA19130
45	NA19128
46	NA19127
47	NA19119
48	NA19116
49	NA19114
50	NA19108
51	NA19102
52	NA19257
53	NA19239
54	NA19238
55	NA19225
56	NA19222
57	NA19210
58	NA19209
59	NA19204
60	NA19203
61	NA19201
62	NA19200
63	NA19193
64	NA19192
65	NA19190
66	NA19172
67	NA19171
68	NA19160
L	Ladder
