# Supplementary material for: Identification and Validation of Genetic Variants that Influence Transcription Factor and Cell Signaling Protein Levels
Source: Am J Hum Genet. 2014 Aug 7;95(2):194–208. doi: 10.1016/j.ajhg.2014.07.005 (PMC4129400; doi:10.1016/j.ajhg.2014.07.005)
Supplement: Table S5. Protein Quantifications [file mmc5.xlsx]

## Sheet: Interindividual Protein Levels
ID	Protein	Gene	Ensembl.ID	Platform	Ab.Type	Dilution	Flag	Median.BCII	Median.SNR	Median.Signal.CV	Antibody.Quality	NA18486	NA18498	NA18499	NA18501	NA18502	NA18504	NA18505	NA18507	NA18508	NA18510	NA18511	NA18516	NA18517	NA18519	NA18520	NA18522	NA18523	NA18852	NA18853	NA18855	NA18856	NA18858	NA18861	NA18862	NA18870	NA18871	NA18909	NA18912	NA18913	NA18916	NA19093	NA19098	NA19099	NA19101	NA19102	NA19108	NA19114	NA19116
1	BACT	ACTB	ENSG00000075624	MWA	pan-specific	1:25000	NA	7161.13	6.86	0.175589	high	0.644492	0.0300327	-0.297261	-0.326001	-1.16631	0.42533	0.411227	-0.040982	0.41322	0.0267839	-0.303919	0.252606	0.846157	-0.330754	-0.322361	0.185844	0.0986452	-0.0417187	0.449531	0.22019	-0.0161041	-0.363138	0.130813	-0.227376	1.07283	-0.0148638	0.230355	-0.729351	-0.824259	-0.170679	0.154568	0.769302	0.181644	-0.623537	0.255014	0.242933	0.12985	-1.14855
2	ATF5.25-50	ATF5	ENSG00000123268	MWA	pan-specific	1:25000	NA	10.68	4.02	0.428224	high	-0.505187	0.724519	0.302233	0.0519453	-1.03207	-0.0178571	-0.319869	-0.193524	-0.210888	0.269512	-0.401643	-0.364398	0.328893	-0.155962	0.977118	-0.123624	0.444108	0.681761	-0.157269	1.65196	NA	0.652694	0.403676	-1.47084	NA	0.268375	0.0140103	0.926381	-0.485114	-0.511481	0.856872	0.441129	0.280747	0.266135	NA	NA	NA	NA
3	ATF5.50-75	ATF5	ENSG00000123268	MWA	pan-specific	1:1500	NA	19.365	4.17	0.293454	high	0.104172	1.48607	-0.613111	0.0173339	-1.94931	0.2697	1.29542	0.29963	0.335242	0.46808	0.562535	-0.420275	-1.35298	1.71849	-0.18798	-0.31065	0.777317	NA	NA	-3.15446	-0.996818	-1.17699	-1.08705	-0.55302	-0.739791	-0.458004	-0.115849	0.423748	0.23753	-0.666927	-0.157269	-0.35253	-1.60648	-0.918306	NA	NA	NA	NA
4	ENO1	ENO1	ENSG00000074800	MWA	pan-specific	1:1000	NA	9.96	6.04	0.176259	high	0.302122	-0.185272	0.338039	0.0269555	0.284323	0.190303	0.461141	0.089189	0.883788	0.155628	0.0662046	1.17362	0.799315	0.720292	0.258462	-0.200433	0.677706	0.71274	-0.654868	0.274649	-0.0436437	0.882807	0.284532	-1.04478	-0.4385	-0.211051	-0.490566	0.0788994	0.0099695	NA	-0.577502	0.930344	0.136821	0.0410026	0.805094	0.264015	1.10233	0.741642
5	FOXO3A.<25	FOXO3	ENSG00000118689	MWA	pan-specific	1:1000	NA	60.77	6.93	0.299168	high	-1.04487	-0.265483	-0.52424	-0.974423	-1.13328	0.213097	0.0435673	-0.0115885	0.664639	-0.672621	-0.738723	0.123212	0.620674	0.098248	-1.40695	-0.475269	-0.819359	-1.65586	-0.0684912	-0.194577	-0.134968	-0.0420616	-0.225126	-0.347571	1.52342	-1.23646	-0.569232	-0.900319	-0.308943	0.183644	-0.100205	NA	0.150639	0.246568	0.414291	-0.622417	0.719563	-0.378881
6	FOXO3A.25-50	FOXO3	ENSG00000118689	MWA	pan-specific	1:1000	NA	12.785	3.995	0.422586	high	0.272687	NA	-0.570404	0.235297	0.460892	0.62164	1.225	0.904496	-0.18644	NA	0.35816	NA	-0.0280624	1.41682	-0.8118	-0.512591	-0.712636	-0.0606385	1.10891	-1.00679	-0.148711	-0.10149	-0.916484	NA	0.308766	-1.11928	0.498846	-0.456624	0.408243	-0.330121	0.152012	-0.373613	-1.25444	-0.22249	-3.15446	NA	0.840612	-0.277778
7	FOXO3A.50-75	FOXO3	ENSG00000118689	MWA	pan-specific	1:1000	NA	12.55	4.635	0.276917	high	-0.022726	0.242616	0.150968	0.492438	-0.411563	0.28075	1.48914	0.205137	0.719252	0.000181666	-0.376155	-0.476069	-0.287667	0.288613	-0.89262	-0.45199	-1.04202	0.182653	0.814717	-0.647653	-0.595993	-0.226786	-1.4935	-1.51159	0.430177	-0.0220342	-0.58037	0.118681	-0.128693	-0.181111	-0.809023	-0.628166	-0.123943	-0.723165	0.149695	-2.40439	0.775129	-0.730171
8	HOXD1	HOXD1	ENSG00000128645	MWA	pan-specific	1:1000	NA	9.105	5.41	0.245885	high	-0.168613	0.931507	0.623426	-0.0739313	1.24658	0.36056	0.104172	0.396618	-0.420275	0.879543	-0.39273	0.00647773	0.46808	0.433883	0.663715	0.128159	0.713963	1.15719	-0.873683	2.46301	-0.666927	0.322821	0.2697	-0.364196	0.184879	1.54729	-0.0483998	1.0806	1.76838	0.154549	-0.103867	-0.0246967	-3.15446	-0.486714	NA	-1.08705	0.829921	1.38706
9	KLF3	KLF3	ENSG00000109787	MWA	pan-specific	1:1000	NA	6.555	6.21	0.340387	high	-0.47345	0.936371	0.465509	0.466512	0.381295	-3.15446	-0.653642	-1.16167	-0.84922	0.576614	-0.556365	0.0319893	-0.64827	-0.33447	-0.208923	0.0977568	-0.648331	1.64765	-1.23174	1.15984	0.182433	0.762263	-0.0187243	0.13986	-0.0275252	1.21823	-0.449208	0.482155	0.443806	-0.208363	-1.01621	-0.618478	NA	-0.000180275	-0.933513	1.26358	0.31093	1.26729
10	TBX19	TBX19	ENSG00000143178	MWA	pan-specific	1:1000	NA	12.33	6.98	0.537772	low	1.02374	-0.384164	-0.371366	-0.196175	0.38126	0.661111	1.16047	0.0655578	0.803051	-0.222398	0.217593	0.514262	0.868584	0.291811	-0.748807	0.424589	-0.142336	-0.721346	0.593944	0.792101	0.0796146	-0.327982	0.216952	0.272602	0.548453	-0.660271	-0.447976	-0.96805	0.192912	-0.314029	0.315566	0.0859317	-0.622725	0.47511	0.913061	0.0381736	0.80629	0.0926396
11	TUBA	TUB	NA	MWA	pan-specific	1:1000	NA	244.755	8.825	0.581234	low	-1.301	-0.022554	0.051211	0.0268281	-0.92955	-0.557616	0.685559	-0.490753	0.997468	0.310298	0.346045	0.09661	-0.311945	0.352814	2.46301	-0.141803	0.65903	0.0763256	-0.361901	-0.604186	-0.148608	-0.608866	0.517147	-0.387057	0.0179351	-1.59291	-0.0870693	-1.20023	-0.331831	0.884807	-0.511599	-0.028186	0.413072	0.235606	0.396385	0.0319893	-0.649505	-0.677296
11	TUBA	TUB	NA	RPLA	pan-specific	1:1000	NA	15.86	80.96	0.0476575	high	0.769157	0.0261624	NA	0.609095	0.593258	0.843748	NA	-0.18849	0.295348	-0.312124	NA	NA	NA	-0.0852048	NA	0.222098	-0.402507	-0.11566	0.164997	0.0829255	0.311265	0.00181384	NA	-0.745825	-0.3268	NA	-0.49777	-0.608327	-0.188589	-0.185581	0.239227	0.431224	0.395979	-0.336132	0.139315	0.122288	-0.265314	0.00319339
12	ZNF266.50-75	ZNF266	ENSG00000174652	MWA	pan-specific	1:1000	NA	325.81	5.72	0.218617	high	-0.185982	-0.731968	0.227969	-0.0166642	0.433762	0.184276	-0.386506	0.216232	0.287124	-0.0967314	0.734794	1.18044	-0.387436	-1.04454	0.130276	-0.21299	-1.2817	-1.57095	-0.188053	0.232972	0.400714	-0.0290583	0.0384262	0.822811	-0.361477	-0.277852	1.04408	-0.438217	-0.0306459	-0.0330288	0.67631	1.29494	0.673009	0.947108	-0.381992	-0.590306	-0.450744	-0.277882
13	ZNF266.75-100	ZNF266	ENSG00000174652	MWA	pan-specific	1:1000	NA	250.495	3.72	0.177689	high	0.125809	-0.499878	0.68938	0.339209	1.1718	1.01606	0.174337	0.707305	0.554448	0.0634075	0.660514	-0.0617675	-0.519523	0.110465	0.0821171	0.0761385	-0.06226	-1.41957	0.056065	-0.522679	0.0915037	-0.279977	0.0913087	0.364404	-0.722616	-1.5813	0.381931	-0.698608	-0.0280379	0.0802328	0.239629	0.490689	0.00790964	0.220046	-0.0305573	-0.868619	0.118432	0.0601537
14	ZSCAN23	ZSCAN23	ENSG00000187987	MWA	pan-specific	1:1000	NA	28.53	5.51	0.197978	high	-0.208024	1.00831	0.356427	0.039732	0.477497	-0.19517	-0.474273	-0.586945	-0.231208	0.749377	-0.791068	-0.0294841	0.0571748	0.756926	-0.431162	0.627729	0.269747	1.84344	-0.723476	1.51873	0.336892	0.843156	0.406635	0.171505	0.494739	1.57684	-0.0446209	1.06243	0.665056	0.0880446	-0.469965	-0.249	-0.158349	0.136805	-0.481811	-0.00196717	-0.987123	0.949748
15	BNC2.100-200kDa	BNC2	ENSG00000173068	MWA	pan-specific	1:1000	NA	0.98	4.635	0.474498	high	-0.384962	-0.117201	1.82746	0.012136	0.152864	NA	1.5763	-0.0161901	0.248311	0.181006	-1.63217	2.63747	0.477948	0.356462	-0.537736	-0.149198	0.438708	-0.0751039	-0.811988	-0.241024	0.741192	-0.0419787	0.549405	-3.60793	0.817262	-0.307182	-0.872711	-0.486039	1.18036	0.0994624	-0.343757	0.852472	-1.43481	NA	0.128365	0.51677	-0.746323	-0.273631
16	BNC2.70kDa	BNC2	ENSG00000173068	MWA	pan-specific	1:1000	NA	2.87	6.59	0.302407	high	-0.434873	-0.241024	-0.343757	-0.811988	-0.0751039	1.10572	-0.872711	-0.210148	-0.149198	-0.94597	0.779814	-0.537736	-1.63217	1.03396	0.181006	0.248311	-0.69157	-0.307182	NA	1.82746	-3.60793	NA	-1.04906	2.63747	-1.15827	-0.584908	1.39981	1.5763	NA	0.906145	0.852472	-2.54223	-1.43481	-1.27291	0.967719	0.549405	0.741192	1.18036
17	CECR6	CECR6	ENSG00000183307	MWA	pan-specific	1:1000	NA	2.06	5.22	0.359663	high	-0.205422	-0.430113	-1.35056	-0.903889	-0.669544	0.507258	-0.0891948	-0.142342	-0.00236905	-0.306806	0.186469	-0.359334	-0.532641	0.227732	0.643712	-0.649255	0.291833	-1.04219	0.308592	-0.378969	-0.395618	0.0588032	0.508811	0.967132	0.939267	-0.315105	0.595263	0.167805	-0.0913689	0.332824	0.0662417	0.0658525	-0.935522	0.235513	0.593605	-0.575533	-0.558499	1.07383
18	FOXF2	FOXF2	ENSG00000137273	MWA	pan-specific	1:500	NA	0.85	4.89	0.459251	high	0.4221	-1.30447	-0.486477	-0.441209	0.163452	-0.111683	-0.85657	-0.158369	-0.625467	-0.0201373	0.149239	-0.792119	-0.985713	-0.162114	0.153954	0.370394	0.0620463	-0.935391	-0.189975	-0.821032	-0.628837	-1.25502	0.149823	1.57712	-0.221521	0.467462	-0.571657	0.0211853	-0.0594617	-0.0913435	-0.0122612	0.559015	-0.432861	-2.172	-0.654225	0.298063	0.683572	0.838059
19	HLXB9.50kDa	MNX1	ENSG00000130675	MWA	pan-specific	1:500	NA	0.865	3.855	0.334945	high	-0.0347399	0.771398	0.127526	0.649278	0.975547	0.16419	-0.0213583	-0.471903	0.122652	0.86429	-0.194915	-0.430439	0.337702	-0.0686433	-0.614341	-0.102671	-0.446669	0.291597	-1.8465	0.561621	0.387209	0.42856	0.917252	-0.63673	2.03524	0.544597	1.13977	-0.714604	0.976989	0.13969	0.163903	0.348943	0.201919	0.624269	-0.387892	-1.0121	0.97147	0.149412
20	HLXB9.60kDa	MNX1	ENSG00000130675	MWA	pan-specific	1:500	NA	1.59	4.67	0.247559	high	0.504055	-0.153533	-0.00497549	0.396857	0.421162	0.907871	1.20652	0.107952	0.44437	-0.930104	0.377445	-0.273379	1.28157	0.764262	0.391397	0.300405	-0.80794	-1.43799	-0.244725	-0.683634	0.981517	0.504068	-0.407028	-1.42706	-0.502208	-1.78418	0.0323797	-0.469734	-1.58073	0.758902	-0.415625	-0.240192	0.407476	0.248225	-0.105099	-0.69202	0.440555	-0.676908
21	INSM1	INSM1	ENSG00000173404	MWA	pan-specific	1:2500	NA	1.225	4.45	0.348742	high	-0.0219706	-0.318966	-0.0254868	-0.349645	-0.194532	-1.03771	-0.117929	-0.707273	0.125058	-0.430735	0.779651	-0.823438	0.345958	-0.796919	0.225361	-0.19949	-0.0923359	0.611511	0.0138367	-0.347399	1.19254	-0.081617	0.419886	0.516963	0.158343	0.351666	-0.391658	-0.0108315	0.290246	0.284399	0.187811	0.577373	0.417406	-0.00732328	-0.0240409	-1.37216	0.93496	0.372985
22	MED12.50kDa	MED12	ENSG00000184634	MWA	pan-specific	1:500	NA	1.265	4.73	0.412555	high	-0.691607	0.136254	-0.0926791	-0.0360293	0.41306	0.383064	0.236328	-0.0302827	-0.442798	-0.609063	-1.10441	-1.38263	-0.414285	-1.62335	-0.264236	0.156709	-0.515135	0.130095	-0.33525	1.27757	-0.00928762	-0.525804	-0.298206	-0.435052	0.29807	0.720517	0.260384	-0.465485	-0.151018	-0.351322	-1.10064	0.259948	-0.739642	-0.419962	-0.289478	-0.938911	0.450244	-0.312908
23	MED12.70kDa	MED12	ENSG00000184634	MWA	pan-specific	1:500	NA	0.79	4.02	0.431722	high	-0.085504	-0.641476	0.0827767	0.041806	-0.746449	-0.279885	-0.494206	-0.702042	-0.0148847	-0.725954	-1.21162	-0.136594	-0.313017	0.147634	-0.221976	0.778407	-0.332152	0.000742385	-0.307501	-0.37018	-0.358444	0.356613	-0.0598692	-0.277412	-0.212098	NA	0.44978	-0.108593	-0.100378	0.0176991	0.340568	-0.0407443	2.0877	0.720673	0.103447	0.139561	-0.317694	-0.552709
24	SIM2.55kDa	SIM2	ENSG00000159263	MWA	pan-specific	1:500	NA	0.745	4.11	0.421758	low	0.0436315	0.77771	0.658795	1.00432	0.316484	0.0042417	0.221382	0.308894	0.16045	0.174644	-0.668147	-0.534766	0.456794	0.0408761	-0.214298	0.496511	0.0683412	0.179291	0.212205	1.07426	0.632914	0.456295	-0.743476	-2.1071	0.0215574	1.1052	0.381556	-0.62046	0.10164	-0.0375359	-0.77368	-0.54821	0.0784486	0.541012	-0.173052	-0.879535	-0.562134	0.128605
25	SIM2.70kDa	SIM2	ENSG00000159263	MWA	pan-specific	1:500	NA	0.585	3.775	0.542458	high	-1.07631	0.229064	0.300211	0.144773	-0.0776016	-2.37059	-0.857045	1.34633	-0.185754	0.973387	-1.36656	-1.08502	0.0150272	-0.489628	-0.285141	-0.145898	1.29868	0.0306085	-0.613814	0.157965	0.505177	-0.411019	-0.0760308	-0.838747	-0.914366	0.459198	0.156728	0.74855	0.171123	0.849933	0.753735	0.982158	0.279708	-0.0562036	NA	0.190616	-0.257664	-0.403335
26	SOX13	SOX13	ENSG00000143842	MWA	pan-specific	1:2500	NA	0.88	4.73	0.364488	high	0.74855	-0.130761	-0.285141	-0.70696	-0.736745	-0.613814	-0.214298	0.390246	-1.68314	-0.962823	-0.92072	0.327066	-0.809456	-0.303624	-1.08502	-0.842393	-1.36305	0.510213	0.0545285	0.794395	-1.01892	1.31742	0.697888	0.300624	-0.224656	-0.33656	0.0830265	-0.494691	1.45245	-0.125006	-0.417324	0.104239	0.700285	-0.180241	-0.00431432	0.269997	0.263017	0.541012
27	SP100.50kDa	SP100	ENSG00000067066	MWA	pan-specific	1:1000	NA	1.955	4.12	0.256828	high	1.59097	2.63747	1.19804	1.29637	1.42491	0.799372	0.0276018	0.623387	1.12532	0.871568	0.83268	0.474605	1.84129	1.05323	0.397281	0.766382	0.927853	0.512375	-0.340462	0.993495	0.255431	0.720558	-0.154018	-0.126449	-1.18782	0.29521	-1.46243	0.543933	-1.08588	0.160986	-1.66466	-0.304898	0.325769	-0.273631	0.137776	-2.57251	-0.183072	0.358309
28	SP100.90kDa	SP100	ENSG00000067066	MWA	pan-specific	1:1000	NA	1.87	3.85	0.240478	high	1.37413	1.25364	0.795648	1.56015	1.1595	0.60086	0.240926	1.01214	2.63747	0.555846	0.83268	0.758086	1.81225	1.08245	0.649068	0.938975	0.703185	NA	0.440587	0.207705	0.52202	NA	-0.603761	-0.779555	NA	NA	0.282366	-0.00503448	-0.309695	NA	-0.392051	-0.239047	-0.0637391	-0.143934	0.481773	NA	-2.50891	-1.59652
29	TADA2L	TADA2L	ENSG00000108264	MWA	pan-specific	1:500	NA	1.62	4.9	0.308083	high	1.29637	1.05705	0.549302	1.77415	1.86665	0.75253	0.740296	0.379807	0.226683	0.00737118	0.0405251	0.0340551	-0.149217	-1.0642	-0.207661	0.359436	-0.0279052	1.48555	-0.0259917	-0.614444	1.07706	1.12532	0.325769	0.212429	0.00966772	1.3696	0.0276018	0.345391	-0.254427	0.371543	0.0820416	-0.113381	0.799372	0.121208	-0.584908	0.0452901	-0.292706	0.397281
30	TFAP2B	TFAP2B	ENSG00000008196	MWA	pan-specific	1:1000	NA	0.92	4.56	0.315452	high	-0.363738	0.497315	-0.419726	-0.194012	0.586257	1.4996	-0.0684187	NA	0.768246	1.00804	0.110738	NA	1.09259	0.310665	0.260121	0.540697	1.18511	2.63747	0.706932	1.30752	-0.119595	NA	-1.48009	0.0727916	-3.60793	0.857384	1.75586	-0.738833	-2.38545	-1.78031	0.643178	NA	NA	0.34691	NA	-0.157683	NA	NA
31	ZFP161	ZFP161	ENSG00000198081	MWA	pan-specific	1:500	NA	1.03	4.53	0.435183	high	0.476194	0.0542965	-0.0259148	0.128009	0.772154	0.341928	0.369602	1.00625	0.189378	-0.0930189	0.15593	0.479132	1.34311	1.5117	-0.29668	0.490541	0.117196	0.386496	-1.78168	0.535031	0.202079	-0.473797	-0.126286	-0.0117992	0.143597	-0.00628152	0.151994	0.133666	-0.614925	0.294127	0.104186	0.50393	-1.55358	-1.1343	0.562328	-0.0165066	1.05169	0.426551
32	PRKCBP1	ZMYND8	ENSG00000101040	MWA	pan-specific	1:1000	NA	4.83	7.04	0.237147	high	0.172068	-0.0363182	-0.900348	-0.358191	-0.538558	0.367434	-0.211735	-0.157304	0.0367283	-0.331724	0.340124	0.154744	-0.409634	0.0146047	0.371548	-0.690319	0.296203	-0.408261	0.336509	-0.0709712	0.0655938	-0.552849	0.799615	1.16153	-0.166839	-0.467341	1.15757	0.467287	1.12532	-0.388867	0.405613	-0.540739	0.448326	-0.131274	0.727232	0.651235	0.653939	0.414433
33	ZNF200	ZNF200	ENSG00000010539	MWA	pan-specific	1:1000	NA	7.43	6.67	0.320727	high	0.0336299	0.220277	-0.264205	-0.21663	-0.150849	0.542144	0.309573	-0.260009	0.317414	0.0217541	0.602996	0.134148	-0.727929	0.149002	0.461573	-0.587593	0.599533	0.093343	-0.0433988	0.0395809	0.143001	-0.846926	-0.0323951	-0.56737	-0.0844975	-0.316936	-0.134946	-0.21691	0.386142	-0.318575	0.41534	-1.00102	-0.740166	0.202285	0.411116	0.472241	-0.13738	0.349571
34	ZNF703	ZNF703	ENSG00000183779	MWA	pan-specific	1:1000	NA	3.025	5.485	0.329069	high	0.390503	-0.626987	0.253491	-0.683042	-0.548695	0.578978	0.477552	0.395433	0.194842	-0.141273	0.32097	0.314313	1.11947	0.320498	0.360227	0.0864992	-0.0810531	-1.5073	0.613753	0.135746	0.113942	0.164246	-0.690122	0.053178	-0.112424	-0.646897	-0.420254	-0.372981	-0.93807	-0.366917	0.0807596	0.589803	-0.104242	-0.204852	0.470208	0.239119	-0.0345227	-0.168943
35	TNRC5	CNPY3	ENSG00000137161	MWA	pan-specific	1:1000	NA	0.49	4.12	0.448526	high	0.239601	0.383724	NA	0.771776	-0.284107	0.348809	0.681814	0.0414726	-0.253788	0.0373773	0.783462	0.674493	-0.174514	-0.270519	NA	NA	-0.590985	0.403609	0.906862	0.844825	0.741032	0.31878	-0.0869341	-0.193572	0.580482	0.863073	1.3493	-1.34565	0.413775	-0.780083	-0.484146	-0.883801	-0.881808	0.722254	0.17104	-1.3117	-0.170978	0.12618
36	CTNNB1	CTNNB1	ENSG00000168036	MWA	pan-specific	1:1000	NA	0.69	4.38	0.363244	high	0.0940795	0.800708	2.47065	-0.0222142	0.346408	-1.27798	NA	-0.593987	-1.87167	-2.07208	-1.67087	-0.645394	0.379288	-1.22302	NA	0.664253	-0.343907	0.160012	0.895042	0.863641	-0.26748	-1.7247	1.03148	0.0556616	-1.97401	-0.469354	NA	0.316584	0.0412836	0.877212	-0.54709	1.1335	-0.195782	-0.345161	0.815915	0.554756	1.65253	1.55008
37	EOMES	EOMES	ENSG00000163508	MWA	pan-specific	1:5000	NA	0.53	3.63	0.378444	low	-0.878756	0.943242	0.876369	-0.949856	0.746425	0.602749	1.33886	0.671203	-0.920414	1.11253	-1.29501	0.848656	1.01336	-0.904019	-0.457343	0.0558785	0.1053	0.707074	-0.204105	-1.6293	-0.362967	0.373468	-1.30335	0.19747	-1.08408	-0.105164	-1.26246	-1.35483	-0.174311	1.45847	-0.899544	-0.690236	0.296545	0.837521	-0.369125	0.950687	-0.533256	0.416513
38	ESRRG	ESRRG	ENSG00000196482	MWA	pan-specific	1:500	blat	0.625	4.915	0.485016	high	-2.3443	-0.612216	-0.19083	0.661335	0.017098	0.0181092	-0.692269	0.0618519	1.8068	NA	-0.273522	1.2925	-2.01697	0.25808	-0.224743	-2.94709	1.13527	-1.03835	0.65507	0.415153	1.60829	-0.404855	0.599702	1.38403	0.326309	0.319923	-0.65265	0.186825	-0.920744	-0.453553	0.328194	-0.823634	-0.658176	0.296356	-0.802676	0.660671	0.739516	1.29503
39	HIC1	HIC1	ENSG00000177374	MWA	pan-specific	1:2500	NA	0.45	3.48	0.412661	high	NA	0.429657	0.279859	0.933431	-0.821164	0.331071	NA	-1.1957	-0.175995	-0.901886	-0.671023	-0.359208	-1.3841	-0.726604	-0.5789	-0.240697	-1.1208	NA	-2.36142	NA	0.985869	1.08313	-0.538782	-1.17714	-0.915906	NA	-0.218782	-0.617395	0.185375	-0.250897	-0.36035	-0.623856	1.8154	0.501037	NA	2.02729	0.254963	-1.21119
40	HIPK2	HIPK2	ENSG00000064393	MWA	pan-specific	1:500	NA	1.03	4.11	0.210969	high	-0.513028	-1.29054	0.615536	2.24991	0.547854	0.174189	-0.612874	0.394494	-0.198053	0.790466	-0.376113	-0.0570604	-0.0288183	0.296356	0.510671	-0.00140221	0.890471	0.26609	1.20356	-0.0920228	0.581863	0.843809	1.52151	0.933431	0.427331	0.362566	-0.82544	1.2925	0.328648	3.24358	-0.566176	1.67997	0.0623039	0.698679	-0.242458	0.1053	-0.678769	1.89438
41	IKZF3	IKZF3	ENSG00000161405	MWA	pan-specific	1:1000	NA	1.06	4.225	0.506701	high	1.04141	-2.75755	NA	0.584213	0.350921	0.416491	-2.31185	0.274101	0.451424	-2.37001	NA	-0.328699	0.109138	0.429298	-0.0211772	-0.388373	-1.03067	-0.46268	0.323012	-0.0263856	0.288373	0.601981	-0.34164	-0.0197743	0.195735	0.417441	-1.43089	-1.25393	1.0525	-0.319216	-0.724879	-1.76239	0.320922	0.678997	-0.347163	-0.186688	-0.556477	1.20827
42	FBXL10	KDM2B	ENSG00000089094	MWA	pan-specific	1:1000	NA	0.965	4.56	0.415945	low	-1.31299	0.480862	-0.386688	0.951995	-0.441156	-1.39132	NA	-0.591339	-1.14972	1.44345	0.636224	-0.470528	0.249605	-0.861726	0.938951	NA	-0.701867	-0.449289	0.611699	0.47115	-0.0191443	-0.409729	0.190643	0.822966	0.83888	0.275237	-1.19131	0.569263	-0.309992	0.974811	1.43323	1.67444	-1.46276	-1.14426	-1.40264	-0.845731	0.377573	-0.0904328
43	LIMA1	LIMA1	ENSG00000050405	MWA	pan-specific	1:1000	NA	0.725	3.685	0.301412	high	0.171773	0.49301	0.0930921	-0.122869	NA	-0.0401709	-0.745719	0.176718	NA	NA	0.636417	NA	0.346562	0.465591	NA	-0.317472	0.839871	0.647359	-0.10077	-1.03297	-0.403097	-0.079125	1.63578	0.266529	-0.854733	NA	0.747374	NA	0.153173	-2.2124	2.06749	-0.783045	-0.161485	-0.413387	-0.103413	0.708182	-0.0164668	0.116664
44	CRSP6	MED17	ENSG00000042429	MWA	pan-specific	1:1000	NA	0.43	4.29	0.523783	low	0.1053	-1.046	-0.0456827	0.503689	-0.477868	0.166751	-0.391336	-0.538782	-1.48002	-0.00630575	1.88499	-0.864527	0.52545	-1.32771	0.630284	1.21917	-0.394093	0.141061	-0.665556	0.124128	-2.33891	-0.848522	1.4404	-0.657887	-0.967378	-0.329148	1.66196	0.118385	-1.86121	-0.570299	0.362839	-0.41007	NA	0.223883	0.158303	-0.0766887	-0.378524	0.370329
45	MIER3	MIER3	ENSG00000155545	MWA	pan-specific	1:1000	NA	2.22	5.87	0.365414	high	0.0213407	0.678726	-1.70713	0.180342	0.90388	0.943583	0.884832	0.493255	-2.49552	-0.706262	NA	2.1655	2.70373	-1.21156	-0.334984	-0.187657	-0.392654	0.67445	-0.298868	-0.539307	0.238607	0.51545	0.472187	0.316838	-1.58359	0.535473	0.730175	0.113676	0.602351	0.922489	0.474232	0.295596	-1.0533	-0.482541	0.063224	-0.306483	-0.600797	0.257213
46	NOBOX	NOBOX	ENSG00000106410	MWA	pan-specific	1:500	NA	0.48	4.445	0.519863	low	0.341493	-0.151649	-0.680101	-0.51255	-0.549044	1.53524	NA	0.055911	NA	2.3746	-1.83808	-0.397596	NA	-0.613599	0.568241	0.216756	1.65963	0.367745	0.620356	0.418311	0.834069	NA	0.361371	1.44549	-0.630845	1.20461	0.118971	0.541688	0.0315067	0.144923	0.267956	0.316584	1.13856	1.21342	-2.71725	0.228528	0.383174	-0.781344
47	PAX6	PAX6	ENSG00000007372	MWA	pan-specific	1:2500	NA	0.55	4.035	0.493666	low	-0.31167	-0.0537806	-3.48443	0.188179	-0.344373	-0.850942	0.12789	-0.300198	-0.507076	-0.392811	0.601551	-1.75104	-1.03091	0.699844	-0.223742	0.0530769	-1.1886	-0.0101368	0.222553	-0.0868666	0.409479	0.137187	0.491007	0.139755	1.08111	0.604099	-2.10027	0.880503	0.228065	0.363027	-0.053453	-0.275557	0.512425	0.220098	1.22981	0.1053	-0.498328	0.173436
48	PRMT3	PRMT3	ENSG00000185238	MWA	pan-specific	1:1000	NA	0.39	3.86	0.639549	low	-0.720476	-0.209356	1.45588	0.619409	0.504128	-1.36325	0.0923953	0.251015	0.286998	0.0278931	-0.419847	2.43348	0.946635	0.138617	0.346969	0.990315	0.192371	0.591908	0.124145	-0.703382	-0.746201	-1.14842	-1.34634	-0.698446	0.899445	0.659077	-0.407871	0.856018	0.41904	1.43825	-0.671023	-1.48285	0.195204	0.459032	0.47398	-0.410937	-0.729231	0.127322
49	SAP30BP	SAP30BP	ENSG00000161526	MWA	pan-specific	1:1000	NA	0.43	4.22	0.538462	low	1.37119	0.173794	-1.47449	0.423787	-0.828519	-0.912127	0.995035	0.038286	0.188989	-1.69506	0.212578	-0.294534	0.80173	-0.0838748	-0.800764	1.47084	0.378606	-0.383446	-0.357865	0.196166	-0.451887	-1.40074	-0.263717	-0.132499	0.742671	-0.110962	1.07454	0.0147001	-1.49643	-2.30973	0.757707	-0.193769	1.21809	0.528274	0.219202	-0.0297939	-0.859983	-0.737646
50	TRIM13.25kDa	TRIM13	ENSG00000204977	MWA	pan-specific	1:1000	NA	0.615	5.385	0.472165	low	0.883418	0.0769365	1.1897	-0.332542	-1.91771	0.169594	0.371679	0.144691	-0.958246	-1.26729	0.279934	0.422374	1.44904	-1.29699	0.126753	-0.388212	1.21001	0.0376866	1.89136	-0.96293	0.165608	0.570902	0.530658	0.107143	1.97137	1.0852	-1.81782	0.518056	0.0338111	-1.5944	-0.540868	-3.53124	0.474457	-0.515126	-0.786868	0.452065	-1.48394	-0.77142
51	TRIM13.50kDa	TRIM13	ENSG00000204977	MWA	pan-specific	1:1000	NA	0.52	4.295	0.581042	low	-0.969346	-1.039	-0.399022	0.379451	-0.632344	0.159015	0.595226	0.873482	0.61986	1.32858	0.734983	-0.195601	-4.4913	0.388149	-1.51357	-0.0362884	0.154817	0.0284536	0.152082	-1.97616	0.366919	0.438094	-3.10982	0.0794695	0.707259	-0.225882	-0.350391	-0.177094	-0.574904	-0.321652	0.549884	-1.16212	0.348031	0.405803	0.091518	-0.144717	-0.446787	0.0751873
52	MDS032	USE1	ENSG00000053501	MWA	pan-specific	1:500	NA	0.39	4.43	0.394125	low	NA	0.933431	0.420455	0.603584	1.56409	-2.93129	NA	NA	-0.637452	-0.809539	-1.01081	-1.90339	0.821948	0.380167	1.28329	-1.24789	NA	0.217786	-0.0535073	-1.13096	NA	1.00165	0.1053	-0.137329	0.339976	NA	NA	-0.571796	0.520766	0.563327	-0.344373	-0.282197	NA	NA	0.0536624	3.24358	0.704178	NA
53	VPS72	VPS72	ENSG00000163159	MWA	pan-specific	1:1000	NA	0.59	4.45	0.51186	high	0.793136	0.503347	-0.0291891	-0.977115	-0.355809	-0.985749	0.0676865	-1.65186	0.160144	-0.696584	-0.178176	0.212497	0.00689932	0.0886522	-0.937688	-0.38252	-0.0924572	-1.33828	0.333232	1.84218	0.130668	-0.766638	-0.703153	-0.235922	-0.286249	-0.0474576	1.39632	-0.734415	-0.561766	-2.0217	0.325928	-0.0733846	0.560934	1.18932	0.272581	0.670998	0.137208	-0.0641516
54	WHSC1	WHSC1	ENSG00000109685	MWA	pan-specific	1:1000	NA	1.595	5.825	0.245815	high	-0.554342	1.19328	-1.0673	-1.19016	1.17004	-0.0175344	-1.037	-0.492188	-0.657675	0.335432	0.99708	0.555393	1.32206	0.330172	0.41602	1.32374	-0.624228	0.520248	0.148869	0.322269	0.203454	-0.160215	0.0692353	0.22199	-0.117721	-0.030835	-3.10267	-0.221322	0.483858	0.292197	-0.522725	-0.0158766	0.598924	-0.646822	0.53274	-0.521655	0.40791	-0.286425
55	ZMYM6	ZMYM6	ENSG00000163867	MWA	pan-specific	1:2500	NA	11.84	9.39	0.314484	high	0.207157	0.788174	0.28667	0.676069	-0.144444	0.696423	0.0480201	0.455498	0.358545	1.30221	1.20443	-0.100444	0.659286	-0.0825057	1.01916	-0.342695	0.138365	-0.124908	-0.284617	-1.26707	0.195644	-0.229769	0.607138	0.502316	0.719485	0.0368102	-0.717385	0.373745	0.829482	1.33145	-0.11324	1.5127	-1.27113	-0.911121	-0.526839	0.00762585	-0.746802	-0.703866
56	ZNF17	ZNF17	ENSG00000186272	MWA	pan-specific	1:500	NA	1.03	4.8	0.420897	high	0.333271	0.776514	0.486207	1.62194	0.60445	0.722696	1.62896	0.550561	0.315865	0.526386	-0.697595	0.0873802	1.17308	-0.191322	-0.0410973	-0.523299	-1.23894	-0.449427	0.548669	-1.64233	0.324551	0.107008	0.927706	1.00034	-0.955484	-0.390983	0.00587336	0.377166	-0.100092	NA	0.226516	0.51136	-0.338766	-0.365738	0.905327	-0.870851	0.539327	-1.23945
57	ZNF271.50kDa	ZNF271	ENSG00000118267	MWA	pan-specific	1:1000	NA	0.41	4.15	0.513198	low	-0.0574589	0.0898717	-0.284519	-1.72559	0.10119	1.00669	0.638123	0.92955	-0.132738	-0.631243	-1.8965	-0.269495	-0.589485	-1.48041	-0.793124	-2.32047	0.612161	0.90244	0.0721403	0.885471	-0.277369	0.169309	0.0293145	-1.62449	0.572705	-0.226272	-0.185793	-0.156256	0.365343	-0.00558014	-0.0108678	-0.361173	0.161781	0.34268	0.0893645	-0.575639	-0.404986	0.493832
58	ZNF271.75kDa	ZNF271	ENSG00000118267	MWA	pan-specific	1:1000	NA	0.42	4	0.602221	low	0.616463	-0.340887	0.0207949	0.411006	1.05082	-0.0356596	-3.2234	-1.26812	0.568055	0.959609	0.942124	0.0702097	-0.284015	0.472744	-0.00140221	-0.334558	-0.991735	0.277161	NA	0.610973	0.225595	1.10784	0.0373773	0.629173	0.416963	-0.731827	-0.246811	0.422823	0.397893	-2.27581	-0.0699482	0.415188	0.590783	-1.31567	-0.604118	-0.0767718	-0.8511	-1.65452
59	ZNF491	ZNF491	ENSG00000177599	MWA	pan-specific	1:500	NA	0.55	4.02	0.449376	low	-0.583748	0.570821	-0.000302951	-0.869717	0.236662	-0.15057	-0.611151	0.242739	2.14765	-0.651586	-0.806251	-0.508097	-0.0041728	-0.285932	0.0911664	-0.32604	0.118574	1.6477	0.241396	1.03367	0.80842	0.12817	-2.46218	0.275244	-0.602247	-0.80476	1.01964	1.09501	-0.024006	1.03028	0.282488	-0.00584197	0.0171789	-0.904325	-0.0192447	0.36418	0.734007	0.79157
60	ZNF613	ZNF613	ENSG00000176024	MWA	pan-specific	1:1000	NA	1.015	5.425	0.476571	high	-0.0974285	-2.09568	NA	-0.497739	0.600381	0.250495	-0.429776	0.93956	-0.206292	0.575723	0.437265	-2.54287	-0.388997	0.264046	-1.27244	0.48949	-0.176972	0.133417	NA	0.761678	NA	-0.310543	0.223245	0.367278	1.14699	-0.148484	-0.643543	1.82639	-0.842972	1.35481	NA	0.99088	NA	2.04192	-0.478456	1.08821	0.376837	0.475407
61	AFF2	AFF2	ENSG0000155966	MWA	pan-specific	1:1000	NA	1.62	5.77	0.275511	high	0.565926	NA	-0.356254	NA	0.91137	NA	0.457936	NA	0.0993369	NA	-1.20002	NA	0.0335392	NA	-0.496817	NA	-0.276837	NA	-1.48628	2.83856	NA	-1.63494	-1.024	2.15752	0.608668	0.843558	0.426168	0.0677352	-0.0695064	0.488513	0.748603	1.11787	0.518922	-0.0356651	0.39507	-0.150242	-0.60751	0.131234
62	APTX	APTX	ENSG00000137074	MWA	pan-specific	1:1000	NA	2.48	5.12	0.396982	high	-2.65135	NA	-0.514228	NA	-0.639089	NA	-0.348471	NA	NA	NA	-0.976756	NA	-1.32663	NA	-0.395135	NA	NA	NA	-0.687353	-0.300273	-2.0192	NA	NA	-1.7185	-1.07967	-0.0574664	0.328756	-0.752597	0.102263	-0.454398	0.801749	-0.105161	0.862658	0.0649674	-0.247485	0.235712	1.7451	-0.844052
63	ATXN2	ATXN2	ENSG00000204842	MWA	pan-specific	1:1000	NA	1.81	8.925	0.412055	high	0.143515	-0.228181	-1.82681	-2.56634	-0.645348	NA	-0.876126	-1.11075	-0.0561786	NA	-0.309	-1.29512	-0.28497	2.04996	-0.00630051	-3.78105	-0.00135279	0.521225	-0.242947	0.199155	0.229929	-0.0253639	0.134019	-0.391848	-0.448589	-1.9151	0.93757	-0.605766	-0.45884	-0.0167638	-0.426548	0.927865	0.326178	0.207669	-0.565631	-0.0886961	1.19794	0.186296
64	BAZ1A.170kDa	BAZ1A	ENSG00000198604	MWA	pan-specific	1:1000	NA	1.05	7.47	0.489876	high	-0.592756	-0.48774	0.799492	-0.314459	NA	-1.01827	-0.818969	-0.278657	NA	-0.168505	-0.371565	-0.863203	-0.0313112	-1.28997	-1.58874	0.499617	0.536017	-0.637026	0.753079	-1.09493	-0.890651	-1.05534	-1.10418	-0.45613	0.908739	-0.349189	1.61202	0.0494322	0.21061	0.561627	0.427747	-0.298816	-1.20894	0.676517	0.28332	0.256808	-1.50736	0.310041
65	BAZ1A.40kDa	BAZ1A	ENSG00000198604	MWA	pan-specific	1:1000	NA	1.38	7.61	0.493378	high	1.03657	0.977097	0.224237	-0.0313112	0.717629	0.799492	-0.0452158	0.821037	0.273337	-0.0167638	0.499617	2.83856	0.536017	2.45006	0.51518	1.65278	NA	0.94525	0.65858	0.133561	-0.637026	0.393186	-2.1714	0.789254	0.628164	0.535214	-0.464219	0.524495	0.0726444	-0.407319	0.091542	0.269847	0.387468	-0.718037	-0.532863	0.629291	-0.583326	0.786166
66	CHD1L	CHD1L	ENSG00000131778	MWA	pan-specific	1:1000	NA	0.935	5.605	0.255278	high	0.432373	1.42609	-0.689525	-0.0286607	0.758671	NA	0.365856	-0.113683	0.839517	-1.01025	0.0684429	-0.155848	-0.650963	-1.49215	0.171343	NA	-0.219815	0.94525	0.0335087	0.0706306	-1.67164	0.0857556	0.894362	0.222511	0.173099	-0.129082	-1.32599	-0.888974	1.66438	-0.673761	0.459701	0.607945	0.801577	0.364819	-0.649981	-0.0848488	0.720822	0.227998
67	EBF2	EBF2	ENSG00000221818	MWA	pan-specific	1:1000	NA	1.93	7.35	0.388479	high	NA	NA	NA	NA	NA	NA	NA	NA	NA	NA	NA	NA	NA	NA	NA	NA	NA	NA	NA	NA	NA	NA	NA	NA	NA	NA	-1.06744	-0.284536	-0.37885	-1.70437	-0.439143	-0.222141	0.120912	-0.825427	-0.956911	-0.171846	-3.78105	-1.31058
68	FOXD2	FOXD2	ENSG00000186564	MWA	pan-specific	1:500	NA	0.705	4.715	0.492179	high	-0.540198	NA	1.14298	NA	1.04109	NA	-0.990193	NA	-0.841746	NA	-1.22778	NA	0.205284	NA	2.83856	NA	NA	NA	0.861016	0.0128825	NA	0.252524	2.04423	NA	-1.91485	-2.55585	0.356325	-1.1006	0.792874	-0.298406	0.444401	-1.42548	-0.352388	NA	1.44938	0.529152	NA	0.0627413
69	GTF2A1	GTF2A1	ENSG00000165417	MWA	pan-specific	1:1000	NA	0.58	4.305	0.615785	low	0.176464	0.682306	-0.619677	NA	-0.298406	NA	-0.540198	1.6834	-2.18637	1.14298	0.561497	0.252524	0.205284	-0.841746	0.485478	0.0401769	-0.408335	-0.672205	-2.65643	NA	2.31279	NA	1.04941	-0.787189	1.20028	0.169329	NA	0.482885	-0.738692	-1.10248	-0.0595728	-0.160297	0.371189	-0.563827	-0.0462744	0.0627413	-0.185394	0.464202
70	HCFC1	HCFC1	ENSG00000172534	MWA	pan-specific	1:1000	NA	1.985	6.275	0.281142	high	0.112705	-1.72762	0.81725	-0.170933	-0.450117	-0.1021	1.86949	0.614578	1.19876	2.83856	-0.409069	-0.614107	0.534977	0.40482	0.560087	NA	0.365002	0.489753	0.442729	0.911697	-0.176419	-0.4188	0.265939	-0.397801	-0.243431	-0.232597	-0.185846	0.0419489	-0.545943	-1.4802	-1.33463	-0.3355	0.0832525	-0.232163	-0.480733	-0.312085	-0.130811	-0.410905
71	HMX1	HMX1	ENSG00000215612	MWA	pan-specific	1:1000	NA	2.32	7.37	0.366814	high	-2.74337	NA	-1.42974	NA	0.256641	NA	-0.966052	NA	-0.699682	NA	-1.79127	NA	-0.199702	NA	-0.301684	NA	NA	NA	-0.762693	1.80629	NA	-2.12106	NA	-1.26164	-0.344991	0.479819	1.28518	0.863966	2.83856	0.755946	0.100388	0.642438	-0.440012	0.676225	0.509852	-0.492561	1.59857	1.00902
72	HTT	HTT	ENSG00000197386	MWA	pan-specific	1:1000	NA	2.345	8.455	0.490766	high	-0.672254	NA	0.251189	NA	1.28008	NA	0.627585	NA	-0.137617	NA	-0.769401	NA	-0.353758	NA	-0.948841	NA	-1.31656	NA	-0.359685	0.310803	0.50074	1.70121	-2.96935	0.298545	1.21467	-0.192933	0.314421	-0.250457	0.911958	-0.204303	-1.70082	-0.123194	-0.335613	0.637992	0.88396	0.578074	-0.670531	0.223921
73	IGHMBP2	IGHMBP2	ENSG00000132740	MWA	pan-specific	1:500	NA	0.86	5.97	0.330427	high	NA	NA	NA	NA	NA	NA	NA	NA	NA	NA	NA	NA	NA	NA	NA	NA	NA	NA	NA	NA	NA	NA	NA	NA	NA	NA	1.33004	1.14857	-0.772456	0.739443	0.491516	0.554971	0.623264	0.814554	0.332532	1.57742	-0.212593	-0.154346
74	MAGEA9	MAGEA9	ENSG00000166008	MWA	pan-specific	1:2500	blat	0.69	5.15	0.446414	high	NA	NA	1.72207	NA	NA	NA	1.49795	NA	0.285515	NA	0.72804	NA	-0.158575	NA	0.920434	NA	-0.61616	NA	1.18904	NA	0.144624	0.679908	-0.0632744	0.777087	0.193823	-0.114695	2.07656	0.457936	0.0642836	-1.05446	1.33373	1.08283	0.540336	NA	2.83856	NA	1.00231	0.379473
75	MSL3L1	MSL3	ENSG00000005302	MWA	pan-specific	1:500	NA	1.2	4.32	0.506584	high	NA	NA	NA	NA	NA	NA	NA	NA	NA	NA	NA	NA	NA	NA	NA	NA	NA	NA	NA	NA	NA	NA	NA	NA	NA	NA	-0.757994	-0.657612	NA	-1.11571	-0.129851	-1.33184	0.651044	NA	-2.20827	-0.939946	NA	0.578783
76	PURA	PURA	ENSG00000185129	MWA	pan-specific	1:1000	NA	0.81	4.52	0.471518	high	0.187137	-0.713567	0.191118	0.0688113	0.931985	1.66566	1.04233	-1.38851	1.55605	0.896338	0.326646	-1.60802	1.16053	-0.240716	-0.386183	NA	0.749762	-0.77415	0.619267	-0.167104	0.023616	-2.8513	0.180574	-0.0417626	0.240781	0.11218	-0.459765	-0.0103445	0.341493	0.181541	0.783093	0.735279	-0.237391	-0.211783	-0.000909342	0.0819646	0.901073	0.67198
77	REL	REL	ENSG00000162924	MWA	pan-specific	1:1000	NA	0.515	4.58	0.543928	low	-0.682069	1.50695	-0.0949735	-0.240074	NA	-1.04231	NA	0.218156	-0.153143	1.09004	1.04012	0.68515	NA	NA	0.426976	-0.335262	-0.364175	-0.586065	-0.359337	0.374215	0.494473	0.0452079	1.39918	0.253328	-0.20192	-0.835883	0.0102373	0.0234205	-0.0593466	0.629087	-1.8256	1.06044	0.354767	0.551386	NA	0.268808	-0.393826	-1.3069
78	TAF15	TAF15	ENSG00000172660	MWA	pan-specific	1:1000	NA	1.25	8.035	0.31519	high	0.666265	-0.0725411	-1.1668	-0.728878	1.4156	2.08068	0.57791	-0.210986	-0.0982497	0.324112	0.0922871	-0.591639	0.271446	0.73271	0.882178	-0.431181	NA	1.50547	-0.145724	0.754721	-0.519928	-0.245667	0.69392	1.20002	1.19537	0.463695	0.101368	0.47818	0.588193	1.35636	-1.15165	-0.291908	-0.127451	-0.0372811	-1.30562	0.344627	-1.19766	0.587171
79	ZNF132	ZNF132	ENSG00000131849	MWA	pan-specific	1:1000	NA	0.925	6.22	0.448816	high	-0.030327	-0.228181	-1.25988	-0.696264	-2.30001	NA	-0.44173	-1.51998	-0.0167638	0.559619	0.439295	-0.617413	-0.0739335	0.224237	-0.100662	-2.23945	0.15944	0.0167859	-1.46036	-0.691992	-0.561752	0.500917	-0.357979	1.2483	-0.278657	0.615563	-0.062283	0.582526	0.814306	0.209527	0.972748	0.651044	1.10286	0.0536984	-0.836762	-0.346847	1.02996	0.618746
80	ZNF253	ZNF253	ENSG00000256771	MWA	pan-specific	1:1000	NA	0.62	3.92	0.401403	high	-0.538212	NA	-1.95001	NA	-0.787601	NA	-0.425315	NA	0.0820785	NA	2.24346	NA	0.0285304	NA	0.108799	NA	-0.0529679	NA	NA	-1.32454	0.751633	NA	-0.418696	NA	-1.09763	0.0586428	0.738731	-0.896058	1.13946	0.394283	0.607258	1.10838	0.0828467	0.143602	0.722397	0.961008	0.205177	-0.284536
81	ZNF498	ZNF498	ENSG00000197037	MWA	pan-specific	1:1000	NA	0.595	4.53	0.555153	low	0.378706	NA	0.413281	NA	-1.79127	NA	NA	NA	-1.59245	NA	0.0291247	NA	NA	NA	-0.128448	NA	-1.06263	NA	NA	0.17599	NA	-0.440012	0.479819	0.135309	-0.84589	NA	-1.15303	-2.12106	NA	0.940741	-0.653657	0.299561	-0.344991	-1.42974	-0.0427283	1.00902	0.642438	0.221071
82	ZNF569	ZNF569	ENSG00000196437	MWA	pan-specific	1:1000	NA	1.06	5.49	0.453558	high	1.43928	0.107658	-0.220666	-1.61894	0.225148	NA	0.646859	-0.655715	-0.196601	-3.22382	1.37159	0.892226	0.358141	0.323311	1.03132	0.00283126	-0.476001	-1.81765	-0.852533	0.376165	-1.71452	0.362446	-0.535614	-0.076214	-0.177457	-0.908137	0.565588	-1.15155	0.118764	-0.904883	1.21156	-0.357628	0.689544	-0.362781	0.194521	0.828927	-0.636133	-0.359157
83	ZNF683	ZNF683	ENSG00000176083	MWA	pan-specific	1:1000	NA	0.63	3.79	0.433692	high	0.619794	NA	0.219842	NA	NA	NA	NA	NA	NA	NA	NA	NA	-0.340923	NA	0.0820785	NA	NA	NA	NA	NA	NA	NA	0.749762	-0.0417626	-0.421304	1.88757	-1.15931	NA	-0.266616	NA	NA	NA	NA	0.0189442	2.83856	1.25678	NA	0.357639
84	ZNF778	ZNF778	ENSG00000170100	MWA	pan-specific	1:1000	NA	1.58	7.56	0.354915	high	-0.614601	2.83856	-0.844052	0.678845	NA	0.254816	-0.514228	0.90321	-1.24413	0.302908	0.389566	2.3584	1.90897	1.63683	-0.105161	-2.0192	0.36847	0.498518	0.0406356	0.348056	-0.0783527	0.687558	-0.40133	-0.801921	0.13289	0.0216319	-1.09022	-1.30427	-1.66935	-1.31377	-2.06476	-0.50395	0.178611	-0.156108	-0.60053	-1.00393	-0.639089	0.721613
85	SFRS17A	AKAP17A	ENSG00000197976	MWA	pan-specific	1:1000	NA	1.11	4.855	0.270286	high	0.395473	0.077818	0.136641	0.715255	-0.390142	0.716765	-0.138455	-2.22512	0.0411091	-1.72367	-0.501828	0.723567	0.332516	0.511174	0.399685	0.133964	-0.284938	-0.83105	1.25456	-0.34522	NA	-0.542012	0.0855929	0.89112	0.804592	-0.765283	-0.51113	NA	0.15137	0.338067	0.444501	-0.364713	-1.93685	0.77673	-0.464335	-0.158029	-0.566108	0.0119228
86	ARID3B	ARID3B	ENSG00000179361	MWA	pan-specific	1:1000	NA	1.76	4.18	0.24857	high	-0.0405258	-0.630481	-0.142362	0.601701	0.0688861	-0.0467085	0.293231	0.28146	-0.117839	0.308226	0.000853999	-0.425553	-0.165209	0.251524	-0.0574413	-0.565858	-0.85869	-0.128103	0.985099	-0.0625037	-2.92816	-0.513668	-1.47555	0.119317	0.526297	0.761052	0.592934	-2.20513	1.12507	0.376591	0.405935	1.50344	1.23492	-0.678287	-0.567986	-0.496254	-0.135628	0.419739
87	ATG4B	ATG4B	ENSG00000168397	MWA	pan-specific	1:2500	blat	6.93	8.19	0.18786	high	-0.0144278	-1.21308	0.14995	-0.3911	-0.3967	0.113668	-0.00757053	-0.45806	-0.133164	-0.573647	0.291476	-0.0485558	-0.810773	0.319146	-0.353254	-0.406191	-0.785131	-1.15063	0.773503	-0.126754	0.945013	0.128669	1.11085	0.470437	-0.33558	0.118062	0.503972	-2.92816	0.0137591	-2.28282	0.334155	0.997949	0.611443	-0.832159	0.242316	0.464622	0.28155	0.354777
88	BLZF1	BLZF1	ENSG00000117475	MWA	pan-specific	1:1000	NA	0.6	3.77	0.424264	high	-0.86627	-0.335337	-1.6067	-0.633899	-0.308192	0.858701	0.229781	0.859202	0.347423	0.332582	-0.551448	0.350454	0.767699	0.851584	0.0351972	-0.440133	0.115005	-1.10042	NA	-1.41592	-0.528844	0.468499	-0.0241943	0.875958	1.09223	-0.000251056	0.488131	0.582344	1.1591	0.834577	0.0907569	-0.201461	0.388501	0.623042	0.122185	0.0972156	0.386892	1.07804
89	CIAO1	CIAO1	ENSG00000144021	MWA	pan-specific	1:1000	NA	0.93	3.65	0.350877	high	0.111472	-0.068499	-0.847087	0.315556	-0.309568	-0.0357663	0.136192	-0.47733	-1.11399	-0.499976	-0.559077	1.25904	-0.772437	0.0855929	0.0716783	0.236671	0.0971008	-0.924888	-0.152598	0.008789	0.73233	NA	-0.636373	0.0230456	0.0505655	-1.91818	-1.10303	NA	NA	NA	-0.272846	NA	-0.00554602	NA	-0.751222	-0.489581	0.153693	-0.07633
90	ELF4	ELF4	ENSG00000102034	MWA	pan-specific	1:500	NA	0.92	5.88	0.320827	high	0.652913	-0.122131	0.450264	0.158458	0.930681	0.338896	0.83416	0.371495	0.0674145	-1.10984	0.579499	NA	0.880848	0.0573282	0.0794795	-0.158387	0.0438408	-0.643281	0.600675	-0.0902403	-0.22886	NA	-1.70493	-0.808705	0.735998	-0.0589087	-0.371179	NA	-0.279805	0.131629	-2.92816	0.705976	0.557876	0.768078	-0.865424	-0.43107	-0.670564	-1.21334
91	FOXJ1	FOXJ1	ENSG00000129654	MWA	pan-specific	1:1000	NA	0.71	4.38	0.418317	high	0.158239	0.032391	0.323163	0.242635	0.00891517	-0.382797	0.197959	-0.087753	-0.167489	0.283974	-0.157375	-0.0661965	-0.037027	-1.39823	-0.534691	-0.368724	-0.316703	0.635565	1.15034	-2.92816	-2.24657	NA	-0.124341	0.571662	0.00376951	0.790371	1.08507	-0.00847886	0.148195	-0.616009	-0.267345	-0.748266	0.824279	2.15088	0.595722	-0.271548	-0.221603	0.170567
92	GZF1	GZF1	ENSG00000125812	MWA	pan-specific	1:1000	NA	2.255	3.945	0.295959	high	-0.0937601	0.0358776	-0.335069	-1.76899	-1.56193	-0.368209	-0.974161	-1.25958	0.362329	-0.196425	0.179327	-0.0868857	-0.648155	0.13988	-1.17316	-0.270724	-0.0765818	-0.16879	-0.740681	1.27231	0.706228	1.54165	1.01864	0.0909499	0.265609	2.15088	0.0593418	0.956874	0.346806	0.527077	0.102679	0.631495	0.587734	NA	0.196842	-0.182364	-0.125146	0.935337
93	MANSC1	MANSC1	ENSG00000111261	MWA	pan-specific	1:1000	NA	1.14	4.23	0.295559	high	0.298842	-0.344692	-0.170584	0.599669	0.345368	-0.176645	0.786536	-0.558779	-1.04192	0.119796	-0.9701	-0.544395	0.0137893	-0.156791	0.695561	-0.102354	0.379796	0.517016	0.462551	0.219075	NA	0.728875	1.29444	-0.260001	-0.0436473	0.386519	-1.11811	-0.0145579	-0.141573	0.70361	NA	0.482079	-0.0836904	-1.2012	-1.10476	0.0162498	0.00157893	0.114445
94	MBD1	MBD1	ENSG00000141644	MWA	pan-specific	1:1000	NA	1.98	3.735	0.256013	high	0.641368	0.632728	0.0753123	0.137909	0.262375	0.986731	-0.748243	0.368409	0.480829	0.23954	0.556868	-0.125185	0.490387	0.636411	0.15516	0.27763	-0.0713497	-0.8745	-2.92816	-0.340079	0.139888	-0.227817	0.0689058	-0.756207	-1.96611	-0.357882	-1.40424	NA	0.575303	NA	0.162322	2.15088	0.370917	-0.403557	-0.234633	-0.818185	-0.810442	0.407571
95	MTF2	MTF2	ENSG00000143033	MWA	pan-specific	1:1000	NA	0.485	3.905	0.416876	low	-0.0555639	0.711893	-0.33558	NA	-0.135439	-0.197934	0.608694	0.0583563	0.104528	0.543115	0.110675	1.03148	0.207695	-0.130738	0.115396	0.173891	0.556824	0.250209	1.07484	0.646046	-0.781619	0.160487	1.13949	-0.67737	NA	-0.152243	0.577296	-0.354341	-0.49364	-0.424523	NA	0.515137	NA	NA	0.000983588	-0.0158574	-0.0436473	0.108019
96	MYB	MYB	ENSG00000118513	MWA	pan-specific	1:500	NA	1.04	4.465	0.410412	high	0.641165	0.92224	0.444498	0.112388	0.835807	-0.391425	-1.76538	-0.942811	-0.147583	0.131072	-0.0528845	0.340399	0.473231	-0.0499972	0.497925	0.385942	0.00883635	0.879073	NA	0.837883	-0.534124	2.15088	-0.0299286	NA	NA	0.651093	-1.29713	-0.639642	-0.396722	NA	-0.47976	-1.59913	-0.0164546	0.777164	0.375054	0.648525	0.345175	0.317954
97	BTBD14A	NACC2	ENSG00000148411	MWA	pan-specific	1:1000	blat	0.7	3.88	0.416333	high	0.788806	0.0915895	0.0293861	-0.0285585	0.34222	-0.384003	0.0718306	0.826473	0.423614	0.176725	0.873697	-0.42921	0.247667	-1.19229	-0.144855	-2.20513	-1.32209	0.316617	NA	0.0793358	NA	0.423711	1.23492	0.0280922	-2.92816	-0.0944136	0.504775	0.699259	0.54941	NA	0.985099	0.728584	-0.0780512	NA	0.00226024	0.0216198	-0.266932	0.0566446
98	NFIX	NFIX	ENSG00000008441	MWA	pan-specific	1:1000	NA	0.79	7.37	0.41344	high	-0.12141	-0.136367	-1.11235	-1.10444	0.231203	0.00203488	0.365431	0.851398	0.787993	-0.513323	0.301781	0.729456	-1.98114	-0.339913	-0.213673	0.628445	-1.30423	0.060588	1.03603	-1.19529	0.753091	-0.151784	0.8049	0.1015	NA	0.187023	0.588587	1.0967	0.457888	-0.0514829	-0.0217409	-2.92816	0.0906657	0.0803378	0.0761109	0.201436	-0.452181	-0.614149
99	NR2C1	NR2C1	ENSG00000120798	MWA	pan-specific	1:2500	NA	1.29	3.74	0.247607	high	-0.0895926	-0.741325	0.438317	0.125488	-0.934696	0.332294	NA	-1.91818	0.456199	-0.504376	-1.65617	-0.161658	0.0855929	-0.00554602	-0.104351	-0.421093	NA	-0.2227	NA	0.380182	1.23901	-0.489581	0.467629	0.350294	NA	0.290398	0.0971008	NA	-1.48502	NA	-1.19924	NA	-0.924888	NA	0.163144	-0.0904238	-0.151965	0.181804
100	RCOR1	RCOR1	ENSG00000089902	MWA	pan-specific	1:1000	NA	1.46	4.12	0.275923	high	-0.68616	0.310434	0.449385	0.173721	0.0783119	0.417078	-0.384859	-0.458843	0.302938	-1.28656	0.0968428	-0.100694	-0.391057	-0.408246	0.267742	-0.470026	0.131559	0.275715	NA	-0.207802	-1.97748	0.235611	0.777164	0.651093	-0.417229	-0.68211	-0.506759	0.064708	NA	NA	-0.0597932	0.120416	-1.7815	0.749927	0.0874247	-0.168321	0.862171	0.123666
101	RRN3	RRN3	ENSG00000085721	MWA	pan-specific	1:1000	NA	0.755	4.265	0.507851	high	-0.080891	-1.45612	-1.12482	-1.1814	1.12014	0.0684892	0.142116	NA	0.817077	-0.299683	0.692051	NA	0.523343	0.584451	0.0855929	0.267238	-0.112425	NA	NA	NA	NA	NA	NA	NA	NA	NA	NA	NA	NA	NA	NA	NA	NA	NA	0.141894	0.122419	NA	0.0337459
102	RUFY3	RUFY3	ENSG00000018189	MWA	pan-specific	1:1000	NA	0.415	3.64	0.442835	high	0.222041	0.890207	0.157308	0.125771	0.0536681	0.035843	-0.65909	0.0740969	-0.403673	0.511855	0.467629	-0.375187	0.596506	0.67506	-1.40804	-0.0527333	0.410581	0.393917	NA	0.553848	0.0971008	0.648945	NA	-1.19924	NA	0.8773	-0.152598	0.0621355	NA	NA	-0.451154	0.333938	-0.0999266	NA	-0.121823	0.456199	-0.310133	-1.17201
103	RUNX2	RUNX2	ENSG00000124813	MWA	pan-specific	1:1000	NA	1.32	4.48	0.280845	low	0.0398797	0.241357	1.40257	0.457913	-0.172099	0.381139	0.381681	0.182964	-1.41851	-0.792631	-1.70724	-0.61111	0.160133	0.125728	-0.508377	0.8049	-0.35707	0.0147703	0.0259162	0.925269	-0.0514829	0.187023	0.425419	0.256083	0.19887	0.841128	-0.729775	0.372833	-0.687546	1.03603	-0.401111	-0.192893	-0.511672	-1.30423	0.748147	0.0653338	0.305069	0.708575
104	TBX10	TBX10	ENSG00000167800	MWA	pan-specific	1:1000	NA	0.77	4.175	0.364212	high	0.628774	0.839261	-0.868969	0.136505	0.340399	1.53656	-0.252298	0.0943863	0.385942	-0.547666	0.793905	-1.10647	0.00245741	-0.698532	-0.212052	-0.492887	0.208248	-0.417229	1.03326	0.973831	0.0744055	-0.162299	0.604757	0.879073	NA	0.802102	NA	NA	1.28841	NA	-0.33558	-0.290359	0.509015	0.777164	0.34947	-0.357253	0.222681	-0.187928
105	TBX21	TBX21	ENSG00000073861	MWA	pan-specific	1:500	NA	1.3	4.22	0.335329	high	-0.206587	0.404047	0.713345	0.311171	-0.0774459	-0.139604	0.371019	-0.479456	-0.318478	0.374898	0.4314	-0.334179	-0.943443	0.256631	0.408939	0.799916	0.467161	0.747075	-0.518761	0.997949	-0.0736597	-0.545401	-1.82162	1.05422	0.347344	0.538361	0.0245869	-0.686197	0.373381	-0.647092	0.902336	-1.47363	-0.351776	-0.368731	0.252771	0.586775	0.120167	0.294782
106	TBX5	TBX5	ENSG00000089225	MWA	pan-specific	1:1000	NA	1.29	4.17	0.30139	high	-0.0519845	0.0616601	0.434635	-0.193624	0.0107295	-0.456787	-0.290722	-0.781238	0.252664	0.355726	-0.85196	1.16165	0.205466	-0.922354	0.0284137	-0.68154	-0.304058	1.1294	-0.253582	0.51405	NA	-0.600949	-0.524795	1.06086	1.51172	0.930681	-0.932395	-2.21338	0.795039	-0.39924	0.0913846	0.00216265	0.118623	-2.92816	0.315738	0.449854	0.583772	-0.375572
107	TCF21	TCF21	ENSG00000118526	MWA	pan-specific	1:1000	NA	2.305	6.475	0.231747	high	-0.4211	0.409743	0.258668	0.443776	-0.865495	0.133579	0.0335124	-0.716025	0.182827	0.305623	-0.712591	0.158099	0.466276	0.688218	-0.397994	-0.814419	0.555751	-0.156523	0.690084	-0.278368	1.30308	1.17522	0.546741	0.42577	0.815972	-0.418641	0.765186	0.273356	-1.44996	-2.27448	-0.915084	0.221601	1.04662	0.738217	-0.364613	0.0381597	0.632692	0.205032
108	ZNF79	ZNF79	ENSG00000196152	MWA	pan-specific	1:500	NA	1.02	4.48	0.341586	high	-0.878044	0.284836	-0.102136	0.598842	0.12314	0.475479	-1.23805	0.582945	0.670409	0.096422	NA	0.499824	0.449514	-0.41515	0.0362876	-0.344826	0.342307	-0.0581127	-0.0436473	-0.459313	0.110424	0.175045	0.0633262	0.420727	-0.521752	0.0393304	0.389037	NA	-0.135439	2.15088	0.189559	-1.05468	0.78141	-1.73554	-0.288754	-0.780726	-0.503048	-0.0621241
109	ALX4	ALX4	ENSG00000052850	MWA	pan-specific	1:1000	NA	1.255	4.605	0.497145	high	NA	-0.962467	NA	NA	NA	0.546698	NA	-0.56917	NA	NA	-0.300627	NA	NA	NA	0.126465	0.352221	0.201957	NA	1.33544	NA	NA	NA	NA	NA	NA	NA	0.452051	NA	-0.776456	NA	NA	NA	-0.422765	-0.112353	NA	-1.1926	NA	NA
110	CORO1A	CORO1A	ENSG00000102879	MWA	pan-specific	1:1000	NA	1.275	4.46	0.485996	high	NA	-0.00827921	0.317084	-0.034229	1.08708	1.70572	0.694109	1.46699	0.966378	0.422301	1.19986	0.212508	-1.26046	NA	-1.13932	0.607003	0.097888	1.30088	-1.58684	-0.392486	0.564676	0.184125	2.04341	0.746557	0.289269	-0.135168	0.386315	-0.837101	-0.446472	0.0334925	-0.900224	NA	NA	-1.40518	0.238906	-0.207186	0.642201	0.796963
111	DIDO1	DIDO1	ENSG00000101191	MWA	pan-specific	1:5000	NA	0.48	3.475	0.426509	low	-0.38389	NA	-0.106835	NA	0.00564546	0.867217	NA	NA	NA	-0.495723	0.386315	-1.16222	-1.43171	NA	-0.0421601	1.21202	-3.00063	NA	NA	NA	-0.24218	0.675105	-0.861731	0.774255	NA	NA	-0.176402	NA	0.0478665	-0.738968	NA	NA	-0.585802	1.48317	NA	NA	-0.303139	0.51746
112	FOXN2	FOXN2	ENSG00000170802	MWA	pan-specific	1:1000	NA	5.51	4.47	0.268235	high	NA	0.475694	-0.215597	-1.09587	-2.2782	NA	-1.1993	0.0197748	1.1768	0.598579	0.856309	-0.255505	0.692284	0.143935	-0.00243397	0.0790524	0.358541	-1.53696	0.552557	-0.923923	-1.35486	-1.80356	-1.01556	-0.548045	-0.695462	0.26535	-0.849246	1.27198	1.4363	0.917129	NA	NA	NA	0.176959	0.237015	0.996816	-0.782932	-0.43049
113	GATAD2B	GATAD2B	ENSG00000143614	MWA	pan-specific	1:1000	NA	0.75	3.88	0.223977	high	-0.776456	0.865252	0.308431	NA	NA	NA	-3.00063	NA	0.352221	NA	0.729779	1.61445	1.19259	NA	NA	NA	-1.1926	0.495726	0.949692	NA	-1.07125	-0.300627	-2.13814	-0.209838	0.403519	0.452051	-0.0233746	NA	-0.258449	NA	NA	NA	NA	NA	0.00819224	-0.859482	-0.662983	0.126465
114	IKZF3	IKZF3	ENSG00000161405	MWA	pan-specific	1:1000	NA	1.665	3.91	0.57209	low	NA	1.65348	1.39169	0.740698	2.04341	1.22997	0.929769	0.355746	-0.0116176	0.575348	-1.13447	NA	-0.587641	NA	0.121272	-2.21625	-0.680737	0.860264	1.14557	0.221473	-0.338548	-0.0859244	1.08419	-0.21305	0.52515	0.801719	NA	NA	-0.0442954	NA	NA	NA	0.677004	-1.04084	0.401699	0.444327	0.0146571	0.15004
115	IKZF5	IKZF5	ENSG00000095574	MWA	pan-specific	1:500	NA	0.7	4.145	0.339712	high	0.240519	NA	NA	-3.00063	NA	0.513539	NA	NA	-0.843476	-1.7198	-0.66083	-1.03055	-0.0290971	0.430432	NA	-0.574551	0.34144	0.791144	NA	-0.24218	NA	NA	0.612874	0.851267	0.302676	0.207937	-2.20451	0.663492	0.137174	-1.45069	NA	-0.200013	1.64761	NA	0.0571384	-0.0678155	0.0262923	-1.2688
116	LIMA1	LIMA1	ENSG00000050405	MWA	pan-specific	1:1000	NA	2.2	3.5	0.979575	low	0.956474	-0.543856	-1.57751	-0.67385	-0.432401	-0.828362	-1.84293	0.683066	-0.265336	-3.00063	0.227546	-0.022279	0.59708	0.255269	0.0461716	0.140969	NA	-1.24902	NA	-0.593514	0.838062	0.0790524	0.305726	0.200662	-0.497817	-0.087343	2.04341	1.02696	-0.970108	0.889563	0.514235	-2.31284	-0.333586	-0.229419	-0.761311	1.08224	-1.05212	NA
117	LSR	LSR	ENSG00000105699	MWA	pan-specific	1:1000	NA	0.74	3.42	0.6884	low	0.0420286	0.306878	-0.24218	0.119797	NA	NA	NA	0.550893	NA	-0.428296	0.184125	1.03356	-0.00827921	NA	-0.0777802	0.469694	0.763483	-0.720277	NA	-0.874769	NA	NA	-1.75835	NA	NA	NA	NA	NA	NA	NA	NA	-0.317659	NA	NA	NA	NA	NA	1.40766
118	NFKB1.150kDa	NFKB1	ENSG00000109320	MWA	pan-specific	1:1000	NA	0.955	4.205	0.323721	high	0.176959	0.143935	0.0790524	0.510565	-0.782932	-1.80356	-0.923923	-0.374552	1.1768	0.400255	-0.548045	0.636259	2.04341	0.803785	1.06122	0.692284	0.322891	-0.0631768	1.4363	-0.849246	-0.215597	0.552557	0.237015	0.291848	0.358541	0.044243	NA	-3.00063	-0.606191	-0.101365	NA	NA	NA	NA	-1.1993	1.68443	-0.5002	-2.2782
119	NFKB1.75kDa	NFKB1	ENSG00000109320	MWA	pan-specific	1:1000	NA	0.895	3.88	0.397411	high	1.39983	-0.542328	0.135694	-0.227252	-3.00063	-0.268922	1.65912	-1.74599	NA	1.23764	0.294913	0.457735	0.100988	-0.060201	-0.189194	NA	NA	0.415128	NA	NA	NA	NA	-0.411492	-1.05074	-0.353235	-0.602905	NA	NA	0.631486	0.265839	NA	NA	0.868922	NA	-0.30532	0.811895	-1.14407	0.234767
120	PRMT3	PRMT3	ENSG00000185238	MWA	pan-specific	1:1000	NA	0.725	3.765	0.34451	high	NA	1.13568	0.26017	NA	0.192327	NA	0.841911	0.715281	0.501464	NA	-0.226356	-0.137315	-1.01932	0.0126746	-1.70591	-0.913969	1.37444	-0.185442	NA	-2.19229	NA	1.00015	-0.425752	0.369887	0.64944	0.03946	-0.832766	0.780071	-0.362227	-0.506108	NA	1.64151	-0.749061	1.21457	0.416771	-1.11412	-0.308918	0.909241
121	TANK	TANK	ENSG00000136560	MWA	pan-specific	1:1000	NA	0.56	4.83	0.625397	low	NA	1.40766	NA	NA	0.70293	NA	0.763483	1.24501	-1.06027	0.506351	0.216824	-0.502935	0.147341	-0.0390758	-0.622317	-0.24218	NA	1.66456	NA	1.15527	0.184125	0.878176	0.0790524	0.469694	0.6003	1.09541	-0.720277	-1.75835	0.386315	NA	NA	NA	0.248046	-1.15332	-0.00827921	-0.428296	0.821695	-1.4904
122	TFCP2L1	TFCP2L1	ENSG00000115112	MWA	pan-specific	1:1000	NA	0.49	3.59	0.329478	low	NA	NA	NA	0.467813	0.206208	NA	0.109435	NA	NA	0.835462	1.04461	-0.203066	1.13221	0.293312	-1.07392	0.407357	NA	0.344791	NA	1.53217	NA	-0.391208	0.661766	NA	-1.50865	NA	NA	0.011978	-0.140971	-0.0823585	NA	NA	NA	1.25558	NA	NA	0.522864	0.154259
123	ZFP36L1	ZFP36L1	ENSG00000185650	MWA	pan-specific	1:1000	NA	2.46	3.995	0.325839	high	NA	-0.00243397	0.692284	0.26535	0.917129	1.1768	-1.53696	0.117153	-0.5002	-0.849246	0.176959	NA	-2.2782	-0.923923	0.598579	0.510565	-1.80356	1.11574	-1.1993	1.27198	0.438201	0.749184	1.06122	0.0197748	-0.374552	-0.255505	0.0790524	-0.782932	0.636259	0.143935	NA	NA	NA	-1.01556	-0.0297165	-0.606191	0.856309	2.04341
124	ZMYM6	ZMYM6	ENSG00000163867	MWA	pan-specific	1:500	NA	2.39	7.07	0.284835	high	-1.43171	0.42073	0.867217	0.821695	-1.87753	-1.2927	-0.540176	-0.43408	1.21202	0.112826	1.31612	0.994289	2.04341	-0.273976	1.05215	0.319868	0.774255	0.269275	-0.931463	1.71695	0.219571	-0.24218	0.485511	0.51746	0.138362	0.292668	0.193446	-0.807756	-0.0739302	0.350833	-3.00063	-2.34328	NA	0.0790524	-0.585802	-0.106835	-0.208572	-0.0421601
125	ZNF16	ZNF16	ENSG00000170631	MWA	pan-specific	1:1000	NA	0.61	3.935	0.419026	high	NA	-0.0458613	0.26017	-1.37599	-0.00827921	0.294255	-2.12309	-0.487069	-0.142325	NA	NA	NA	0.590319	NA	-1.06027	NA	-0.194991	-0.946676	NA	0.222867	NA	NA	0.531597	NA	0.33593	-1.62726	NA	NA	0.78707	-3.00063	NA	0.184125	NA	NA	0.0212521	NA	1.32461	0.386315
126	ZNF415	ZNF415	ENSG00000170954	MWA	pan-specific	1:2500	NA	4.43	3.78	0.283092	high	0.70293	-1.30789	0.642201	0.184125	0.119797	-0.280589	-0.966853	-0.428296	-0.368846	0.0790524	0.343736	0.0420286	0.0164919	0.248046	-0.553925	-0.0390758	-1.75835	-1.4904	NA	2.04341	1.15527	0.878176	1.24501	1.66456	1.09541	1.40766	0.386315	0.821695	1.03356	0.469694	NA	0.216824	-3.00063	0.42806	NA	NA	NA	NA
127	ZNF441	ZNF441	ENSG00000197044	MWA	pan-specific	1:5000	NA	0.54	3.88	0.424072	low	-0.435567	0.556406	NA	NA	NA	NA	-0.641024	0.304837	-0.157032	0.429212	-0.0941443	NA	NA	0.111033	-0.787187	NA	0.26017	-0.219575	NA	0.00899266	NA	-1.92537	NA	-0.536915	NA	NA	0.898348	NA	-0.900224	0.212508	NA	0.158962	NA	NA	1.50814	-0.281628	NA	NA
128	ZNF785.50kDa	ZNF785	ENSG00000197162	MWA	pan-specific	1:1000	NA	0.51	3.49	0.416258	low	0.733806	NA	NA	0.184125	NA	NA	0.575348	0.0283923	NA	NA	-1.4904	NA	-0.919315	-1.22499	NA	-0.18268	NA	NA	-0.368846	0.642201	NA	NA	-1.06027	NA	-0.46327	-0.553925	NA	NA	0.134995	NA	2.04341	1.52049	NA	NA	1.12497	NA	0.386315	-0.24218
129	ZNF785.75kDa	ZNF785	ENSG00000197162	MWA	pan-specific	1:1000	NA	1.12	3.81	0.36294	high	-3.00063	NA	-0.110568	0.137174	-1.7198	NA	0.851267	0.207937	0.240519	-2.20451	-0.66083	2.04341	NA	-0.0290971	0.34144	-0.323468	0.791144	-0.200013	NA	-0.282728	NA	-1.45069	-0.520039	NA	NA	-1.2688	NA	NA	0.473788	0.612874	NA	NA	NA	-0.927175	0.17147	1.38324	-0.574551	-1.1245
130	AFF2.150kDa	AFF2	ENSG0000155966	MWA	pan-specific	1:1000	NA	1.535	4.295	0.292624	high	-0.540271	-1.21264	0.2164	0.252637	-0.143392	0.59637	-0.907964	0.254874	0.300179	-0.293344	-1.15216	-0.615101	-1.66049	0.619795	0.349294	-1.10683	-0.297265	-0.178194	-0.856045	-0.281154	0.425936	-0.615388	-0.225754	0.733326	0.130217	0.870359	0.552846	0.255173	0.554275	0.766057	0.551691	-0.114665	0.24678	0.256761	-0.883931	-0.482678	-0.251266	1.42117
131	AFF2.50kDa	AFF2	ENSG0000155966	MWA	pan-specific	1:1000	NA	1.24	4.44	0.353553	high	-0.234536	-0.245412	0.178534	-0.36035	-0.0188098	0.30168	0.180352	-0.605702	1.80594	-0.185265	-1.73847	-0.974026	0.598224	-0.339831	-0.134154	0.186774	-0.21008	1.20067	0.0547619	0.463074	-0.0987076	1.28416	-0.42105	0.506699	-0.0283993	1.10922	0.0433589	0.629885	1.63253	0.646873	-1.76024	0.763693	-0.239797	-0.287875	-1.16543	0.119702	0.574765	0.0613375
132	BTBD3	BTBD3	ENSG00000132640	MWA	pan-specific	1:2500	NA	2.08	4.7	0.499468	high	0.872235	-0.276082	0.0939342	1.05649	1.07595	0.890416	0.267349	0.776242	0.379503	0.240111	0.223122	0.245653	-1.13552	0.265865	0.355685	0.509054	-0.148566	0.505706	-0.0650043	0.220834	-1.44376	0.9247	0.717029	-0.693795	-0.0478995	0.0236421	-0.723569	0.637863	0.406554	0.948822	-0.197697	0.219184	0.444687	0.0756507	-0.535844	-0.0642472	2.31752	0.485277
133	C3orf31	C3orf31	ENSG00000144559	MWA	pan-specific	1:1000	NA	0.575	4.415	0.452359	high	0.669086	-0.0684005	0.561868	-0.188385	0.441325	-0.0747656	0.206577	0.307508	0.0751832	0.738895	0.732418	-0.221685	0.405286	0.0510184	0.50571	0.382997	1.25393	0.273247	0.594868	-1.72982	0.563146	-0.704047	0.104316	NA	0.947929	0.194307	0.235603	-0.668176	NA	-0.856676	NA	-1.20213	-1.42381	NA	0.124123	NA	1.09516	2.31752
134	E4F1	E4F1	ENSG00000167967	MWA	pan-specific	1:1000	NA	5.33	6.07	0.227292	high	-0.212755	-0.390548	-0.784503	-0.0823589	-0.30892	0.241576	-0.507996	0.458563	-0.0488814	-0.0341863	0.217435	0.0275487	0.272795	0.354468	-0.123471	-0.0944307	0.583647	-0.85179	0.2745	-0.565465	-0.109397	-0.875533	0.262761	0.555296	0.122126	-0.961927	-0.134766	0.0061707	-0.105686	-0.296878	0.59895	0.614589	0.671063	-0.63465	0.283579	0.198507	-0.685791	0.293018
135	EBF1	EBF1	ENSG00000164330	MWA	pan-specific	1:1000	NA	1.09	4.47	0.3513	high	0.527875	-0.918963	0.373588	0.131129	1.29508	-0.893602	0.82901	0.444077	-0.203505	-3.81261	0.289132	-0.627531	-0.162936	0.0612039	-0.359653	-1.23384	-0.181024	-0.734824	0.495031	-0.0514938	-0.243032	-0.782467	0.304691	-1.14096	-0.365781	-0.207195	0.34805	-0.424569	0.544794	-1.96325	0.401199	0.375744	-0.308963	-0.0940953	1.17712	1.12556	-0.0709906	0.662935
136	EMX2.25kDa	EMX2	ENSG00000170370	MWA	pan-specific	1:1000	NA	4.99	5.26	0.549921	low	-0.831066	-1.02741	1.51646	0.831903	0.124473	NA	1.75141	0.42419	0.885998	-1.56314	NA	NA	0.0867121	0.377748	-0.212664	-0.0557983	NA	NA	-2.36904	NA	0.549119	1.02856	0.50234	NA	-0.553424	NA	NA	NA	1.35071	2.31752	-0.132867	-0.325143	-0.428195	0.0182704	0.160987	NA	-3.81261	0.268158
137	EMX2.60kDa	EMX2	ENSG00000170370	MWA	pan-specific	1:1000	NA	7.61	4.83	0.404233	high	0.522674	0.19939	2.31752	1.58651	0.489274	0.97298	0.454656	-0.0203467	1.20072	1.80128	0.564057	0.853469	0.283122	0.0392645	-0.117667	0.229007	-0.0837725	0.340687	0.307179	0.810454	0.102627	0.654401	0.255763	-0.24618	1.41426	0.76631	1.12053	-0.276334	0.906957	1.02985	-0.659806	-1.45241	0.712196	-0.773009	-0.156337	-1.02903	-1.68104	1.27867
138	GTF2A2.50kDa	GTF2A2	ENSG00000140307	MWA	pan-specific	1:1000	NA	1.225	3.635	0.401537	high	-0.859697	-0.203693	-0.0329937	-0.380746	-0.213837	-1.38791	-0.760927	-0.686268	-0.81474	0.290841	0.290963	-1.16468	-1.14602	0.036202	0.261565	-0.454748	-1.93002	-0.0571894	0.738869	-0.561833	0.535488	-0.632505	-0.0549966	0.184496	-0.160296	0.181782	0.183423	-0.183091	0.489324	0.256769	-1.46722	-0.193055	-1.00148	-1.14317	-0.810923	-0.0434116	NA	-0.352731
139	GTF2A2.75kDa	GTF2A2	ENSG00000140307	MWA	pan-specific	1:1000	NA	3.05	5.15	0.369797	high	0.328396	-1.79083	0.218067	0.4156	-0.215928	0.286962	-0.0755316	0.183908	-0.0649779	0.0349981	0.7502	-0.0660988	-0.514701	0.496007	0.860036	0.152025	0.291686	-1.41413	0.211714	-0.768614	-0.275546	-0.675015	0.200731	-0.0821157	-0.705075	-0.731184	-0.731906	-1.03881	-0.486257	-0.224881	-0.237372	-1.30892	-0.547375	-0.438747	-0.0824611	-0.861749	-0.869413	-0.300745
140	HOXD10.25kDa	HOXD10	ENSG00000128710	MWA	pan-specific	1:500	NA	1.12	4.51	0.421511	high	-0.721017	-2.49279	0.179767	-0.0989363	-3.81261	-0.256129	-0.170083	1.20756	0.914528	0.116823	-0.287875	0.77508	0.0515171	0.725524	0.497864	-0.00216406	-1.96712	-0.370339	-0.32586	0.464281	NA	NA	-0.0650198	0.0265793	-0.958923	NA	-1.03858	0.0830573	-1.30179	-0.201062	1.12804	0.31919	-0.131456	-0.566594	0.212825	-0.872499	-1.69192	0.432168
141	HOXD10.75kDa	HOXD10	ENSG00000128710	MWA	pan-specific	1:500	NA	1.345	4.285	0.345972	high	0.300179	0.129345	-0.265687	-0.236935	0.47445	-2.50303	-0.211338	0.783868	0.160368	0.331927	0.923435	-0.0784415	-0.47186	NA	1.21343	1.29555	0.737106	1.59989	0.0399601	0.54559	-3.81261	-1.47831	0.826245	1.81046	-0.182375	0.505277	-0.147371	0.0669579	1.13531	-1.70246	-0.679264	0.224864	-0.111814	-0.882831	0.19562	0.62884	-0.0489013	-0.382264
142	IRX1	IRX1	ENSG00000170549	MWA	pan-specific	1:1000	NA	1.22	5.43	0.380848	high	0.480669	0.724256	0.180381	0.979253	2.31752	NA	0.733293	0.0164245	0.376367	0.59761	0.870855	-0.79482	-1.69767	-0.148705	-0.488043	-0.344427	-0.341605	1.11435	0.18747	0.849617	-0.221303	0.292106	0.688885	-0.296608	-0.858698	1.02114	0.0717118	0.141952	0.766318	1.95635	-0.42947	-0.401212	-0.445041	-1.19005	0.68412	-1.3601	-0.465439	-0.143185
143	KLHL12	KLHL12	ENSG00000117153	MWA	pan-specific	1:1000	NA	1.875	4.575	0.273719	high	NA	NA	NA	NA	NA	NA	NA	NA	NA	NA	NA	NA	NA	NA	NA	NA	NA	0.73367	-0.762679	-0.231405	-0.370339	0.282165	0.169077	-0.154754	-0.196883	-0.0257616	0.0478977	1.30727	-0.488707	1.72756	0.497864	0.996557	0.409639	0.659079	NA	NA	NA	NA
144	KLHL14	KLHL14	ENSG00000197705	MWA	pan-specific	1:1000	NA	0.385	5.295	0.119178	low	NA	NA	-0.236935	-3.81261	NA	0.987863	-0.801122	-1.47831	NA	0.67875	NA	0.0669579	NA	NA	0.867782	0.19562	1.29555	0.0133672	0.129345	0.443088	NA	NA	NA	NA	NA	NA	0.586583	NA	0.783868	NA	-0.299425	NA	-0.679264	1.13531	0.300179	0.505277	NA	NA
145	MPND	MPND	ENSG00000008382	MWA	pan-specific	1:1000	NA	0.66	3.77	0.439115	high	0.192491	-0.0947043	-0.492009	-0.349023	NA	-0.654444	NA	0.0447198	1.11669	-0.855325	0.433099	NA	1.4111	NA	-0.199635	0.00400025	0.538771	NA	-0.575636	0.761996	NA	0.373017	2.31752	NA	-0.733316	-1.36209	1.67876	-0.241129	-0.0459066	-3.81261	NA	0.82938	0.138317	NA	-1.67547	NA	NA	-0.418571
146	NKX3-2	NKX3-2	ENSG00000109705	MWA	pan-specific	1:1000	NA	0.78	4.04	0.326552	high	0.255063	-0.277772	-0.135929	0.588465	0.647148	0.0475738	0.149741	1.57081	0.108975	0.383097	-0.696767	0.0503005	-0.11992	0.186858	-0.426432	-0.728992	-0.364461	1.15092	-1.85641	0.069052	0.776866	-0.120152	-0.607591	0.0289312	0.0136977	0.521542	-0.0305643	0.586355	0.561613	-0.170671	0.202599	-3.25114	-0.41131	0.363588	-1.43516	0.103824	-0.145743	0.540811
147	SCML1	SCML1	ENSG00000047634	MWA	pan-specific	1:1000	NA	1.57	4.35	0.251335	high	-0.545115	-0.113419	-0.380729	0.19803	-0.537155	-0.386639	0.067069	-1.00094	-0.834016	0.038558	0.598955	-0.320365	0.901701	0.644723	0.513799	-0.255622	0.823348	-0.266081	0.288697	0.354126	1.17899	0.0554961	-0.0426199	0.622025	0.341619	-0.296805	0.679804	-0.0275582	-0.660075	-1.69865	-2.23388	0.203144	0.736155	0.503627	0.884991	-1.30878	0.150247	-0.00765198
148	SPHK2	SPHK2	ENSG00000063176	MWA	pan-specific	1:1000	NA	0.86	3.805	0.276465	high	-0.196304	0.229508	0.312112	0.261565	0.967949	-0.0483992	-0.876005	-0.482643	0.226216	-0.255813	0.594917	0.899705	-0.682936	0.385005	0.174131	0.29501	0.66462	-0.935618	-0.57042	0.806577	0.636179	0.671137	0.500361	-0.635967	0.13875	-0.112968	-0.194904	0.220286	-0.303212	-3.81261	0.952555	0.290326	0.0606141	-0.418612	NA	0.862652	0.244416	0.279598
149	ZBTB6	ZBTB6	ENSG00000186130	MWA	pan-specific	1:1000	NA	0.915	4.15	0.508377	high	-0.194904	0.226216	0.767862	0.862652	-0.979629	-0.15906	-0.547607	-0.486331	0.0850963	-0.333637	0.392315	0.816103	-0.256129	-0.791726	-0.661735	0.551496	1.77552	-1.89375	0.312112	1.54944	-0.0801811	-0.224776	NA	NA	-0.383738	0.121138	0.0501836	-1.07527	-1.62163	1.0687	NA	NA	NA	1.16361	0.924529	-0.291829	-0.71819	NA
150	ZFP28	ZFP28	ENSG00000196867	MWA	pan-specific	1:500	NA	0.9	3.89	0.275851	high	0.0418085	-1.55493	-0.238573	-0.479708	-1.24762	-1.84068	-0.872499	-0.0844224	0.229512	-0.00868363	-0.273722	-0.511406	0.992045	-0.769622	0.34548	-0.256129	0.246016	-0.684542	-0.156731	-0.795317	0.674885	-0.136028	-0.061877	1.61638	0.0526072	-0.0358745	-0.534943	0.296478	-0.0650198	-0.289209	-0.29532	0.868927	0.827469	-1.9086	0.51586	0.80149	0.282525	-2.11769
151	ZNF174	ZNF174	ENSG00000103343	MWA	pan-specific	1:1000	NA	1.41	4.42	0.350725	high	-0.037018	0.53978	0.728925	0.343397	0.881415	-0.000741941	-0.542977	-0.57176	-0.267543	1.0085	-0.637787	-0.154958	0.317449	-1.87713	-0.388682	0.341507	-0.0587836	1.58524	-0.209141	1.10197	0.172789	0.732783	1.2603	-1.81079	1.19661	1.64466	-0.902874	0.797353	0.34643	-1.31643	0.406904	0.335932	0.285486	-0.0213248	0.170555	0.689882	0.050425	0.765778
152	ZNF207	ZNF207	ENSG00000010244	MWA	pan-specific	1:1000	NA	0.76	6.605	0.350591	high	-0.982633	0.544552	-0.713429	0.280818	0.437326	0.0425321	0.39849	0.0120622	-0.459788	0.098739	0.438611	0.711466	1.33699	0.225791	0.0565582	-3.81261	-0.787462	-0.152043	0.35372	-0.573363	0.481913	-0.997755	0.868698	-0.116758	0.0983504	-0.662832	-0.879357	1.43449	1.97908	1.05191	0.67401	-0.532335	0.285703	0.271151	-1.27945	0.831116	0.260184	-1.08305
153	ZNF219	ZNF219	ENSG00000165804	MWA	pan-specific	1:1000	NA	0.675	4.325	0.361658	high	0.636457	0.425561	0.133453	0.0494058	-0.366372	1.18636	0.759914	0.392315	0.513306	-0.270811	0.0407275	0.359599	0.624084	1.43107	0.564459	0.39341	0.721582	0.648039	-0.732736	-0.274584	-0.779252	-0.0369819	0.00317762	-1.42573	-0.417988	-0.394865	0.814706	NA	-0.392835	0.626002	0.123607	0.237937	-2.86748	-0.293507	0.586583	0.415905	0.00273142	0.456307
154	ZNF238	ZNF238	ENSG00000179456	MWA	pan-specific	1:500	NA	32.98	6.47	0.23638	high	-0.389517	-0.696843	-0.293423	0.109074	-1.51273	-0.109881	-0.194548	-0.060008	-0.648983	-0.535429	-0.255418	0.374473	-0.737677	-0.0653885	-0.239228	-1.85633	0.319338	-0.530658	0.819764	-0.687819	0.318678	0.463188	-0.356501	0.944348	0.833525	-0.595387	1.16063	0.0806542	-0.614376	-0.0998777	-0.975438	0.669592	0.692833	-0.414338	0.661909	-0.0232612	0.496574	-0.202495
155	ZNF619	ZNF619	ENSG00000177873	MWA	pan-specific	1:1000	NA	0.77	4.07	0.356964	high	0.919852	0.849497	0.493365	0.532046	-0.0877197	0.310541	-0.109999	1.36297	0.360526	0.365032	-0.0511486	-0.703832	-0.00555647	0.0176155	-0.138836	-0.0258621	0.948888	1.06878	0.234297	0.616359	0.424794	0.497595	-0.0528899	-1.80376	0.300831	0.131771	-0.295741	-1.03023	0.840233	-0.445386	-0.544392	0.318543	0.249941	0.369652	0.0796182	-1.09843	0.359219	0.488421
156	LOC91664.100kDa	ZNF845	ENSG00000213799	MWA	pan-specific	1:500	NA	0.91	4.83	0.45293	high	0.542009	0.218167	0.67076	0.689301	0.342044	0.303175	0.540226	0.654589	0.447328	-0.127807	-0.324625	0.411612	0.562043	-0.501869	1.14506	-0.213814	0.438145	-0.256638	-0.305115	-0.706938	-0.0821543	0.286579	-0.232461	-1.78711	0.00646008	-0.227882	-0.834988	-0.706731	-0.224559	0.415874	1.23456	-0.517788	0.149665	-0.0164434	-0.207883	0.760985	0.188759	0.590692
157	LOC91664.60kDa	ZNF845	ENSG00000213799	MWA	pan-specific	1:500	NA	0.93	4.34	0.38075	high	0.247323	NA	-0.876489	-1.04127	-1.14582	1.25043	0.217429	-0.0631795	-0.204959	-0.0575449	-0.541412	0.355918	0.814868	0.200702	-0.702658	0.0583609	-0.68581	-1.03244	-0.431995	-0.0322659	0.363382	-0.854224	-0.184535	0.797227	0.406004	-0.141227	0.653404	-0.169946	-0.638936	-0.575847	-0.278122	0.131074	0.143446	0.393679	-0.16662	1.15465	0.642946	0.334267
158	AFF1.150kDa	AFF1	ENSG00000172493	MWA	pan-specific	1:1000	NA	0.94	4.69	0.365147	high	0.671997	0.537799	0.591654	0.362434	0.625724	1.07976	0.240438	1.63477	0.348963	0.0821994	-0.489506	0.588805	0.286983	-0.100954	0.174876	-0.29268	-0.206199	-0.120365	1.16457	0.577795	-0.177573	-1.80774	0.607272	0.446374	0.817801	1.01074	0.358939	0.605453	-0.317681	-0.369945	-1.36585	0.0415149	-0.417516	0.145143	-0.640877	0.09345	0.519169	-0.959844
159	AFF1.50kDa	AFF1	ENSG00000172493	MWA	pan-specific	1:1000	NA	0.91	4.5	0.430458	high	0.00918094	0.891368	0.253406	-0.65855	1.02909	-0.105492	-0.0552947	0.526449	-0.132482	1.18599	0.0622857	0.077358	-0.683423	-0.38077	0.367016	0.516727	0.449803	0.681748	0.39665	0.988356	0.102675	0.656691	0.00444692	0.22714	0.535434	1.23153	-0.979062	0.37696	-0.243006	0.238566	-0.321069	-0.244368	-0.530087	-1.3004	-1.22773	-0.951863	NA	1.46195
160	AFF3.150kDa	AFF3	ENSG00000144218	MWA	pan-specific	1:500	NA	1.15	4.44	0.346109	high	-0.823379	0.732065	0.378881	0.29885	-0.253422	-0.285133	-0.0239687	0.248998	0.267526	-0.176063	0.243808	0.808238	0.355309	0.324976	0.408657	0.326918	0.124838	-0.0932844	-0.342609	-0.0213136	-0.42262	0.59402	0.176073	0.430887	0.870718	0.211259	0.0587219	0.119053	-0.622401	0.552573	-0.152111	0.193961	-0.345859	0.654039	0.533914	0.184794	-0.10493	-0.177385
161	AFF3.50kDa	AFF3	ENSG00000144218	MWA	pan-specific	1:500	NA	1.03	4.495	0.354414	high	0.0919112	0.52251	0.695901	0.0341069	0.785348	-0.106086	-0.260977	-0.152288	-0.440628	0.953081	-0.647194	-0.63594	-0.284511	-0.390147	-0.22134	-0.25645	0.338672	0.399795	-0.231888	1.12284	-0.45309	1.35788	-0.00731544	-0.457768	0.958633	0.362835	0.902817	0.344334	0.986791	0.0528651	0.20476	-0.168412	0.554427	-1.66711	0.00035274	-0.458438	0.0785997	0.403646
162	C14orf169	C14orf169	ENSG00000170468	MWA	pan-specific	1:1000	NA	0.72	5.21	0.361216	high	-0.280915	0.918031	-0.144618	-0.252152	-0.5131	-0.200164	-0.909101	-0.955263	-0.641828	0.772881	-0.364337	0.339247	0.237219	-0.107547	-0.151933	0.306063	-0.246318	0.988563	0.697847	0.158456	-0.308034	-0.418984	0.559455	0.223571	-0.750294	0.982703	-0.234849	-0.314945	1.36875	0.918971	-0.104899	0.861616	0.0530461	-0.249522	0.23453	0.00876926	0.278726	-0.12459
163	C19orf6	C19orf6	ENSG00000182087	MWA	pan-specific	1:5000	NA	0.575	4.165	0.424279	high	-0.831235	-0.358318	-0.460958	-0.521414	-0.0475604	-0.660884	0.255863	0.98022	-0.965278	-1.48735	-0.17912	-0.409981	0.429017	0.0387669	0.118984	1.28175	0.1432	-0.0571178	-0.879995	-0.870463	1.1483	-0.835249	NA	0.248922	0.301681	NA	NA	0.882534	1.82325	0.794212	0.349082	-1.30334	0.902132	0.465673	-0.872956	NA	-0.479218	0.318812
164	ErbB3(1B2)	ERBB3	ENSG00000065361	MWA	pan-specific	1:1000	NA	6	7.095	0.199527	high	-0.333657	-1.05552	-0.571542	-0.406616	-0.252351	0.34189	-0.376784	-0.0524798	-0.0957858	-0.309079	-0.279857	0.699767	-0.0424536	-1.24208	0.229547	0.213906	0.111772	0.281638	-0.0913384	0.232827	0.250987	0.652885	0.428778	0.426166	0.14041	-0.215748	0.211315	-0.255223	0.353114	-0.794273	0.254254	0.421103	0.195375	0.0942374	-0.28036	-0.0134703	0.126383	0.285993
165	FOXO4	FOXO4	ENSG00000184481	MWA	pan-specific	1:1000	NA	0.63	4.645	0.611439	high	0.118492	0.720903	0.473399	-0.268372	0.396478	0.142827	-0.257064	0.683569	0.796178	1.10802	-0.366905	0.853283	0.21244	-1.5421	-0.0387034	0.548282	0.221049	0.130138	0.306051	0.71974	-0.595937	-0.202305	-1.05063	0.373837	-0.74022	0.185507	0.147344	0.404221	0.454365	-1.03566	1.09466	-1.72141	0.0689937	-0.237557	-1.05916	-0.639748	0.494018	0.180534
166	IGHMBP2	IGHMBP2	ENSG00000132740	MWA	pan-specific	1:1000	NA	1.06	5.72	0.416326	high	-0.244819	0.628577	0.373991	0.965747	0.149575	1.01504	0.72524	0.102707	0.310354	0.325956	1.40765	0.563458	0.606719	-0.772511	0.0886874	-0.132682	-0.186195	0.121569	-0.571692	-0.221195	0.886471	-0.997587	0.150688	-0.429808	0.72414	-0.128917	-0.686919	-0.253326	-2.3741	0.698095	0.799927	-0.448236	1.26536	-1.052	0.382591	0.699294	-0.661842	-0.537031
167	KLHL12	KLHL12	ENSG00000117153	MWA	pan-specific	1:1000	NA	0.85	3.91	0.299363	high	0.882534	-0.624565	-0.175531	0.300247	0.710605	-0.276018	0.134368	0.057412	0.0113272	0.13823	-0.129628	0.709619	0.0524891	0.280235	-0.228728	0.216437	-0.23806	-0.93399	-0.038179	-0.284402	1.16434	0.806524	-1.97034	1.49789	-0.579699	0.927529	0.418707	0.104265	-0.629277	-1.9131	-1.81586	-0.617578	-0.78039	0.421509	0.404078	0.121954	-0.599741	1.42594
168	NCKAP1L.150kDa	NCKAP1L	ENSG00000123338	MWA	pan-specific	1:1000	NA	1.29	4.38	0.260513	high	-0.0820835	-0.745351	-0.112201	0.467915	-0.273977	0.123666	0.400974	1.27069	0.28595	1.81719	0.824426	0.784352	0.871299	0.433149	0.0774213	-0.174601	-0.14518	0.938737	0.174337	-0.47485	0.232321	-0.515424	0.150826	0.0285564	-0.619021	-0.988006	0.340029	-0.238761	0.583512	-1.41814	0.740983	0.202809	0.545665	2.49633	1.17937	-1.28716	-0.0240782	-0.0584047
169	NCKAP1L.75kDa	NCKAP1L	ENSG00000123338	MWA	pan-specific	1:1000	NA	1.73	5.62	0.301767	high	-0.38692	-0.745351	-0.174601	0.400974	0.00307311	0.232321	0.505268	1.02158	0.740983	0.123666	0.583512	1.5752	0.658049	0.433149	-0.14518	0.174337	-1.65861	-1.28716	-0.347426	-0.904922	-0.817341	-0.112201	0.0285564	-0.515424	-3.72959	-1.41814	0.260861	-0.574611	-1.174	-1.97952	0.824426	0.545665	-0.238761	0.150826	0.0527983	-1.08059	-0.619021	-0.675388
170	ONECUT2	ONECUT2	ENSG00000119547	MWA	pan-specific	1:1000	NA	0.66	5.01	0.328716	high	NA	0.713459	NA	1.24421	0.318404	-0.495632	NA	1.12722	-0.0899462	-0.271663	NA	0.832741	-0.831058	NA	-0.320385	NA	0.773163	0.906061	-1.07842	NA	-0.376589	-2.22541	NA	-0.438585	0.353762	NA	0.279064	0.602689	NA	NA	0.061192	NA	0.0258594	-0.177877	NA	-3.72959	0.162746	NA
171	FAK	PTK2	ENSG00000169398	MWA	pan-specific	1:1000	NA	1.205	5.08	0.274525	low	0.140248	-0.638185	-0.582553	-1.38181	0.0830859	0.309992	0.560809	-0.220069	-0.0251979	-0.204832	0.465209	0.13519	0.108457	-0.229828	-0.0341158	0.521158	-0.524061	-0.738123	-0.0390216	0.766937	-0.00460397	-0.310723	0.746549	-0.872614	0.0552512	-0.665597	-0.0702095	0.0901181	0.768466	-0.565873	0.090232	-1.89871	0.102059	-0.185864	1.14756	0.118675	0.0197788	-0.350769
172	SEMA4A	SEMA4A	ENSG00000196189	MWA	pan-specific	1:1000	NA	1.09	5.52	0.369038	high	-0.375826	0.533385	0.733212	0.929726	0.573071	1.39543	1.08796	0.691509	1.569	-0.227421	1.01172	0.817293	1.26303	0.649519	0.357366	0.219047	1.81299	-0.334204	0.138959	0.276503	2.49633	0.111231	0.389592	-0.0446991	-0.805601	0.24974	0.18911	-0.504267	1.17358	-0.663601	-3.72959	0.163827	0.493303	0.0870223	-0.298425	0.60983	0.304285	-0.732691
173	WDR60	WDR60	ENSG00000126870	MWA	pan-specific	1:1000	NA	0.69	4.16	0.39672	high	-1.06968	-0.302183	0.532523	0.194921	-0.17764	2.11151	0.737294	0.590391	0.527024	0.183085	0.265179	-0.59607	-0.243109	-0.659859	-0.203296	-0.0471933	0.59634	-1.03375	-0.470923	-0.0775606	1.43859	-0.901155	-1.04392	-0.516445	-0.392383	-0.108367	-1.07231	0.376817	-1.48209	0.926739	0.0760323	0.0124079	0.0552396	-0.733442	0.436397	-0.444626	-0.513513	-0.0405749
174	ZNF154	ZNF154	ENSG00000179909	MWA	pan-specific	1:1000	NA	1.055	4.01	0.254046	high	0.803891	-0.53341	-0.394781	-0.275703	-0.139997	-0.8681	0.224428	-3.72959	0.85031	0.993335	0.0389496	1.38358	NA	0.760745	0.112578	0.193347	0.672329	-0.202286	0.436081	1.24699	-0.960551	0.554729	-0.238761	0.338639	0.16665	0.0127265	-0.442162	-0.0504439	-1.25336	-0.641424	0.0667324	-0.0761969	0.472719	0.631161	0.0873512	2.49633	0.312259	-1.38882
175	ZNF498	ZNF498	ENSG00000197037	MWA	pan-specific	1:1000	NA	0.44	4.2	0.237118	low	0.428975	0.146076	-0.731338	-3.72959	0.509844	-0.226224	0.391994	0.951147	-0.0212051	NA	-0.910285	-0.44145	-0.540937	-1.00169	-0.65568	-0.811878	NA	0.554172	0.775546	0.237251	1.12923	1.52742	0.065629	-1.8991	-1.55154	0.0364806	-0.487638	-0.264338	-0.346614	2.49633	-2.40827	0.681451	-0.304805	-0.158056	NA	-0.0858423	0.203931	-1.21172
176	ZNF573	ZNF573	ENSG00000189144	MWA	pan-specific	1:1000	NA	0.685	4.31	0.346709	high	0.112578	0.367659	-0.0761969	-0.0504439	-1.14914	NA	-1.61434	0.993335	-0.172228	0.0389496	-0.8681	0.0667324	-0.960551	-1.04973	-0.10517	NA	0.716451	0.0127265	1.38358	-0.275703	-3.72959	0.672329	0.803891	-1.25336	-1.94724	-0.78226	-0.442162	0.282282	0.338639	0.312259	-0.202286	0.0873512	0.141231	-0.592326	NA	1.80419	0.554729	0.593862
177	ZNF579	ZNF579	ENSG00000218891	MWA	pan-specific	1:1000	NA	0.56	4.05	0.458539	high	-0.411625	-0.0050874	-0.163622	-0.723964	-0.561684	-1.89262	-0.861602	0.215326	-0.224391	-1.25596	-0.267691	-0.290815	-0.171016	-1.31655	0.118573	-0.0737968	0.00539307	0.795659	1.30969	0.159439	-1.1038	-2.40137	-0.82505	0.0568705	0.16665	0.357802	0.392955	-0.353595	0.160338	-0.225805	-0.017742	0.336511	0.448347	0.86548	-0.53341	-0.828686	-0.511124	1.17358
178	ZNF619	ZNF619	ENSG00000177873	MWA	pan-specific	1:2500	NA	0.68	4.04	0.409457	high	-0.0780573	0.460496	-0.62439	-0.103471	0.316586	0.578953	-0.279179	-0.415937	-0.458533	0.192583	0.0631157	0.336756	0.196301	0.619597	0.0264693	-0.803893	-0.489697	0.820847	-0.0709718	0.174309	0.841514	0.466626	1.11338	0.725406	-0.185186	0.472614	-0.45761	0.977512	-1.69262	NA	-0.143414	0.225509	-0.743216	-3.72959	0.926241	0.128009	-0.0317613	0.942862
179	ZNF683	ZNF683	ENSG00000176083	MWA	pan-specific	1:2500	NA	1.87	3.89	0.182361	high	0.112578	0.0667324	-0.10517	0.338639	0.436081	0.993335	-0.275703	1.55602	0.513316	1.80419	0.554729	0.760745	-0.172228	0.716451	1.07429	0.803891	-0.238761	-0.0504439	0.631161	0.367659	-0.394781	2.49633	0.282282	NA	0.312259	0.0127265	NA	-0.442162	0.472719	-0.8681	0.16665	-0.0761969	0.255455	0.193347	NA	NA	-0.592326	-0.641424
180	ZNF778	ZNF778	ENSG00000170100	MWA	pan-specific	1:1000	NA	0.595	4.64	0.290035	high	0.858031	0.709572	0.0650193	-2.37994	-1.33406	1.77409	0.93103	0.0884765	0.805769	-0.413768	0.483852	-0.238761	-0.57978	2.49633	0.208681	NA	0.529575	0.117185	-0.786365	-0.0912766	-0.2797	1.208	0.274499	0.367659	1.51265	-0.166997	0.574582	0.175522	NA	NA	NA	NA	-1.08596	-0.0634245	-1.51869	NA	-0.36701	1.34263
181	ZSCAN21.10kDa	ZSCAN21	ENSG00000166529	MWA	pan-specific	1:1000	NA	1.37	6.45	0.551397	low	-0.522734	-0.205365	0.502006	-0.630362	-0.256428	0.182215	0.482373	0.154006	-0.247224	-0.993716	-0.503056	0.144424	-0.806052	0.0997545	0.25448	-0.564704	0.434388	-0.432271	-0.420599	-0.282797	0.52963	-0.193389	0.160602	-0.803181	0.0461329	-0.316381	0.281062	-1.2755	0.139388	0.369804	0.730769	0.493872	0.0665167	0.605636	0.196346	0.0342505	-0.516923	-0.904743
182	ZSCAN21.60kDa	ZSCAN21	ENSG00000166529	MWA	pan-specific	1:1000	NA	1.705	7.815	0.522328	low	0.449132	-0.408315	-0.0385246	0.331234	-0.790987	-1.32776	-0.179146	0.464831	0.334628	-0.179424	0.185566	-0.517476	0.235812	0.0485077	0.238809	-0.0747645	1.01033	0.36491	-0.884982	-0.272747	-0.0938608	-0.573336	0.097413	-0.0134821	-0.29409	0.280774	0.272547	0.648315	0.825516	0.174008	0.782743	0.902538	0.399266	-0.118516	-0.039896	0.108507	0.367659	0.0909077
183	GAB1.Ab-12.115kDa	GAB1	ENSG00000109458	MWA	pan-specific	1:1000	NA	0.75	3.725	0.337104	high	NA	-0.910083	-1.23539	NA	-0.729754	-0.458459	-0.0417345	0.234069	-0.217341	-0.542061	-0.377703	-1.87737	-1.46114	0.73876	-0.316821	NA	0.00727569	-0.641599	0.403286	2.19713	0.187669	-3.27993	-0.13446	-0.813503	NA	0.455408	NA	NA	0.0531905	NA	NA	1.0884	0.0948125	NA	0.810838	NA	NA	-0.172953
184	GAB1.Ab-12.77kDa	GAB1	ENSG00000109458	MWA	pan-specific	1:1000	NA	0.77	3.57	0.434358	high	NA	-0.0150442	-0.476106	-0.922858	NA	-0.149554	0.15725	0.113682	NA	-0.28198	-0.0636504	-1.25262	NA	-0.231757	-0.561758	NA	0.372386	NA	0.822158	-0.332912	0.247814	2.19713	0.748647	NA	NA	-0.109101	-0.189661	-3.27993	NA	-1.47337	NA	NA	-0.401385	NA	-1.05828	0.903222	0.282606	NA
185	GAB1.Ab-9.115kDa	GAB1	ENSG00000109458	MWA	pan-specific	1:2000	NA	3.265	4.335	0.191341	high	-2.18582	0.392258	-0.116947	0.631928	0.00330472	-1.4888	-0.144151	0.17143	0.786488	-1.34664	0.837067	-0.0918078	0.483262	-0.317781	-0.027672	0.203861	0.590096	-1.07847	-0.254192	-0.452131	NA	-3.27993	0.422801	0.255989	-0.791983	-1.72392	-0.222553	-1.20051	NA	0.984736	0.514886	0.362208	-0.350687	0.549226	0.0345746	0.742432	0.888848	0.0861702
186	GAB1.Ab-9.77kDa	GAB1	ENSG00000109458	MWA	pan-specific	1:2000	NA	2.16	3.48	0.206937	high	0.29388	0.501177	-0.22108	-0.496994	-0.698423	-0.896395	0.469527	0.997323	1.35617	-0.0636504	1.098	0.540913	NA	0.432651	NA	NA	NA	-0.379206	-0.636441	-0.980313	NA	NA	0.329707	-0.157761	-1.63009	NA	0.822158	0.0440084	NA	-0.258051	1.58437	0.360586	2.19713	0.132314	-0.0271587	0.266183	-0.332912	0.719766
187	p-GAB1.Y659.Ab-13.115kDa	GAB1	ENSG00000109458	MWA	pan-specific	1:1000	NA	41.37	3.89	0.385505	high	0.0485029	0.0577781	-0.30035	-0.165419	-0.0173839	-0.0364094	0.277092	-0.556192	0.216855	-0.155906	0.111866	0.336697	0.348643	-0.355132	0.293531	-0.178581	0.196974	-0.261573	-0.284626	-0.261199	-0.975665	-1.39795	0.351217	-0.271789	-0.0958727	-0.104688	-0.546525	-0.0771347	-0.605152	0.0473702	0.197381	-0.402229	0.168875	-0.636404	-0.0304954	-0.271156	0.245135	-0.115057
188	p-GAB1.Y659.Ab-13.77kDa	GAB1	ENSG00000109458	MWA	pan-specific	1:1000	NA	54.44	3.54	0.320118	high	-0.491778	-0.629492	-0.505741	-0.458459	0.43509	0.414839	0.158393	0.190373	0.0990836	-0.730763	0.294041	0.275055	-0.0585685	-0.585939	-0.0409974	-0.556944	-0.129525	-0.250196	-0.213486	-0.10291	-1.2046	-0.136893	-0.333815	-0.27238	-0.138134	-0.0552176	-0.216381	-0.310205	0.0993499	0.614355	0.763588	-0.286996	-0.481629	0.0222265	-0.172205	-0.627285	0.291898	-0.260361
189	p-GAB1.Y627.Ab-6.115kDa	GAB1	ENSG00000109458	MWA	pan-specific	1:1000	NA	4.95	3.73	0.321545	high	-0.577607	0.353546	-0.0222029	-0.0431293	-0.146816	-0.421738	-0.181444	-0.186294	0.182772	0.019901	-0.412393	-0.338828	-0.837292	-0.507465	-0.720504	-0.660085	-0.356825	0.701458	0.262252	0.476167	0.184274	-1.97889	0.487574	0.532951	0.160613	-0.170359	-0.123788	0.658714	0.677784	-0.0614396	0.350367	0.743653	-0.100038	0.0737065	0.0461757	0.0760547	0.594707	0.613088
190	p-GAB1.Y627.Ab-6.77kDa	GAB1	ENSG00000109458	MWA	pan-specific	1:1000	NA	4.99	3.54	0.223256	high	NA	0.175822	-0.0709684	-0.484783	-0.0468094	-0.107277	-0.234529	-0.258242	-0.573218	0.323392	-1.4879	-0.895505	-1.24146	-0.227583	-1.05753	-0.48937	0.0343954	1.69745	0.0508368	0.95651	-0.0699731	0.969611	-0.0580161	-0.040344	0.246269	-0.398124	-1.13079	0.963429	0.0130991	0.537168	-0.139165	-0.699219	-0.135374	0.378174	-0.434101	0.386264	0.294619	0.91554
191	GAB1[Y423].115kDa	GAB1	ENSG00000109458	MWA	pan-specific	1:1000	NA	1.445	3.705	0.327355	high	0.13397	-0.303305	-0.103174	0.0723138	0.100766	-0.790655	-0.166986	0.469998	0.136871	0.366784	-0.503129	-0.531336	-0.367204	-0.649486	-0.715706	-1.21044	0.522165	0.341703	0.0657345	0.561157	0.258389	1.04415	0.236261	0.0689003	-0.203615	0.0303522	0.935115	-1.17801	-0.821733	0.820755	-0.34145	-0.167566	0.216821	0.610909	0.402772	0.0407589	-0.409363	0.46724
192	GAB1[Y423].76kDa	GAB1	ENSG00000109458	MWA	pan-specific	1:1000	NA	1.1	3.675	0.346506	high	0.550984	-0.206323	-0.401488	-0.365236	-0.458371	0.0784387	0.777238	-0.167207	0.280381	0.319154	-0.235434	-0.379799	-0.73232	-0.0789344	-0.690854	-0.326222	-0.461867	0.867767	-0.766716	1.08593	0.383954	1.00687	-0.269064	0.306216	0.144099	-1.06887	-0.920893	0.0810856	0.653487	-1.56312	0.321158	-0.0150735	-0.355479	-0.420725	NA	-0.481368	-0.488042	-0.820598
193	Met.(c-Met).135kDa	MET	ENSG00000105976	MWA	pan-specific	1:5000	NA	1.75	3.82	0.44681	low	NA	0.487893	0.577268	0.631179	0.372386	0.452796	1.17091	-0.313153	0.299698	0.409528	0.908117	0.675561	1.32295	-0.0981542	1.55227	-0.357345	NA	NA	0.122034	0.968034	NA	0.237854	-0.929038	NA	0.0227174	-0.0575347	-0.637823	-0.161605	-0.274386	0.090223	NA	-0.84457	-0.782204	-1.5722	NA	0.337272	0.725268	-0.556369
194	Met.(c-Met).156kDa	MET	ENSG00000105976	MWA	pan-specific	1:5000	NA	1.28	3.62	0.611226	high	NA	0.725268	1.05544	NA	NA	NA	-0.231757	0.090223	NA	-0.0981542	0.337272	0.577268	NA	0.0562003	NA	NA	-0.274386	NA	NA	1.55227	NA	0.409528	1.17091	NA	-0.0575347	-0.0179997	NA	0.160462	-1.5722	0.267133	-3.27993	-2.0125	-1.18671	0.968034	0.299698	0.202681	0.0227174	2.19713
195	c-Myc	MYC	ENSG00000136997	MWA	pan-specific	1:1000	NA	4.245	5.99	0.285042	high	-0.390947	0.252181	0.711596	-0.295594	0.564996	-0.386689	0.139054	-0.366747	2.00683	-0.911476	0.123384	0.652192	0.315071	0.418451	-0.276473	0.65172	-0.100216	-0.801797	-0.879935	0.0322603	0.45755	0.293642	0.959209	-0.533041	-0.271246	-0.259466	0.971225	0.328143	-0.314182	0.37745	0.421831	0.0543925	0.408853	0.164482	-1.94513	-1.24111	0.363564	0.755162
196	PI3K(p85)	PIK3R1	ENSG00000145675	MWA	pan-specific	1:1000	NA	1.295	5.52	0.421901	high	0.786488	-0.240614	-1.01841	0.215659	-0.187429	0.70872	-0.400615	0.544169	0.87145	0.714208	0.103201	0.00402644	-0.472182	1.21253	0.543419	-0.420264	1.11472	-1.28258	0.268537	0.137568	0.811803	0.800831	-0.274499	-0.231757	NA	-0.8464	-0.0636808	-0.2852	0.325258	-1.20051	-1.52779	0.265191	0.0125983	-1.76506	1.77898	0.170994	0.0165842	0.27709
197	PLCgamma1	PLCG1	ENSG00000124181	MWA	pan-specific	1:1000	NA	2.27	6.46	0.305	high	-0.826594	0.144866	-0.902098	-0.272187	0.154487	-0.00507613	-1.09842	-0.369887	0.82456	0.205695	-0.0317149	0.0620318	-0.416542	0.903173	-0.265647	-0.241199	0.17219	1.26237	0.889567	0.326859	0.174663	1.03557	0.440133	0.10468	1.04463	0.354103	0.369716	0.127456	-0.0478721	-0.14198	-0.231094	0.347528	-0.0869296	0.540913	0.378564	-0.858722	-0.506625	-0.346973
198	PLCgamma2	PLCG2	ENSG00000197943	MWA	pan-specific	1:5000	NA	1.97	5.19	0.33047	low	0.136605	0.68124	1.17311	0.0134706	1.45687	1.4409	0.244326	0.265362	0.536303	-0.162215	0.476389	0.0576996	0.17378	1.15169	0.084236	0.881659	0.17647	0.279965	-0.405739	-0.088806	0.302714	0.139715	0.490257	-0.273025	-1.01021	-1.7535	0.286989	-0.301446	1.10415	0.658446	0.125004	-0.755119	0.0192345	0.655738	-0.432918	-0.425784	-0.477567	-0.763508
199	PKCzeta(C24)	PRKCZ	ENSG00000067606	MWA	pan-specific	1:500	NA	1.21	3.61	0.33908	high	-0.0279029	0.725969	-0.120945	-0.209014	0.123552	-0.365571	-0.27241	-0.411487	0.225701	0.499617	0.480692	-0.0805611	0.179308	0.174682	0.844097	0.260282	0.332778	0.0570977	-0.0296176	0.576862	-2.36117	-2.14268	-0.438839	-0.514782	-0.292373	0.587949	-0.177045	0.675589	0.0940586	-0.811245	-0.642532	0.418232	-0.185129	0.281212	-0.202777	0.440174	0.511035	-0.43495
200	RAC1/2/3	RAC1, RAC2, RAC3	NA	MWA	pan-specific	1:1000	NA	0.42	3.83	0.535108	low	NA	0.862085	-0.971251	-0.186786	0.676432	-1.21218	-1.41031	0.566602	0.55931	1.38476	-1.01306	-1.00262	0.236244	-0.405266	0.191326	-0.636202	-0.639506	-0.594875	-0.535441	-0.366056	0.653236	NA	-0.0960735	0.677413	0.476653	0.716356	0.5229	0.627891	-3.27993	NA	-0.464576	0.792766	-0.236178	-0.223732	NA	NA	-1.11542	-0.224287
201	Raf(c-)	RAF1	ENSG00000132155	MWA	pan-specific	1:1000	NA	0.515	4.495	0.473635	high	0.255676	-0.078352	0.594119	0.243106	-0.119055	-0.381607	-0.202557	0.738636	0.108219	-0.380563	0.345115	-0.313786	-0.474857	0.339779	0.137386	0.111958	-0.0303285	-0.336284	0.37773	0.529527	0.522323	0.186923	-0.135645	0.0232185	-0.907314	0.66743	-0.767609	-0.453309	-0.3069	-0.0205651	0.110755	0.681733	-1.37794	0.477192	-1.1389	0.166335	-0.0388359	-0.0531452
202	RhoC	RHOC	ENSG00000155366	MWA	pan-specific	1:1000	NA	1.01	3.72	0.453758	high	-0.815915	-0.239402	-0.260458	0.254267	0.0132664	-0.564426	0.493769	-0.0669261	-0.757723	0.702987	-0.319727	-0.179506	-0.311699	-0.298096	0.447018	-0.149269	0.0631689	0.679452	0.359833	0.327574	-0.589636	NA	0.0801014	1.09728	-0.00728689	-0.137686	-0.493854	-1.46363	NA	0.438253	0.211202	-0.22015	-0.14405	-0.934099	0.944496	0.374607	0.636374	0.382022
203	SMC1A	SMC1A	ENSG00000072501	MWA	pan-specific	1:1000	NA	1.85	5.44	0.436117	high	0.139854	0.187376	-0.0342467	-0.224073	-0.224963	-0.414958	-0.406953	-0.353828	-0.150634	0.552934	-0.322106	0.401126	0.021877	-0.759722	0.138366	-0.870576	0.19916	-0.0887033	0.350278	0.513942	0.338479	0.0188218	-0.67815	0.305168	0.274987	-0.543522	0.67774	0.430744	0.684776	-0.0695183	-0.793677	-0.93202	-0.523239	-0.558747	0.735269	0.495584	0.0359744	-0.0288292
204	Src.A069	SRC	ENSG00000197122	MWA	pan-specific	1:1000	NA	1.25	3.69	0.386919	high	0.602358	0.729127	0.922611	0.750685	0.607373	1.25475	0.235235	-0.581784	-0.470134	0.429505	1.1268	0.533674	-0.294995	0.800376	0.403741	0.272717	0.15413	1.60363	-0.358114	0.223289	-0.212149	-0.0554631	0.706344	-1.05783	0.116482	-0.321168	0.246457	0.396923	-2.14982	-0.772989	-0.226713	0.350868	0.618114	-0.536622	-0.433575	0.0452948	0.192874	0.839134
205	Src.A070	SRC	ENSG00000197122	MWA	pan-specific	1:1000	NA	47.595	5.15	0.209582	high	0.539602	-0.375365	0.597028	0.501436	-0.297591	1.67961	0.254791	0.870418	-0.874787	-0.103058	0.0924374	0.943197	-0.00336229	-0.265127	-0.158804	0.280098	-0.532361	-2.87335	0.419002	0.18353	-0.564328	-0.206194	0.362491	0.241734	-0.183843	-1.29882	-0.0788402	-1.16058	0.109495	0.697733	-0.222553	0.691746	-0.0522398	0.509854	-0.0795063	-0.833944	-0.155746	0.426913
206	Src.A071	SRC	ENSG00000197122	MWA	pan-specific	1:1000	NA	96.58	5.77	0.2814	high	0.335239	-1.25079	-0.283395	0.590782	-1.26135	1.18889	0.396721	1.36688	-0.91728	0.0806371	0.131422	1.0846	-0.0102303	0.303637	0.0594903	0.625158	-0.0512375	-2.50425	0.30409	-0.140742	-0.683152	0.987671	1.44058	-0.00237678	-0.284478	-0.186633	-0.0290849	-2.05485	1.01974	0.16785	-0.251615	0.644506	-0.536686	0.783858	-0.163241	-0.465008	0.169365	-0.291787
207	Src.A072	SRC	ENSG00000197122	MWA	pan-specific	1:1000	NA	24.865	5.415	0.296056	high	0.250331	0.303611	0.971261	1.13531	-0.111545	1.61605	0.226909	0.645833	-0.222109	0.159011	0.723034	1.38792	0.924227	0.017228	0.459799	0.522323	-0.322745	-0.463988	0.334074	-0.255354	-0.193927	-0.287382	0.680732	0.762531	1.24486	NA	0.425994	-0.580785	-0.358339	0.48859	NA	0.559043	-0.0841783	-0.4147	0.605255	0.0709004	0.126639	0.393175
208	Stat5	STAT5	NA	MWA	pan-specific	1:1000	NA	1.095	4.665	0.265108	high	-0.460312	0.323751	0.244109	-0.197166	0.307046	0.671183	0.307513	-0.379312	0.944455	-0.0432117	0.316276	-0.0211686	1.0299	0.568101	1.30182	0.445231	0.824662	NA	-1.56262	NA	-0.663775	-1.16327	-0.629701	-0.126331	-0.560214	0.0511117	0.588776	0.809007	0.950244	0.389955	1.02449	0.591175	0.846865	-2.07775	NA	-0.50379	0.193985	-1.20115
209	p53	TP53	ENSG00000141510	MWA	pan-specific	1:1000	NA	1.255	5.165	0.380895	high	0.940605	0.661701	-0.911533	0.759698	0.316	-0.251272	-0.505728	1.4359	1.04035	0.525084	0.227716	0.142003	-0.279689	0.0272334	0.846865	NA	0.0709004	NA	NA	0.246824	NA	1.20298	-1.55498	0.446348	1.66406	0.286871	-0.0010049	0.339922	-0.460312	NA	-0.554331	-3.27993	1.31078	1.11903	-0.336443	-0.370878	-0.0850338	-0.764725
210	MRP5	ABCC5	ENSG00000114770	MWA	pan-specific	1:1000	NA	2.425	6.49	0.320353	high	-0.0648953	-0.948983	0.122223	0.184402	0.112676	0.677066	0.461904	0.497755	0.529776	0.339919	1.63697	0.830606	0.892537	0.156447	1.31114	0.587483	0.866197	-0.599665	-1.33699	-0.652349	-1.33954	-1.43331	-0.909923	-0.0512035	-1.10253	-0.428475	-1.29783	0.266117	-0.0388113	-0.801303	0.495503	0.804496	0.817664	-0.109122	0.375137	-0.596983	0.354875	-1.04828
211	Collagen.Type.V.(COL5A2).140kDa	COL5A2	ENSG00000204262	MWA	pan-specific	1:1000	NA	1.37	4.76	0.401118	high	NA	NA	0.0832788	-1.77999	-0.272108	-0.536563	-1.27912	-0.422861	0.794248	-0.46579	-0.383467	-0.293975	0.552426	-0.6251	0.0808069	-0.259245	-1.02115	NA	0.0625967	-2.7412	-0.383824	0.413248	-0.402468	-0.100637	0.261827	0.176235	-0.661348	0.308103	-0.301716	-0.647277	0.172545	-0.495717	-0.270353	-0.00547364	NA	0.161429	0.49827	0.380576
212	Collagen.Type.V.(COL5A2).220kDa	COL5A2	ENSG00000204262	MWA	pan-specific	1:1000	NA	1.515	4.22	0.303028	high	NA	0.468529	0.368149	0.0455125	-0.14161	0.0764661	1.03684	1.1233	0.960819	-1.00675	-1.10686	0.89823	-0.651507	-0.765125	-0.402826	-1.25446	0.572736	NA	NA	0.24805	-0.707413	1.40771	NA	0.190692	-0.208459	-0.0333559	-0.284615	0.427788	NA	0.311146	0.217219	1.28562	0.134558	-0.0733956	0.683779	-0.5296	-0.246667	0.501664
213	CRKL	CRKL	ENSG00000099942	MWA	pan-specific	1:1000	NA	1.25	4.375	0.317527	high	NA	NA	-0.058335	0.0437225	-0.0985539	-0.315908	-0.149739	-0.467227	-0.218351	-0.0385864	-0.932412	0.771507	0.798752	0.706623	-0.258788	-0.113149	0.193429	-1.03555	0.686003	0.0575212	-0.400805	-0.900604	-0.644656	-0.629971	0.516416	-0.8267	0.00765248	-0.131164	0.0309579	1.15293	0.23471	-1.14812	NA	0.572224	-0.175271	1.367	0.0256033	0.146667
214	p-EF2k(S366)	EEF2K	ENSG00000103319	MWA	phospho	1:1000	NA	2.435	4.465	0.327358	high	-0.953435	-0.553628	-0.799521	-0.336585	-1.13978	0.0847317	-0.794052	-0.776821	-1.12963	-0.0721298	0.01398	1.00799	-0.459327	-0.712603	-0.857371	0.220097	-0.066576	-0.447641	-0.669661	-0.442325	-1.15005	-0.7933	-0.0736638	-0.596788	-0.383431	-0.0536405	0.678675	0.079478	-1.77389	-0.495572	-1.00109	-1.40209	0.341579	-1.76298	-0.47984	0.885662	0.672806	-0.362862
215	p-4E-BP1.(S65)	EIF4EBP1	ENSG00000187840	MWA	phospho	1:1000	NA	7.67	3.985	0.352018	high	0.326202	-0.718383	0.0504582	-0.513554	-1.54622	-1.14647	0.3461	0.558888	0.215	0.888985	-0.191916	-0.72569	-0.117186	0.19516	-0.2053	-0.660619	-0.357158	-0.399526	0.211376	1.22755	NA	0.578437	-0.115487	0.555789	-1.36457	-0.174141	-1.07684	-0.140214	0.290882	-0.378807	-0.0988365	0.509606	-1.65376	-0.650508	0.124471	1.1724	0.0277839	0.0666098
216	p-4E-BP1.(T37/46).10kDa	EIF4EBP1	ENSG00000187840	MWA	phospho	1:1000	NA	8.995	4.875	0.222576	high	0.0594091	0.166077	0.395072	0.0328593	0.271013	-0.0485079	0.551786	-0.669253	0.881817	0.0932895	0.278829	0.193094	-0.212452	0.203311	-0.0310683	0.0921833	0.599349	0.0400015	-0.186074	0.404917	-0.0927689	0.48667	-0.00934208	0.0329118	-0.167996	0.377943	0.435932	0.23277	0.148809	0.349895	0.139792	0.336405	0.314338	0.6079	-0.0741979	-0.40095	-0.157175	0.272662
217	p-4E-BP1.(T37/46).50kDa	EIF4EBP1	ENSG00000187840	MWA	phospho	1:1000	NA	1.825	5.78	0.28772	high	-0.271752	0.828557	0.414009	0.107001	1.1857	0.612812	0.779144	2.20018	0.690075	0.22529	-0.120135	-3.33096	0.355069	0.495783	-1.40008	1.59418	0.872958	1.39014	0.323238	0.459577	0.162081	NA	0.258374	0.293971	0.382989	1.09565	-0.794311	1.00187	0.0740168	-1.64295	0.925562	-0.601637	NA	-1.20133	1.26793	0.652141	-0.229703	NA
218	ERBB2	ERBB2	ENSG00000141736	MWA	pan-specific	1:1000	NA	2.01	4.71	0.288231	high	NA	0.910027	-0.779735	0.606175	0.354349	0.501189	0.0585709	0.627784	-0.553605	-1.3237	-0.208379	-0.242242	-0.768296	-0.308254	-0.0287811	0.204922	0.00259794	NA	0.440196	0.0553969	-0.799877	-0.760495	-0.0869306	-0.58676	-1.10032	0.0582327	-0.876099	-0.737547	0.420847	0.187099	-3.33096	-1.71464	1.39247	-0.803798	NA	-0.619349	0.0611576	-0.334168
219	p-FoxO1.(S319)/FoxO4.(S262)	FOXO1	ENSG00000150907	MWA	phospho	1:500	NA	1.29	4.69	0.370231	high	0.430231	0.332531	0.075353	0.136509	-0.202641	-0.398359	-1.075	-0.956108	-0.228402	0.56519	-0.477642	-0.752567	-0.436459	-0.231841	0.0994254	0.306289	0.266965	1.39014	-1.20133	1.28669	0.258374	0.484355	0.121619	-0.361636	0.315838	1.00458	-1.21438	0.49607	0.670854	-0.314507	-0.967447	-1.15718	-0.234267	-0.858441	-0.116847	-0.139841	-0.82724	0.22891
220	p-GSK3alpha.(S21)	GSK3A	ENSG00000105723	MWA	phospho	1:1000	NA	1.82	4.465	0.423844	high	-1.64782	-0.15849	0.513888	0.180915	0.883678	-0.50952	1.10449	0.833295	0.28131	-0.105184	0.919233	0.65037	-0.0879799	-0.100016	0.63634	0.0475318	0.662466	1.81167	0.164253	0.52591	0.828756	0.654679	0.257374	0.0713499	-0.870295	0.969716	0.211165	0.542952	-0.385605	-0.145274	0.417486	0.384503	-0.606723	0.0242108	-0.285712	0.28925	-0.320167	0.228911
221	p-PKC(pan)betaII(S660).100kDa	PRKCB	ENSG00000166501	MWA	phospho	1:1000	NA	11.035	7.98	0.397007	high	-1.16862	-0.888412	0.547847	0.0367663	1.0777	-0.456421	-0.0397065	-0.593389	-0.650046	-0.077172	-0.535616	-0.701824	0.0621074	0.884022	0.619312	-0.816665	-2.03015	0.25077	-1.06258	-2.41318	0.362046	-3.33096	-0.304907	-0.20132	1.22845	0.760072	0.412198	0.167299	0.931253	1.63888	0.997451	0.453237	-1.32047	-0.107621	0.652701	0.333194	0.805394	-1.52888
222	p-PKC(pan)betaII(S660).60kDa	PRKCB	ENSG00000166501	MWA	phospho	1:1000	NA	3.595	3.755	0.513363	high	-1.02896	-0.387666	0.699436	-1.49048	1.41568	-1.12832	0.663834	NA	-0.722754	0.0775759	0.0471493	-3.33096	0.305644	0.864622	1.13586	0.0107346	-0.617754	-0.0665606	-0.506371	0.739655	0.412745	-1.7107	0.519697	0.588789	1.29417	-0.169856	0.909417	NA	-0.133687	1.05315	NA	0.825803	-0.467227	0.24319	-0.306853	-1.27963	-0.23282	-1.99285
223	p-PKC(pan)betaII(S660).80kDa	PRKCB	ENSG00000166501	MWA	phospho	1:1000	NA	5.23	6.48	0.279027	high	1.00365	-0.983978	0.895793	0.929846	1.48116	0.969507	0.711021	-2.01773	0.391477	0.767223	1.16547	-0.553414	0.38619	0.518337	0.772856	0.327803	-0.734996	0.672081	0.116906	-0.199122	-0.178978	-0.0942457	-0.682921	-1.22667	0.143526	-0.158184	-0.434542	-0.161578	0.239954	0.214906	0.0826689	-0.140081	0.617696	-0.979081	1.53975	-1.2355	-0.097931	-0.357715
224	p-PKCpan.(gammaT514)	PRKCG	ENSG00000126583	MWA	phospho	1:1000	NA	18.77	5.99	0.384299	high	0.336983	-0.350978	0.240586	-0.357514	0.123328	-0.22828	-0.418881	-0.514775	-0.352436	-0.135811	0.0485926	-0.675517	-0.458657	-0.844248	-0.219211	-0.71471	-0.958328	0.523635	0.259377	-1.08181	-0.282555	0.0582841	-0.317704	-0.0466304	-0.254102	0.534626	0.420147	-0.248514	0.314183	0.355423	-0.0739869	-0.905793	0.435208	0.33206	1.16614	0.350982	0.554971	-0.508617
225	p-PTEN.(S380)	PTEN	ENSG00000171862	MWA	phospho	1:1000	NA	3.95	3.73	0.242696	high	0.0662124	0.060306	-0.106285	0.238848	-0.098021	0.281842	-1.07787	0.691929	-0.151514	0.588789	0.430193	0.7244	-0.212987	0.224217	-0.243551	-0.256957	-0.0741256	-1.23241	-0.319317	-1.22513	-0.563587	-0.152067	-1.22246	-0.442425	-1.43922	0.331673	0.236486	-0.0799734	-0.779583	0.358305	0.481106	0.571357	0.0342524	0.240021	-0.0691618	0.196824	0.273979	0.53103
226	p-Rb.(S807,811)	RB1	ENSG00000139687	MWA	phospho	1:1000	NA	2.095	5.68	0.368501	low	-0.20132	0.547847	-0.139569	0.581123	0.143495	0.12006	0.281273	0.619312	0.385261	0.333194	0.805394	1.42673	-3.33096	0.0621074	0.652701	0.7213	2.20018	0.514426	0.167299	0.362046	0.931253	0.841898	-0.417978	-0.888412	1.15497	1.0777	1.30603	1.63888	-1.73701	0.0940389	0.760072	-0.234169	0.685414	0.453237	0.221967	0.884022	0.412198	0.997451
227	p-S6RibProt.(S235/236)	RPS6	ENSG00000137154	MWA	phospho	1:1000	NA	0.67	5.05	0.516017	high	0.904114	0.180195	-0.292195	-1.12688	-0.463442	0.626053	0.0700808	-0.805897	0.261866	1.15174	0.987709	0.677991	0.18199	-1.39943	0.185818	0.73955	1.12578	0.619312	0.44672	0.321112	0.0167383	0.282651	0.371453	0.304453	-0.477247	-0.125183	0.655767	-0.0584393	0.0798608	-0.72934	-0.0620926	0.514426	-0.0647948	0.273638	0.397743	-0.406615	-0.234169	0.385261
228	p-P70.S6.Kinase.(T421/S424)	RPS6KB1	ENSG00000108443	MWA	phospho	1:1000	NA	0.62	3.99	0.393152	high	0.371781	-0.631684	-1.71713	0.484168	-0.86496	-1.32603	0.217151	0.141408	-0.31431	NA	-0.812026	0.909417	-1.68894	0.527595	-0.899839	-0.804361	0.128729	0.837065	0.326101	0.369368	1.12828	1.03913	0.600464	0.595381	1.19083	0.333857	0.316003	0.61819	-0.595881	0.103159	0.00180611	-0.579219	0.239593	2.20018	-0.154661	0.236497	0.567996	0.727533
229	p-SGK.(S422)	SGK1	ENSG00000118515	MWA	phospho	1:1000	NA	5.83	5.05	0.52188	low	0.586525	0.19114	0.64353	0.503861	0.560926	0.406438	0.904843	-0.228271	0.166926	0.517896	0.217878	-0.47467	0.0751243	0.347132	0.287849	-0.208795	0.691891	0.431441	0.72494	0.194164	-0.569858	0.742567	0.619694	0.314181	0.448388	-0.598073	0.258207	-0.146	0.207159	-0.292144	-0.665126	-0.0476841	-0.424241	0.258531	-0.297326	-0.321759	0.28968	-0.272577
230	p-SGK.(T256)	SGK1	ENSG00000118515	MWA	phospho	1:2500	NA	38.745	3.87	0.206021	high	0.705453	-0.279991	0.23989	-0.202195	1.43287	0.451023	0.391495	-0.0636138	-0.297807	-0.239438	0.482808	-0.574549	-0.485561	-0.0436084	-0.269696	-0.301091	0.713025	0.126246	-0.0755702	-0.785711	-1.06412	-1.47778	0.335009	-0.995027	-0.134915	-0.454036	-0.489492	-0.804043	0.465777	0.058475	-0.498057	-1.05142	-0.0158451	0.193831	0.817988	0.093151	0.546353	-0.617035
231	SGK	SGK1	ENSG00000118515	MWA	pan-specific	1:1000	NA	1.1	4.07	0.302725	high	-0.348413	-0.0468628	0.840169	0.622094	-0.188696	-0.00027389	0.0782466	-0.491217	0.0503543	0.00277296	-0.477845	-0.454052	0.0213914	-0.172131	0.838166	0.171808	-0.057551	0.633193	-0.325909	0.819475	-1.66461	0.629939	0.237719	-0.915411	0.638233	0.670907	0.219319	0.337672	0.480845	0.842815	0.1081	0.873958	0.134905	0.0842844	-1.58905	0.752276	-0.377012	-0.398427
232	p-Src.(Y527)	SRC	ENSG00000197122	MWA	phospho	1:1000	NA	0.95	4.9	0.326763	high	-1.00335	0.124874	-0.169852	0.418894	-0.424577	1.29107	0.818679	0.184581	0.507282	-0.456059	1.2815	0.938333	-0.412137	0.289971	-0.0440777	-0.34263	0.169848	-0.270216	-0.467695	-3.33096	1.20279	0.37661	0.479675	0.471847	-0.310721	-0.759711	0.662185	-0.674462	0.548682	-1.45385	-0.709845	-0.661268	-0.521357	1.35621	-0.347819	-0.335963	-0.235339	0.280157
233	STAT3A	STAT3	ENSG00000168610	MWA	pan-specific	1:1000	NA	423.25	6.21	0.242215	high	-0.171527	0.439785	-0.375815	0.0422157	-0.354133	-0.345527	-0.239648	-0.350786	-0.0874303	-0.244301	-0.339308	-0.348317	-0.671931	-0.719435	0.417546	-0.438821	0.532092	0.560674	0.0655652	-0.771466	0.894412	-0.303844	-0.231317	0.265754	1.13761	0.756054	0.0200769	0.716902	0.317613	0.0748836	-0.0145871	0.334032	-0.145607	0.0892941	0.102074	0.143712	-0.382061	0.252333
234	STAT3B	STAT3	ENSG00000168610	MWA	pan-specific	1:1000	NA	200.63	4.46	0.230625	high	-0.0542317	0.572701	-0.352635	0.345223	-0.0394951	-0.585484	-0.0490382	0.362165	0.236658	0.0243699	0.26618	0.28504	-0.319281	0.350254	0.603431	-0.0549104	1.34236	0.660619	-0.299091	-0.675937	0.494758	0.355013	-0.207971	0.792793	0.361358	-0.0787865	-0.192512	0.549283	0.688116	-0.0382366	0.0249318	0.238954	-0.293528	0.0900719	-0.128972	0.148762	-0.561466	0.18078
235	BACT	ACTB	ENSG00000075624	RPLA	pan-specific	1:1000	NA	594.3	44.71	0.0237099	high	0.0465249	-0.071726	0.20573	-0.0256487	0.212891	0.469064	0.462355	0.0515487	0.269674	-0.0555007	0.159537	0.0247829	0.0691035	-0.000358139	-0.111747	0.0920249	0.0486416	-0.546731	0.122314	0.0391566	-0.106706	-0.25987	-0.223071	-0.00331665	0.238261	-0.381713	-0.175334	-0.655248	-0.211298	-0.0274485	-0.00339619	0.0110351	-0.072653	-0.0803915	0.163797	-0.16712	0.0459689	-0.182145
236	ENO1	ENO1	ENSG00000074800	RPLA	pan-specific	1:1000	NA	41.875	13.58	0.0356023	high	-0.461305	0.0165543	-0.170132	0.0681625	-0.308434	0.0260444	-0.125149	-0.177677	-0.459004	-0.00839495	-0.265551	-0.0870882	-0.361464	-0.0962672	0.147755	-0.213788	0.0524118	0.368345	-0.267926	-0.0309424	0.0705191	-0.47251	-0.00248793	0.0231931	0.236882	0.176661	-0.0537099	0.028442	0.360492	0.061227	0.183049	0.0892767	-0.0716025	0.0970233	0.142587	-0.00722875	0.0963299	0.29856
237	FOXO3A	FOXO3	ENSG00000118689	RPLA	pan-specific	1:1000	NA	16.27	21.84	0.0355316	high	0.330495	0.302951	-0.0744102	0.290995	0.0683598	0.0159555	0.730356	-0.266588	-0.200297	0.020851	-0.168233	0.00205903	-0.0380503	0.0188358	0.0964313	-0.0114469	-0.19239	-0.0366515	0.127336	-0.0214155	-0.0781874	0.192987	-0.0780138	0.0942785	-0.0222628	0.0742674	-0.216757	0.152057	0.112704	0.263189	-0.630174	-0.269542	-0.0417577	-0.0391722	-0.151754	-0.0711729	-0.225873	-0.273772
238	IRF5	IRF5	ENSG00000128604	RPLA	pan-specific	1:500	NA	23.285	13.595	0.0345814	high	0.106074	0.235348	-0.0774879	0.068325	0.149524	-0.0143888	-0.133013	-0.0655848	-0.34693	0.253137	-0.101563	-0.030434	0.0335838	-0.0431646	-0.0759737	-0.0528505	-0.0218631	0.60977	-0.0271501	0.32193	0.222565	0.0770034	0.203114	-0.0248449	0.125385	0.471082	0.049024	0.27129	0.216016	0.213564	-0.203544	-0.111789	-0.0725277	-0.0344708	-0.101276	0.140262	-0.112284	0.259393
238	IRF5	IRF5	ENSG00000128604	RPLA	pan-specific	1:500	NA	61.26	16.755	0.0316683	high	-0.114507	0.0103158	-0.379756	-0.026811	-0.0864174	-0.319578	-0.0893473	-0.102015	-0.470128	0.078802	-0.307543	-0.146881	-0.318531	-0.169072	-0.185036	-0.0642182	-0.102157	0.339961	-0.118047	0.294113	0.10776	0.114647	0.207628	0.0128863	-0.0457752	0.204462	0.0453668	0.458293	0.223294	0.00802529	-0.0274007	-0.00138043	0.0993429	0.118191	-0.276371	0.0276509	-0.101805	0.380698
240	SP1	SP1	ENSG00000185591	RPLA	pan-specific	1:2500	NA	215.42	36.23	0.0231367	high	0.0587587	0.0379956	-0.0406791	-0.00671062	-0.00571068	-0.136802	0.0153986	0.293268	0.0503887	-0.0757197	0.192158	0.332661	0.0797098	0.0166796	0.0939756	-0.0102511	0.0555401	-0.598386	-0.04553	-0.165984	-0.00185713	0.0723221	0.105221	-0.0111478	-0.617332	-0.501443	0.238342	-0.273158	-0.161166	-0.376601	0.129633	0.245809	0.410436	0.136656	-0.204331	0.0782799	0.0360435	0.0420752
241	TBX19	TBX19	ENSG00000143178	RPLA	pan-specific	1:500	NA	16.875	17.085	0.0422099	high	0.186926	-0.112171	0.180808	0.0377131	0.106069	0.369614	0.455908	-0.0759143	0.622477	-0.0227197	0.202812	-0.0778977	0.182243	0.0545748	0.220714	0.161656	0.219149	-0.329211	0.143741	0.0153163	-0.0715508	-0.351211	-0.158038	-0.0394409	0.0894356	-0.431398	-0.0748652	-0.390054	-0.0401874	-0.0763962	0.116183	-0.0940544	-0.0717457	-0.00785213	0.303585	-0.108017	0.129686	-0.336415
242	ZNF289	ARFGAP2	ENSG00000149182	RPLA	pan-specific	1:1000	NA	1.775	12.63	0.215141	high	0.234455	0.0249414	0.329288	-0.0137184	0.493165	-0.128218	0.429663	0.505877	0.541895	0.151881	0.14059	0.295527	-0.0339475	0.378602	-0.0984087	-0.185949	0.111196	-0.169555	0.221294	0.351785	0.0285426	0.615882	0.136724	0.286754	0.0401859	-0.0469771	0.271572	0.205727	0.00186011	-0.0554691	-0.325349	-0.212269	-0.198806	-0.304526	-0.35766	0.0241931	-0.447628	0.0237107
243	CDX1	CDX1	ENSG00000113722	RPLA	pan-specific	1:1000	NA	2.83	16.02	0.0774353	low	-1.16649	-0.239028	-0.50584	-0.43585	-0.287036	-0.51478	-0.233315	-0.699238	-0.402909	-0.368682	-0.426651	-0.302638	-0.588736	-0.661469	-0.525733	-0.400487	0.103108	0.138497	0.122931	0.0892882	0.301776	-0.0369271	0.0997695	-0.403223	0.209863	0.717463	0.299711	0.263139	0.3896	0.379652	0.123422	0.136009	0.134821	0.18869	0.131266	0.36788	0.00145885	0.289786
244	EP300	EP300	ENSG00000100393	RPLA	pan-specific	1:1000	NA	1.86	14.345	0.0530428	high	-0.66224	-0.148969	-0.0981747	-0.0556215	0.147623	-0.129724	0.163382	-0.236637	0.00542551	0.222539	0.110258	-0.217133	0.26155	-0.104773	0.0348654	0.382626	0.365558	0.524203	0.226006	0.387293	0.336193	0.275811	0.326415	0.215096	0.272556	0.708062	0.414142	0.258259	0.292878	0.193971	0.0724672	0.46996	0.147875	0.221818	0.198333	0.310796	-0.149854	-0.0961199
245	ETV1	ETV1	ENSG00000006468	RPLA	pan-specific	1:1000	NA	2.82	15.025	0.105791	high	-0.0401558	0.29352	0.609528	0.501681	0.00198697	0.12618	0.503553	-0.102464	0.242622	-0.0955229	-0.251533	-0.252154	-0.165379	0.149945	-0.505355	-0.119192	-0.235665	0.170539	-0.108051	0.20583	0.286686	0.0334425	0.0272673	0.425802	0.0306212	0.642734	-0.261494	0.2469	-0.0268553	-0.16509	-0.223497	-0.0321843	-0.0185604	0.262916	-0.0118335	0.234485	0.373096	-0.258749
246	EYA1	EYA1	ENSG00000104313	RPLA	pan-specific	1:1000	NA	1.25	11.17	0.106841	high	0.0417176	0.224107	0.175715	0.44466	0.271977	0.343174	0.673529	0.0278403	0.169301	0.139216	0.290943	-0.101349	-0.233688	0.139549	0.249492	0.113735	0.353272	0.262538	0.225237	0.062388	0.289537	0.0333987	0.241698	0.19878	0.245074	-0.276355	0.322414	0.418744	0.0987629	0.0599764	0.0772684	0.0137976	-0.14192	0.0520487	-0.0849516	-0.314852	-0.0453352	-0.498102
247	FOXJ2	FOXJ2	ENSG00000065970	RPLA	pan-specific	1:1000	NA	1.11	9.32	0.14702	high	0.463627	0.170277	0.610434	0.242247	0.0642626	0.104065	-0.219099	0.294119	0.111988	-0.122045	-0.29544	-1.19891	-0.129261	-0.189414	0.249347	-1.09992	0.151032	-0.129386	0.124879	-0.28684	0.380255	0.119169	0.0681033	0.430107	0.0269645	0.170688	0.0677112	-0.0606487	0.18074	0.247523	0.245074	0.189366	0.0799791	-0.150467	-0.163789	-0.184261	0.22981	-0.0631405
248	GSCL	GSC2	ENSG00000063515	RPLA	pan-specific	1:1000	NA	1.43	11.97	0.129756	high	-0.600486	-0.18071	-0.451708	-0.130487	-0.212172	0.0346912	-0.251944	-0.396036	-0.366631	-0.0309092	0.000892235	0.241508	-0.0739606	-0.108329	-0.293617	0.290171	-0.00628006	0.340906	-0.0191051	0.372249	0.293134	-0.117065	-0.142201	-0.250542	-0.142724	0.664225	-0.166873	0.263214	-0.128353	0.04003	-0.0649259	0.22373	-0.05061	0.000539524	-0.27772	0.111547	-0.579386	-0.206893
249	HOXD9	HOXD9	ENSG00000128709	RPLA	pan-specific	1:1000	NA	1.165	9.065	0.232781	high	-0.126404	-0.30087	0.452502	-0.000589345	-0.310278	0.378303	-0.124197	-0.0997433	-0.333098	-0.453021	-0.0437491	-0.257209	-0.42866	-0.199697	0.162391	0.443613	0.105367	0.0969179	-0.0436824	0.14939	0.0543485	0.254541	0.243924	0.158063	0.0870048	-0.0899791	0.298242	-0.062169	0.494356	-0.140386	0.364376	0.121876	0.169829	-0.273318	0.235701	0.0118092	0.0525448	-0.153159
250	IKZF4	IKZF4	ENSG00000123411	RPLA	pan-specific	1:1000	NA	1.86	10.985	0.116365	low	-0.121279	-0.0809137	0.429663	-0.00649269	0.0419897	0.279717	-0.734999	-0.11035	0.214826	-0.292898	-0.433186	-0.377929	-0.0858791	0.56494	-0.887471	-0.287214	0.0915385	0.200897	0.131002	0.207726	-0.1346	-0.0732831	0.148342	0.147376	0.0728975	0.322951	-0.340529	0.0357103	-0.142004	-0.17537	-0.197754	-0.257523	-0.606914	0.0905832	0.200381	-0.0015643	-0.537975	-0.27358
251	KLF14	KLF14	ENSG00000174595	RPLA	pan-specific	1:1000	blat	1.34	5.18	0.120938	high	-0.0369086	0.331455	-0.138931	-0.0248569	0.326939	0.0331454	0.259976	0.219248	0.265615	0.219304	-0.1501	0.503442	-0.0611345	0.0489056	0.0668884	-0.0663456	-0.0182059	-0.0174107	-0.176601	-0.0481068	-0.0455004	-0.0403082	-0.335232	-0.336972	-0.279231	-0.0298414	-0.0395597	-0.475473	-0.0524526	0.236087	-0.169557	0.123501	-0.101473	0.143551	-0.1104	0.262263	-0.296934	0.338122
252	MLXIPL	MLXIPL	ENSG00000009950	RPLA	pan-specific	1:1000	NA	1.33	9.3	0.177231	high	0.45661	0.237877	-0.138878	0.152915	-0.0145436	-0.332605	-0.210357	0.267488	0.0731542	0.232312	0.176689	0.352514	-0.0463559	0.319655	0.0757822	-0.697848	0.0306947	-0.746767	-0.0135915	-0.562797	0.118823	-0.627502	-0.126006	-0.373409	0.0384353	-0.220607	0.253281	-0.222841	0.0522654	-0.0856184	0.361268	-0.390666	0.346825	-0.188389	0.121212	-0.435943	0.228048	-0.163931
253	SOX4	SOX4	ENSG00000124766	RPLA	pan-specific	1:1000	NA	0.91	9.04	0.162571	low	0.129767	0.109264	0.128557	-0.0671405	0.365398	0.033924	-0.307556	-0.136213	0.371028	-0.570115	0.118512	0.433855	-0.136086	-0.319365	0.0993447	0.404545	0.115371	-0.210546	-0.319314	-0.15927	-0.000411942	0.0875119	-0.0171854	-0.106708	-0.222353	-0.0181783	0.155055	-0.140175	-0.00749436	-0.727001	0.192619	-0.111274	0.333746	0.0459822	0.383003	0.261118	0.272474	-0.00800423
254	TFAP2	TFAP2A	ENSG00000137203	RPLA	pan-specific	1:1000	NA	1.47	11.45	0.0872651	low	-1.13475	-0.629808	-0.263074	-0.0734211	-0.153089	-0.434862	0.422887	-0.512274	0.134203	-0.157659	-0.0903273	0.0660714	0.179092	0.105603	0.150892	-0.314118	0.289831	0.0546884	0.0654725	0.150806	0.3667	0.18804	0.199415	0.33281	0.074204	-0.33314	-0.181278	-0.253276	-0.238393	-0.230641	-0.192853	-0.14853	-0.417382	0.239588	-0.00818261	0.291516	0.286731	-0.583011
255	TFB1M	TFB1M	ENSG00000029639	RPLA	pan-specific	1:1000	NA	1.01	5.795	0.192215	high	0.826498	0.660448	-0.229547	-0.0525053	0.560875	-0.117254	0.00058828	0.189866	0.266508	0.0841444	0.105617	0.0219592	0.150281	0.0778167	0.511209	0.178664	0.0036424	0.12711	-0.248817	0.110807	-0.242879	0.141154	-0.428603	0.219509	-0.541516	-0.0973547	-0.14937	-0.099733	0.216109	0.106214	0.316384	-0.597582	0.197173	-0.041158	0.188792	0.130501	0.0767737	0.00036201
256	TLX2	TLX2	ENSG00000115297	RPLA	pan-specific	1:1000	NA	1.9	10.93	0.111867	low	-0.147565	0.118529	0.39307	0.0673382	0.097418	0.228503	0.131989	0.10027	0.281594	0.0211425	0.0104558	-0.494598	0.220774	0.0435663	-0.12046	-0.138394	0.114113	0.0150696	0.0871908	-0.0235097	0.102491	-0.21141	0.324729	-0.0120349	0.110974	0.0604296	0.253104	-0.213634	-0.0664618	-0.128843	0.215835	-0.0871916	0.0709773	-0.016646	-0.171223	0.275237	-0.0602022	-0.033008
257	TRIM56	TRIM56	ENSG00000169871	RPLA	pan-specific	1:1000	NA	0.73	7.88	0.126456	high	0.190772	0.115227	0.11679	0.171948	-0.263702	-0.134908	0.0778545	0.134611	0.0277909	0.112833	0.186467	0.281845	0.414097	0.00500266	0.448983	0.203068	0.152391	-0.0443325	0.139414	-0.00520572	0.124474	0.117939	0.0453424	-0.0896833	-0.0633498	-0.376548	0.0729348	-0.148938	0.0737421	-0.423948	0.167193	-0.0676346	0.0663416	-0.0355518	-0.0137706	0.085729	-0.0448441	-0.181729
257	TRIM56	TRIM56	ENSG00000169871	RPLA	pan-specific	1:500	NA	1.045	8.85	0.0735509	high	NA	0.449319	0.298636	-0.528395	-0.234692	-0.348991	-0.191108	-0.0231636	0.0858698	-0.28876	0.0956047	0.0890988	-0.117949	0.111736	0.162381	-0.0261324	-0.0743307	-0.205895	0.0618534	-0.163352	0.040293	0.0176595	0.162188	NA	0.16153	-0.0892738	-0.0997118	-0.208852	-0.158973	-0.504882	0.176652	-0.258752	0.148519	0.0771063	-0.811239	-0.0627328	-0.563411	0.201824
258	TUB	TUB	ENSG00000166402	RPLA	pan-specific	1:1000	NA	0.92	5.31	0.198698	low	0.468874	-0.228567	0.354542	-0.276939	0.164097	0.312558	0.209936	0.192373	0.0199607	-0.121835	-0.12258	-0.374707	-0.246645	0.0246876	-0.0875247	0.311212	-0.349845	-0.270716	-0.0243917	-0.244749	-0.193135	-0.435284	-0.14952	0.216669	-0.314813	-0.271963	-0.117438	-0.00274299	0.0490755	0.0699961	4.24063e-05	-0.150754	-0.125786	0.0484867	-0.164704	-0.161746	-0.240666	0.0933339
259	TULP1	TULP1	ENSG00000112041	RPLA	pan-specific	1:1000	NA	1.675	6.275	0.160119	low	0.00408618	0.0246391	-0.0777119	0.0649648	0.356052	0.0405375	0.173416	0.160798	0.166981	-0.412948	0.112675	0.0224216	-0.175697	-0.18261	-0.0615794	0.101904	-0.030304	-0.311765	-0.220436	-0.480503	-0.174553	-0.161189	-0.0909791	-0.381611	0.145789	-0.275104	0.0683052	0.0640709	-0.0193482	0.165684	0.198491	-0.0191974	0.252476	0.119263	0.133353	-0.45758	0.210244	-0.216783
260	ZNF12	ZNF12	ENSG00000164631	RPLA	pan-specific	1:1000	NA	1.02	8.06	0.135028	low	-0.592725	-0.252497	-0.477419	-0.233086	-0.103422	-0.367266	-0.348871	-0.121902	0.176694	-0.288121	-0.0667021	0.184762	-0.27238	-0.423301	0.173538	0.52258	0.041499	0.0552465	0.241088	-0.353124	0.406148	-0.335822	0.356667	0.399544	0.367951	0.344312	0.235338	0.353577	0.360355	0.292485	0.256937	0.243065	0.156432	-0.0522235	0.0461305	-0.102767	-0.0824587	-0.174238
261	ZNF267	ZNF267	ENSG00000185947	RPLA	pan-specific	1:1000	NA	3.39	19.79	0.0729597	high	-0.119398	0.0580769	0.544364	0.321113	-0.116799	0.0629244	0.4322	-0.47985	-0.179375	0.0553485	-0.447975	-0.716288	-0.117175	0.219793	-0.400965	-0.0499995	0.0724401	0.339365	0.0366943	0.102137	0.373201	0.237653	0.18809	0.382626	0.196547	0.576778	-0.218125	0.313055	-0.53491	0.20607	-0.110283	-0.252308	-0.49849	0.248662	0.027559	0.041173	0.441584	-0.188178
262	ZNF319	ZNF319	ENSG00000166188	RPLA	pan-specific	1:1000	NA	1.55	5.65	0.0949619	high	0.525089	-0.307336	-0.00082468	-0.132778	-0.595892	0.320277	-0.321744	0.0889484	-0.231577	-0.313594	-0.256095	-0.352253	-0.311005	0.376489	-0.0866532	-0.0822148	-0.180794	-0.00351718	-0.242393	-0.216039	-0.345743	-0.463944	-0.378757	-0.101781	-0.442836	-0.553606	-0.324117	-0.12627	0.296925	-0.0784545	0.239696	0.4384	-0.331771	0.115584	-0.132265	0.144499	0.351177	0.433508
263	ZNF497	ZNF497	ENSG00000174586	RPLA	pan-specific	1:1000	NA	1.52	10.8	0.0895467	high	0.154246	0.146616	0.0831349	0.166286	0.0543455	0.312658	-0.0039925	0.0323866	-0.22987	0.369576	0.103085	0.292193	-0.414458	0.108022	0.125188	-0.244751	-0.365082	0.0230925	-0.205018	-0.271553	-0.0373356	0.164791	-0.678685	-0.160808	-0.667952	-0.129775	-0.839464	-0.201809	-0.518971	-0.0235101	0.0896809	0.190171	0.098465	0.162595	-0.199504	0.562651	-0.294792	0.137391
264	ZNF575	ZNF575	ENSG00000176472	RPLA	pan-specific	1:1000	NA	1.32	11.06	0.0699744	high	-0.168842	-0.090723	0.066485	-0.0207665	-0.167239	-0.16621	-0.548128	0.0627993	-0.0167508	0.2037	0.144051	0.0213747	0.32028	0.0842799	0.016978	-0.178882	0.0992944	-0.279318	0.00673687	-0.188772	-0.0991003	-0.229373	-0.142526	-0.498176	-0.13165	-0.138926	-0.288205	-0.483508	-0.486863	-0.187993	0.137309	0.202424	-0.368387	0.242655	0.175331	0.272618	0.0339471	0.220261
265	ZNF682	ZNF682	ENSG00000197124	RPLA	pan-specific	1:1000	NA	1.855	9.92	0.108446	high	-0.0756951	0.326825	0.196984	0.294788	-0.092339	0.255725	-0.0371134	0.248134	-0.127171	0.525102	0.337297	0.340918	0.483496	-0.606381	-0.228268	0.00536688	0.370571	NA	0.212754	NA	-0.0390538	-0.766412	0.163513	-0.0591255	0.180991	0.654186	0.0846094	-0.179013	-0.613613	-0.340299	-0.0858704	0.10785	0.222702	-0.117939	0.270168	0.810915	0.125624	-0.231843
266	ZNF691	ZNF691	ENSG00000164011	RPLA	pan-specific	1:1000	NA	1.24	9.325	0.0789756	high	-0.277265	-0.0464119	-0.672923	-0.251351	0.229144	-0.38256	-0.00682608	0.183759	0.39307	0.188975	0.613353	0.302093	0.564155	0.508863	0.269584	0.592204	0.428276	0.305802	0.102647	0.359394	0.031583	0.256225	-0.0727453	-0.257601	0.127343	0.249255	0.0752846	-0.067634	0.21141	-0.312657	0.191501	0.030466	0.00495133	-0.131879	-0.077128	0.0488658	-0.074166	-0.0133609
267	ZNF77	ZNF77	ENSG00000175691	RPLA	pan-specific	1:1000	NA	1.51	8.225	0.154054	high	0.74352	0.386762	0.0831349	0.414995	0.117073	-0.446238	-0.181996	0.110222	-0.257706	-0.879246	0.37186	0.38691	0.324806	-0.150192	0.293573	0.0615771	-0.588363	-0.0156695	-0.799618	-0.581413	-0.476241	-0.193857	-0.205025	-0.0541716	-0.332147	-0.134749	-0.235475	-0.107728	0.116939	0.254001	0.115092	-0.0234587	0.0336008	-0.347512	-0.0722695	-0.112517	0.0811359	-0.0440192
268	ZNF778	ZNF778	ENSG00000170100	RPLA	pan-specific	1:1000	NA	1.96	11.21	0.0871118	high	0.0126535	-0.350332	-0.736945	-0.500052	-0.337226	0.550562	0.0308977	-0.160591	0.109834	-0.122067	0.00723017	0.143658	0.088378	-0.03107	-0.598047	0.306356	-0.134604	-0.270828	0.102446	-0.0803963	0.179639	-0.0415203	0.0627764	0.167598	-0.0635303	0.155363	0.268794	0.0844721	0.478571	0.260621	0.322847	0.0226982	0.21492	-0.173884	0.226984	-0.210191	0.101199	0.0332619
269	BARHL2	BARHL2	ENSG00000143032	RPLA	pan-specific	1:1000	NA	2.805	15.505	0.0508107	high	0.56883	-0.390872	0.0852471	0.113097	0.271649	0.130698	0.120578	0.273905	0.226162	-0.0401213	0.307173	0.215289	0.212171	-0.118516	-0.0455962	0.0662364	-0.000208919	-0.154161	0.168592	-0.0256149	-0.0997323	-0.434485	-0.183744	0.0037846	0.0478836	0.0183889	0.0275425	0.0285987	-0.0988653	-0.036948	-0.0417525	0.275361	0.109836	0.178421	0.365768	-0.0706593	0.0468933	0.0236764
270	BTF3	BTF3	ENSG00000145741	RPLA	pan-specific	1:1000	NA	3.58	10.66	0.0545621	high	-0.320775	-0.742233	0.00149697	-0.286788	0.0277579	0.454134	-0.270971	0.0155801	-0.124551	-0.0105319	-0.17697	0.0707773	-0.139842	0.158183	-0.294454	0.0473979	-0.270702	0.21985	0.120794	0.262449	-0.0742957	0.147082	0.0432607	0.0521882	0.0192732	-0.00149638	-0.0323086	-0.135774	-0.0305442	0.12306	-0.102167	0.0896971	0.223549	0.101309	-0.124579	0.103931	0.0281718	0.0708167
271	CCT4	CCT4	ENSG00000115484	RPLA	pan-specific	1:2500	NA	5.34	21.895	0.0480204	high	0.203756	0.628299	0.222773	0.141947	0.268757	-0.245696	-0.0990082	-0.154305	0.0441032	0.275855	-0.391216	-0.142041	0.0285681	-0.114942	-0.190583	-0.0854734	-0.0669823	0.158218	-0.0147154	0.146179	-0.0210027	0.183298	0.0795265	-0.174292	-0.0179122	-0.269736	-0.0112961	0.0554941	0.0166122	0.207977	-0.348892	0.0904942	0.0837099	-0.030133	-0.866705	0.280642	-0.172686	0.0303646
272	EBF2	EBF2	ENSG00000221818	RPLA	pan-specific	1:1000	NA	4.65	11.505	0.0739656	high	0.0878324	0.303749	0.0410036	0.0407752	0.227938	-0.0299105	0.0962024	-0.0699753	0.260147	0.12755	0.107966	-0.172935	0.0722161	0.115032	0.036446	-0.190446	0.0593061	0.201692	0.0547496	0.00969196	-0.0954539	-0.0185996	0.0783084	-0.146988	-0.103496	-0.100553	-0.0491646	0.141079	0.023722	0.0832251	0.0043349	-0.312253	-0.0774232	-0.297644	-0.181938	-0.156705	-1.06639	0.0821189
273	ENO1	ENO1	ENSG00000074800	RPLA	pan-specific	1:1000	NA	10.185	32.31	0.0363983	high	0.149243	0.440004	0.13575	0.0859619	0.285048	0.289843	0.180989	0.132541	-0.041608	0.10949	0.238848	-0.0406278	0.377955	0.254698	-0.0507617	0.119975	0.0836055	0.250865	0.0550504	0.186906	0.0445917	0.171787	0.0398641	-0.0441221	0.215312	-0.00920825	-0.36774	-0.362102	-0.0908937	0.0520211	-0.154391	0.083551	-0.0304066	-0.190583	-0.774845	0.688989	0.0571291	0.0143045
274	ESRRG	ESRRG	ENSG00000196482	RPLA	pan-specific	1:500	blat	1.86	9.15	0.0756418	high	0.223225	-0.868706	-0.112721	-0.0984293	-0.0361577	-0.135495	0.171664	0.0284144	-0.0745173	-0.125761	-0.090585	0.0482456	-0.155858	0.157896	-0.0586165	-0.0132185	-0.184523	-0.0719032	0.032395	0.0572168	0.113459	0.00937807	0.126599	0.23986	0.0950111	-0.0176823	0.0560842	0.0914711	-0.0299459	-0.0120754	0.0375295	0.0503328	0.0437036	0.381143	0.0588147	0.43265	-0.228877	-0.129032
275	GTF2F2	GTF2F2	ENSG00000188342	RPLA	pan-specific	1:1000	NA	15.175	167.325	0.0307032	high	-0.0347169	-0.0236006	0.117129	0.0110052	0.309208	0.140693	0.437676	0.0655658	0.203682	0.123163	0.297658	0.238289	0.377406	0.101593	0.313971	0.214463	0.0174618	-0.213742	0.185927	0.0369895	0.0214283	-0.120674	-0.340799	0.04765	-0.414047	-0.614913	0.0146903	-0.21495	-0.0861237	0.0594432	0.372675	0.105817	0.0389705	-0.0637993	-0.786441	-0.228342	-0.102021	0.0654241
276	HMGB3	HMGB3	ENSG00000029993	RPLA	pan-specific	1:1000	NA	2.4	9.71	0.0759522	high	0.0539431	0.363232	-0.0153055	0.235658	0.277718	0.56883	-0.0683666	0.234052	0.0863883	0.321062	-0.119366	0.0321795	0.148846	0.395085	-0.345159	0.0677664	-0.0668225	0.11259	-0.202005	0.229581	0.0450134	0.0239439	0.0680608	-0.222481	-0.0832984	0.0746669	0.091643	0.0420378	0.066193	0.0387775	-0.192529	-0.0952596	-0.263109	-0.095118	0.188318	-0.211521	-0.29571	-0.0728048
277	IRF4	IRF4	ENSG00000137265	RPLA	pan-specific	1:5000	NA	2.97	10.93	0.0671152	high	0.108483	-0.854454	-0.0574559	-0.00520704	-0.0126416	0.169764	-0.0717814	-0.0395114	0.180622	-0.140139	0.0980836	0.526461	-0.0987586	0.0338713	0.501464	0.0523073	-0.0265969	-0.308895	-0.0705927	0.0869382	0.0879534	-0.10073	-0.0135572	0.0413037	-0.181392	-0.306583	0.212392	0.190751	0.0395308	-0.0448793	0.308867	0.0233518	0.282709	0.119263	0.0020611	0.0579377	-0.0774674	-0.0660865
278	ISL2	ISL2	ENSG00000159556	RPLA	pan-specific	1:1000	NA	3.585	11.105	0.0556461	high	-0.457788	-0.442032	-0.259862	-0.21935	-0.310281	0.0788943	-0.326985	-0.167234	-0.293754	-0.0279761	-0.0988687	-0.0722525	-0.209824	-0.101058	-0.162358	-0.107177	-0.0136282	0.236152	0.183878	-0.032097	-0.0235845	-0.0451167	-0.0142126	0.103381	-0.0469667	-0.0256324	0.0461669	0.0376472	0.214132	-0.095892	0.107494	-0.035543	0.0364146	0.0828677	-0.00263368	0.0971973	-0.0251765	0.0554861
279	LMX1A	LMX1A	ENSG00000162761	RPLA	pan-specific	1:1000	NA	3.56	16.57	0.0532725	high	-0.343618	-1.02629	-0.300451	-0.338424	-0.244606	-0.093808	-0.233404	-0.242601	-0.269208	-0.313722	-0.130832	-0.45112	-0.219554	-0.195221	0.035245	-0.114659	-0.0932671	-0.0794205	0.103598	-0.106696	0.115414	-0.148119	-0.147292	-0.0449533	-0.174314	-0.112396	-0.0019652	0.132897	-0.0498463	-0.0702111	0.242215	0.0937119	0.0791839	0.0396487	0.398838	0.143814	0.0717479	0.111223
280	MED16	MED16	ENSG00000175221	RPLA	pan-specific	1:1000	NA	4.84	14.965	0.036376	high	0.0563602	0.14241	-0.113435	-0.0726935	-0.292247	0.243901	0.226012	0.158121	0.0507425	0.0630256	0.38503	0.280049	0.246769	0.00217807	0.363089	0.0970152	-0.0468184	-0.0911211	-0.267865	-0.102897	-0.208308	-0.26839	-0.139134	-0.28127	-0.585219	-0.188283	-0.14479	0.128806	-0.0494479	0.037946	-0.0444396	0.0543226	0.0796883	0.0208908	-0.740742	-0.0663889	-0.0941088	-0.0400118
281	NR2F6	NR2F6	ENSG00000160113	RPLA	pan-specific	1:1000	NA	3.53	17.51	0.0506122	high	0.045955	0.207465	-0.115457	0.128275	0.170119	-0.0649941	0.0544541	-0.132417	-0.159264	0.181428	0.212074	-0.215373	-0.165964	-0.671322	0.10471	-0.325476	0.210512	-0.0441668	0.161633	-0.177541	0.012695	-0.329149	0.0166607	0.0214989	0.0221259	-0.01483	-0.018742	0.193238	0.158714	-0.0335639	0.0899444	-0.14413	-0.0186415	0.0350161	0.083393	0.0762198	0.0286369	0.185217
282	OVOL1	OVOL1	ENSG00000172818	RPLA	pan-specific	1:1000	NA	4.445	17.105	0.0584554	high	-0.429255	-0.512357	-0.259528	-0.0966749	-0.27245	-0.0924603	-0.301918	-0.174535	-0.175342	-0.153433	-0.0244803	-0.793477	-0.196421	-0.159542	0.566031	-0.148499	-0.12208	-0.136375	0.118682	-0.150045	0.526091	-0.130915	0.122494	0.0575044	-0.0596793	0.133961	0.17624	0.142814	0.0920993	-0.133927	0.243869	0.177136	0.200318	-0.0399458	0.106649	0.151167	0.137781	0.0246744
283	PAWR	PAWR	ENSG00000177425	RPLA	pan-specific	1:500	NA	7.06	10.17	0.0665297	high	0.130698	-0.129003	0.0404601	-0.165711	-0.105718	0.0351497	0.0812631	0.166218	0.168769	-0.0774668	0.103932	0.261462	-0.109765	0.0840092	0.0670276	0.0614864	-0.148752	-0.0926771	0.140741	-0.000897476	-0.0906622	0.0821218	-0.372426	0.465594	-0.173673	-0.860789	-0.150028	-0.30255	-0.14315	0.084469	0.261235	0.142417	0.110674	0.291514	-0.103664	0.116858	0.0332768	-0.0275703
284	PCGF3	PCGF3	ENSG00000185619	RPLA	pan-specific	1:500	NA	5.5	15.1	0.0461096	high	0.100345	-1.31526	-0.0925973	-0.102039	-0.0560552	-0.263959	0.041312	-0.130017	0.0627809	-0.313617	-0.0784087	0.110526	0.213329	0.0185452	0.125605	-0.0289309	-0.166013	-0.259249	0.0990958	-0.0119889	0.117788	0.193924	-0.207313	-0.02962	0.0903721	0.0718934	-0.133304	-0.17589	-0.230004	0.131524	-0.0144933	0.111478	0.292965	0.000193875	0.182196	1.00925	-0.18867	0.0894196
285	POU2AF1	POU2AF1	ENSG00000110777	RPLA	pan-specific	1:1000	NA	3.355	12.71	0.0530913	high	0.0412537	0.0784153	0.104675	0.243112	0.330165	0.0177919	-0.73937	-0.055766	-0.196809	0.422964	-0.206974	0.00918206	-0.0307981	-0.0878246	-0.00382812	0.0646477	0.281817	0.480048	-0.0983624	0.233563	0.0624665	0.208776	0.010713	-0.0185739	0.0295936	0.0418896	0.10537	0.0752402	-0.146128	-0.0559931	-0.233553	-0.302979	-0.119265	0.0325183	-0.055177	-0.228342	-0.42126	0.0965339
286	PRDM14	PRDM14	ENSG00000147596	RPLA	pan-specific	1:1000	NA	4.165	14.33	0.0447601	high	-0.263959	-0.0336863	0.14245	0.0543198	0.0238235	0.135383	0.151299	0.329407	0.142088	0.157896	0.237674	0.232214	0.245139	0.209893	0.138101	0.0709175	0.0987909	-0.00659401	0.069871	-0.0239057	-0.0719596	-0.0414822	-0.268206	0.13621	-0.00978952	-0.0983275	-0.0197335	0.0241077	-0.0488217	0.213023	0.180347	0.849118	0.166976	0.133186	-0.820285	-0.182065	-0.0858492	0.048784
287	RAXL1	RAX2	ENSG00000173976	RPLA	pan-specific	1:1000	NA	5.11	15.94	0.0498205	high	-0.389111	-0.134127	-0.287781	0.0939001	-0.188316	-0.245696	-0.461482	-0.216234	-0.186037	-0.2372	-0.0149827	-0.0293741	0.0301585	-0.0267503	-0.0196005	-0.031382	0.397666	0.104936	0.0491781	0.0158553	0.15754	0.0453307	0.133348	0.205728	0.229636	0.123999	0.0616621	0.287688	0.0590258	0.0784955	0.259422	0.249942	0.114149	0.194713	0.150862	-0.00913009	-0.0575239	0.0412638
288	RBAK	RBAK	ENSG00000146587	RPLA	pan-specific	1:1000	NA	3.12	12.22	0.0690739	high	0.184912	0.433933	0.132924	0.453627	0.197522	-0.0618681	0.0496262	0.0773902	0.165932	0.260092	0.0556911	-0.0875352	0.139924	-0.205702	-0.0853742	0.0853214	0.155295	0.341538	0.0519464	0.164605	0.224641	-0.137496	0.13878	-0.0700829	0.293834	0.410219	0.123899	0.176052	0.0320834	0.0105353	-0.0533652	-0.039222	-0.118755	-0.0536428	0.245371	-0.0691753	-0.110884	-0.0967393
289	SCRT1	SCRT1	ENSG00000170616	RPLA	pan-specific	1:1000	blat	9.59	23.46	0.0369862	high	-0.456527	-0.302835	-0.0620825	-0.05307	-0.0106916	0.313263	-0.391942	-0.230762	-0.261775	0.141347	-0.196894	-0.882954	-0.187554	-0.0472402	-0.21301	-0.0670646	0.200026	0.313751	0.0936355	0.150099	-0.0133547	0.134064	0.30817	0.0476169	0.0504444	0.0175401	-0.0158206	0.0201609	0.275738	0.0316763	-0.050435	-0.204592	-0.082816	0.206205	0.0241293	0.0807846	0.0420503	0.145729
290	TRIM26	TRIM26	ENSG00000137313	RPLA	pan-specific	1:500	blat	5.93	15.28	0.049085	high	-0.727792	-1.08022	0.253717	-0.169745	-0.124364	0.304357	-0.20554	0.144623	0.0230885	-0.0286595	0.217339	0.0971129	0.0783721	0.0956519	0.117961	0.125405	-0.0744948	0.145623	0.236761	0.145841	0.106591	0.0176569	0.150731	0.115716	0.120697	0.117236	0.0946262	0.0378942	0.273599	0.134752	0.202728	0.062071	0.0803637	-0.00526335	0.220963	0.10983	0.130007	-0.0141922
291	TWIST1	TWIST1	ENSG00000122691	RPLA	pan-specific	1:2500	NA	7.67	15.45	0.0357508	high	0.125411	0.551852	0.254474	0.0972636	0.322408	-0.367836	0.0915014	-0.308912	0.160758	0.271474	0.0304792	-0.10511	0.107557	0.244815	-0.086458	0.0660014	-0.100819	0.265821	-0.0287508	0.22669	-0.0139996	0.347079	0.108221	-0.145811	0.0979122	-0.00889533	-0.00741652	-0.182993	0.0615341	0.116165	-0.282715	-0.100079	-0.0356748	-0.0563436	-0.673506	0.0563602	-0.0104176	0.022668
292	ZFP1	ZFP1	ENSG00000184517	RPLA	pan-specific	1:1000	NA	13.285	40.09	0.037609	high	0.17559	0.0796925	-0.0570651	0.294201	0.144959	-0.211521	0.00213827	-0.157796	0.307106	0.0913326	0.114916	0.0654669	0.307659	-0.197593	0.193503	0.0114322	0.202576	-0.0179587	0.0564697	-0.0421549	0.0645059	-0.226037	-0.183614	0.0613938	0.166185	0.381745	-0.127179	0.146929	-0.237019	-0.0027438	-0.108346	0.0723439	-0.145274	-0.124733	0.0612411	-0.0175759	-0.439084	-0.0213211
293	ZMYND11	ZMYND11	ENSG00000015171	RPLA	pan-specific	1:1000	NA	4.3	14.42	0.0386851	high	0.140693	0.315279	0.0580328	0.4328	0.0921867	-0.431721	-0.0191591	-0.177749	0.18068	0.0314404	-0.00922859	-0.10116	0.0601912	-0.279563	0.178421	-0.00105939	0.163698	0.255652	0.183849	-0.0299573	0.189684	-0.266978	0.092619	0.0244323	0.29141	0.415622	0.219514	0.212957	0.0649268	-0.0808948	0.0373391	-0.0426925	-0.071149	-0.182547	0.24706	-0.00913009	-0.0966613	0.0206859
294	ZNF630	ZNF630	ENSG00000221994	RPLA	pan-specific	1:1000	NA	3.41	17.75	0.0484777	high	-0.196187	-1.04455	-0.18637	-0.190583	-0.288727	-0.0663889	-0.36367	-0.19736	-0.123719	0.0343494	0.0823627	0.00259464	-0.35663	0.00898808	-0.0383238	-0.151101	0.29567	0.124964	0.19604	-0.0100873	-0.0446498	0.0307979	0.120483	0.116634	-0.0870469	-0.231953	-0.0110947	0.0649486	0.1764	-0.00715092	0.118615	-0.0172855	0.0314418	0.152713	0.0939524	-0.00315332	0.123127	0.074885
295	ZNF7	ZNF7	ENSG00000147789	RPLA	pan-specific	1:1000	NA	2.39	11.075	0.0656934	high	-0.125178	-0.157819	0.0727561	-0.0901316	-0.0130695	0.202758	0.085846	0.111834	0.236691	-0.0579875	0.180021	0.194608	0.302303	-0.0296927	0.0582337	-0.051458	0.0816735	-0.200709	-0.153322	-0.396856	-0.192825	-0.155015	0.0639673	-0.0617526	0.0521012	-0.288963	-0.00190398	-0.686354	0.0725512	0.0505357	0.506991	-0.169015	-0.00415652	-0.105671	-0.0275322	-0.180936	-0.191321	0.0197413
296	ZNF768	ZNF768	ENSG00000169957	RPLA	pan-specific	1:1000	NA	7.54	33.21	0.0306318	high	-0.228342	-0.283359	-0.00253731	-0.278473	-0.142174	-0.0426799	0.0026355	-0.0832965	0.0686745	-0.166617	-0.0143827	-0.0453701	0.0371519	-0.106777	-0.0430563	-0.0199456	-0.342018	-0.278487	-0.135859	-0.145811	-0.127355	-0.157695	0.0416555	-0.159164	-0.717426	-0.626521	-0.181072	-0.289918	-0.131771	0.026516	-0.0291396	0.00644442	0.0161116	-0.0632485	-0.654116	0.0412537	0.156975	0.0710062
297	AATF	AATF	ENSG00000108270	RPLA	pan-specific	1:1000	NA	8.45	31.85	0.0397519	high	-0.0714055	0.0282363	-0.047972	0.128412	-0.389091	-0.225216	0.0281626	0.110839	0.102355	-0.0980988	0.151646	0.117411	0.103171	-0.0595196	0.288636	0.177782	-0.0268917	-0.164952	0.0233953	-0.124406	0.206661	-0.0684892	-0.20725	0.232459	-0.0482764	-0.167233	0.0346749	0.288972	-0.204911	-0.0793752	0.0817287	0.332125	0.0524936	0.0703634	-0.0302083	-0.0768141	-0.229442	-0.17205
298	AIRE	AIRE	ENSG00000160224	RPLA	pan-specific	1:1000	NA	3.79	16.49	0.0743269	high	-0.0889527	NA	0.199205	0.0487993	-0.488214	NA	-0.0789823	0.0237164	0.17718	-0.133546	0.144619	0.041301	0.145987	-0.880505	-0.0112063	NA	0.208882	-0.192127	0.145238	-0.11327	0.292356	0.26644	0.221954	NA	NA	-0.0593461	0.077248	-0.0190444	0.0801589	-0.0792987	0.203902	0.0663572	0.00813055	0.0504974	-0.040118	-0.00503317	0.0586648	-0.0727569
299	CBFA2T3	CBFA2T3	ENSG00000129993	RPLA	pan-specific	1:1000	NA	7.635	18.07	0.0481938	high	-0.0777947	0.0386281	0.0250509	0.0249339	0.135588	0.0522822	-0.0902281	0.0616439	-0.161123	0.176408	-0.421587	-0.188189	-0.19594	0.115185	-0.25513	-0.0439373	-0.0407527	-0.0706762	0.0524298	0.25607	0.026761	0.399508	0.209217	0.0282363	0.370098	0.062707	0.164025	0.0646219	0.20935	0.27666	-0.137884	0.0338651	-0.0839681	0.0461418	-0.19767	0.0972596	0.136645	0.0315914
300	COPS2	COPS2	ENSG00000166200	RPLA	pan-specific	1:1000	NA	4.925	22.14	0.0540317	high	-0.104254	0.00701697	0.0242952	-0.279225	-0.0918818	0.13668	0.13724	0.00298387	0.215046	-0.157536	0.122198	0.260613	0.232407	0.00049016	0.256985	0.142403	-0.107039	-0.337079	0.0769324	-0.0415035	0.12038	-0.0800242	0.0799536	0.417655	-0.222884	-0.173986	0.0898534	0.0828883	0.0560316	0.156441	0.076875	0.0547728	0.0927793	0.0743576	-0.84694	-0.0278385	-0.198912	-0.0175761
301	COPS5	COPS5	ENSG00000121022	RPLA	pan-specific	1:500	NA	2.835	9.585	0.0601237	high	-0.245525	-0.290375	-0.188359	-0.182758	-0.240444	-0.407451	-0.451438	-0.266248	0.125209	-0.117528	0.164237	0.0702579	0.220952	-0.098287	0.247684	0.0422451	0.0684829	-0.178155	0.0647118	0.00569122	-0.00970095	-0.123735	-0.035159	0.308829	-0.0566481	0.0364887	0.0423372	0.350715	-0.11486	-0.00713065	0.28677	0.226668	0.168894	0.119431	0.0602965	0.156314	0.111832	0.187408
302	ELF2	ELF2	ENSG00000109381	RPLA	pan-specific	1:1000	NA	3.29	17.355	0.0546558	high	-0.23743	0.262944	0.0562021	0.0574538	-0.224265	0.0196973	0.190739	0.0793048	0.00299267	-0.138714	-0.0303592	0.0651621	0.0291448	0.061734	0.177307	0.0769414	-0.10426	-0.355268	-0.00502064	-0.169276	0.0120229	-0.0699898	-0.256575	0.249761	-0.0595837	-0.101124	-0.0414237	0.060995	-0.311105	-0.0463695	0.141547	0.198685	0.0895561	0.0775175	-0.0309545	-0.178705	0.0234248	-0.0937669
303	ESR2	ESR2	ENSG00000140009	RPLA	pan-specific	1:2500	NA	8.565	30.72	0.0354866	high	0.404789	0.243739	0.428743	0.285388	0.365215	0.380983	0.123746	0.502665	0.224151	0.162545	-0.0264519	0.268768	0.0919221	0.181962	0.121335	0.131038	0.0529021	-0.18199	-0.0164242	0.092309	0.164472	0.19499	0.0101192	-0.220452	-0.158772	-0.24262	-0.00223541	-0.0346768	-0.0239546	0.10048	-0.124563	-0.197009	0.000992485	0.0155011	0.0317475	0.00589865	0.0201341	-0.073125
304	ETV4	ETV4	ENSG00000175832	RPLA	pan-specific	1:1000	NA	5.7	20.915	0.058748	high	-0.0116218	-0.712027	-0.0095073	0.0583329	0.0542007	-0.0779443	-0.114955	-0.031885	0.0380707	-0.100077	0.304586	0.295923	0.174433	-0.165553	-0.0396872	0.036781	-0.114104	0.0622099	0.12551	0.187364	0.044931	0.067998	-0.160099	0.0907432	0.211493	0.0261729	0.179339	0.0108514	-0.087464	0.178213	0.270394	0.313993	0.345323	0.027893	0.0575964	-0.120983	0.0502219	-0.114787
305	FOXN2	FOXN2	ENSG00000170802	RPLA	pan-specific	1:500	NA	6.39	18.02	0.0535937	high	0.251682	-0.073125	0.184757	0.0140033	0.203441	-0.196936	0.123478	0.404053	-0.0855597	0.138904	-0.377156	-0.0311871	0.0948728	0.343223	-0.031774	0.0506748	0.010789	0.0170945	0.120977	0.304286	0.0756574	0.393422	0.297533	-0.0103169	0.100848	-0.100179	0.0661978	-0.0696392	0.219983	0.281543	-0.10302	-0.268546	0.0143647	0.000345244	-0.10909	0.0315914	-0.0375098	0.0838456
306	GATA4	GATA4	ENSG00000136574	RPLA	pan-specific	1:500	NA	4.83	18.85	0.0601891	high	-0.000243554	0.0120319	-0.262559	-0.0339569	-0.219556	-0.82605	-0.0735627	-0.341057	-0.117423	-0.125088	-0.412959	-0.427398	-0.163821	-0.182809	0.0485562	-0.0668781	-0.116366	-0.0388357	-0.0312785	0.136024	-0.0524788	-0.0241041	-0.191801	0.205234	0.256847	0.0939187	-0.0567758	0.131882	-0.14623	0.0517739	0.0919739	0.329723	0.0145502	-0.0248374	0.194154	0.635232	0.15631	-0.158772
307	GFI1B	GFI1B	ENSG00000165702	RPLA	pan-specific	1:1000	NA	2.57	10.71	0.0824291	high	0.238553	0.387949	0.0751894	0.120979	0.199292	0.305443	0.000452587	-0.0458569	0.0456487	0.208231	0.229688	0.058798	0.240794	0.104026	0.101285	0.0391148	0.178305	0.178164	0.0265496	0.223461	0.0308395	0.0703547	-0.0902539	-0.122773	-0.197458	0.0829758	0.019004	-0.206214	-0.091514	-0.426492	-0.00217509	-0.0671111	0.00329519	0.117173	0.118089	-0.147832	-0.387873	-0.17205
308	HIVEP1	HIVEP1	ENSG00000095951	RPLA	pan-specific	1:1000	NA	6.63	16.05	0.0447184	high	-0.137002	0.0542086	-0.0613626	-0.0936797	-0.2073	-0.294376	-0.137884	-0.544067	-0.313025	0.0062921	-0.432036	-0.119789	-0.414507	-0.210592	-0.162209	-0.218139	0.184618	0.120093	-0.0639904	-0.026793	-0.101309	0.131601	0.0501999	0.00231183	0.287781	0.0671041	0.0571726	0.121146	0.0413515	0.0658557	-0.295433	-0.120149	-0.125822	0.157319	-0.0437218	0.180613	0.136826	0.250765
309	HOXB7	HOXB7	ENSG00000120087	RPLA	pan-specific	1:1000	NA	2.07	9.12	0.0594207	high	-0.070313	-0.0874182	-0.362773	-0.23718	-0.305156	-0.764177	-0.00904987	-0.572064	0.0718811	-0.174683	-0.0342321	-0.0681833	0.140054	-0.28636	0.134748	0.129667	0.0138727	-0.282729	0.0900137	-0.102895	-0.0191121	-0.252683	-0.175017	0.177923	-0.185221	-0.228769	-0.106779	-0.0777208	-0.0781928	0.0367398	0.162145	0.00397466	-0.316717	0.0233441	0.118913	0.0284023	0.235499	0.0590817
310	NR2F2	NR2F2	ENSG00000185551	RPLA	pan-specific	1:1000	NA	12.495	24.345	0.0443963	high	0.191986	-0.0528401	-0.331806	0.0159808	-0.104593	-0.100015	-0.0691122	0.236446	-0.0358006	0.0639031	-0.196417	0.199317	-0.0397522	-0.035615	-0.276714	-0.157515	-0.040135	0.0339674	-0.112541	0.0661624	-0.192457	0.197728	0.17702	-0.141931	0.232459	-0.0139493	-0.113854	-0.100536	0.148066	0.124704	-0.807046	-0.13637	0.0170183	0.0040061	0.294236	0.548875	0.214957	0.146252
311	PAX8	PAX8	ENSG00000125618	RPLA	pan-specific	1:500	NA	1.63	7.66	0.0871957	high	-0.150448	-0.591777	-0.15666	-0.0405239	0.20686	0.352382	0.0531503	-0.191739	0.084567	0.0155568	0.181143	0.0668399	0.00863741	0.100102	-0.0580578	-0.0283676	0.0907389	0.212157	0.0134351	0.0335879	0.176864	-0.115171	0.106308	-0.140643	-0.066022	0.227481	-0.0370401	0.209901	-0.0147471	-0.162066	0.0752713	-0.118199	-0.0778646	-0.0491709	-0.019538	-0.0175761	-0.0469219	0.0579467
312	PBX2	PBX2	ENSG00000204304	RPLA	pan-specific	1:1000	blat	7.925	22.89	0.0386935	high	0.256668	0.220143	0.163306	0.0168228	0.0625942	0.0990239	-0.510759	0.207351	-0.098903	0.121016	-0.487446	-0.314323	-0.146389	0.174166	-0.172447	-0.21765	-0.0126949	0.0437186	0.238672	0.319043	0.0058595	0.405337	0.14938	-0.122773	0.250765	-0.0175506	0.0837259	0.00947661	0.0384305	0.0356841	-0.180975	-0.124785	-0.221808	-0.153674	-0.526782	0.0714102	-0.117611	-0.0318027
313	PLRG1	PLRG1	ENSG00000171566	RPLA	pan-specific	1:1000	NA	9.66	38.485	0.0459244	high	0.0859184	-0.258705	-0.139021	-0.181118	-0.237195	-0.493156	0.18788	0.0382216	0.170998	-0.115694	0.20727	0.243548	0.387729	-0.0217757	0.337373	0.144668	-0.0122424	-0.394477	0.126893	-0.15013	0.0836608	-0.0725132	-0.257273	0.405628	-0.336652	-0.139135	-0.0470498	0.000895663	-0.113063	-0.111328	0.176121	0.0452685	0.0999712	-0.0792513	-0.0455906	-0.0142215	-0.130796	0.100848
314	PREB	PREB	ENSG00000138073	RPLA	pan-specific	1:1000	NA	2.08	10.72	0.133181	high	0.0237987	-0.421854	-0.284604	0.13867	-0.206449	-0.304358	-0.00681212	-0.21611	0.0590596	0.180053	-0.0985752	-0.038096	-0.106942	0.0411466	0.110143	NA	-0.0570326	-0.50707	0.0131687	0.20318	0.0289881	0.0593001	0.0255102	0.264589	0.372944	0.320703	0.3697	0.505899	0.151794	0.426632	0.0751747	-0.0745972	-0.00703422	0.082516	-0.0868244	0.216658	-0.0283865	0.610625
315	RB1	RB1	ENSG00000139687	RPLA	pan-specific	1:500	NA	4.81	19.2	0.0488099	high	-0.0777947	-0.247812	-0.13299	-0.384594	-0.0872694	-0.198612	0.146215	-0.02989	0.16752	-0.212289	0.107732	0.00527188	0.126871	-0.169376	0.354023	0.249143	0.0314802	-0.183986	0.0972499	-0.182932	0.0839789	-0.109694	-0.282767	0.0661977	-0.204329	-0.0129599	-0.0541268	0.0208987	-0.17221	-0.043568	0.0368097	0.0303523	0.105848	-0.0399383	0.0434713	-0.0613369	-0.0831386	-0.0432866
316	RUNX1	RUNX1	ENSG00000159216	RPLA	pan-specific	1:1000	NA	6.13	18.77	0.0326841	high	0.292553	0.370098	0.41132	0.330666	0.319373	0.571542	0.175806	0.428852	0.0519262	0.226383	0.124595	0.149311	0.0164316	0.190746	-0.0852238	-0.215377	0.0276122	0.0531469	0.050738	0.0627039	0.0433428	0.203369	0.114918	-0.302541	0.00589865	-0.0861784	0.00422431	-0.127576	-0.00413074	0.0471441	-0.284453	-0.149404	-0.0876531	-0.0154945	-0.615504	-0.0181549	-0.0162426	-0.0482764
317	GATA4	SLC6A11	ENSG00000132164	RPLA	pan-specific	1:1000	NA	2.62	14.43	0.0651318	high	0.0723472	0.170881	0.286953	0.147462	0.409912	0.442998	0.281513	0.215909	0.0688709	0.156458	0.113409	0.000159045	0.122666	-0.00555122	0.0372345	-0.254751	0.0525896	0.0701997	0.209598	0.16555	-0.0371372	-0.220435	-0.108686	-0.197458	0.122438	-0.0167984	0.0084112	-0.132833	0.135253	-0.223484	0.0679678	-0.0925453	-0.00160979	-0.151838	0.307498	0.180613	-0.0462726	0.108724
318	TFAP2A	TFAP2A	ENSG00000137203	RPLA	pan-specific	1:1000	NA	4.17	16.8	0.0406594	high	-0.0692093	-0.0613369	-0.296035	-0.214349	-0.295938	-0.873979	-0.0664592	-0.319776	0.0291471	-0.0107732	0.0369152	0.0346907	-0.152258	-0.320308	0.144752	-0.212427	0.273082	-0.172139	0.0692005	-0.0938325	0.0300467	-0.0647411	0.0634148	0.0350514	0.00887216	-0.120508	0.169207	0.17617	0.114616	-0.00836075	0.264033	-0.00818572	0.00229746	0.15192	0.0652675	0.21309	0.0522822	0.320791
319	ZNF306	ZKSCAN3	ENSG00000189298	RPLA	pan-specific	1:1000	NA	3.025	15.335	0.0505839	high	0.0112544	0.112668	0.145896	0.0165767	0.165942	0.352595	0.135809	0.165829	-0.0601662	0.21694	-0.044498	-0.0654451	-0.00411759	0.249516	-0.0345565	0.112962	0.0538423	0.102256	0.0488652	0.189514	0.130315	0.175952	0.0680284	0.0584129	0.237848	0.0890361	0.00650153	0.144697	0.0157807	0.104669	0.0497419	0.144351	-0.201232	-0.308026	-0.0812297	0.635232	0.137589	0.00231183
320	ZNF286	ZNF286	ENSG00000187607	RPLA	pan-specific	1:1000	blat	4.22	18.16	0.0438409	high	0.0522504	0.07671	-0.0663928	0.00952397	0.0198802	-0.37215	-0.606951	-0.683985	-0.108759	0.00549503	-0.184935	-0.251173	-0.0519798	-0.658864	0.0606511	-0.369907	0.0157319	0.0372518	0.138724	0.159048	0.104197	0.152323	0.177008	-0.128791	0.0212838	0.035554	0.144161	-0.00545334	0.257665	0.128203	0.213195	0.0358387	0.23851	0.0658216	0.30992	0.271717	0.592053	0.387949
321	ZNF318	ZNF318	ENSG00000171467	RPLA	pan-specific	1:1000	NA	11.67	41.31	0.0339832	high	0.0287805	-0.197458	-0.111992	-0.0273986	-0.356211	-0.490472	-0.00991285	-0.0438295	0.103629	-0.243725	0.24868	0.267939	0.218433	-0.0180279	0.105281	-0.0492204	0.0118969	-0.266284	0.0246581	-0.0885335	-0.0409015	-0.217211	-0.0861829	0.332302	-0.210876	-0.127547	-0.13635	-0.0613626	-0.224665	-0.0411122	0.173911	0.1202	0.104374	-0.00432693	0.0367825	0.250765	0.116582	0.405628
322	ZNF419	ZNF419	ENSG00000105136	RPLA	pan-specific	1:2500	NA	3.885	15.235	0.081936	high	0.0868415	-0.0274324	-0.00260068	0.0579159	0.211732	0.392426	0.297323	0.203225	-0.13666	0.115558	-0.14874	-0.118617	-0.0921871	0.0552429	-0.205825	NA	0.0389679	-0.132658	0.000169351	0.0655266	-0.116772	-0.226707	0.0914147	NA	NA	-0.179141	-0.0779227	-0.433393	0.11785	-0.25182	-0.267745	-0.365366	0.00522988	-0.110819	0.16951	-0.00647149	0.0610362	-0.0230356
323	ZNF426	ZNF426	ENSG00000130818	RPLA	pan-specific	1:500	NA	13.27	28.75	0.0425189	high	0.223854	0.29905	0.172324	0.192019	0.239807	0.152066	0.0814077	0.223437	-0.152215	0.146127	-0.477035	-0.211	-0.0562263	0.14711	-0.110686	-0.0589925	0.0317497	0.0133935	0.0128245	0.157074	0.00917245	0.316998	0.10461	-0.0955195	0.170881	-0.0308203	0.117013	-0.0563451	-0.00741067	0.163264	-0.218578	-0.0442951	-0.158535	-0.0297041	-0.283812	0.387949	-0.0644223	0.0386281
324	ZNF57	ZNF57	ENSG00000171970	RPLA	pan-specific	1:1000	NA	3.47	18.21	0.0643946	high	0.189781	0.156314	0.235897	0.141934	0.147171	0.51234	0.110345	0.264989	0.115713	0.113409	0.00106839	0.0495884	-0.0413245	0.229905	-0.0805154	0.259148	-0.0213527	-0.350401	0.00242834	-0.139171	-0.0285942	0.0744737	-0.114195	0.118009	-0.0528401	-0.0291537	0.0543677	-0.320801	-0.0737259	-0.00555003	0.317751	-0.0908089	0.14058	-0.173927	0.0242987	-0.158772	-0.108384	-0.111102
325	C14orf166	C14orf166	ENSG00000087302	RPLA	pan-specific	1:5000	NA	3.76	20.42	0.0658944	high	-0.523823	-0.676183	-0.157427	-0.299494	-0.0772613	0.0796389	-0.0343746	-0.192471	-0.203048	-0.29796	-0.121962	0.061613	-0.0559525	-0.0969242	-0.124736	0.00938641	-0.150597	-0.12804	-0.109138	-0.0147692	-0.183823	-0.0132045	-0.226496	0.0816002	-0.165961	0.0330788	-0.169837	0.0127965	-0.0735706	0.0922011	0.140513	0.0659168	0.0860578	0.098433	-0.158763	-0.235037	0.0329194	0.096848
326	CORO1A	CORO1A	ENSG00000102879	RPLA	pan-specific	1:500	blat	0.82	19.3	0.0990713	low	0.226502	0.271036	0.201258	0.105449	0.392284	-0.19889	0.41663	0.113132	0.442197	0.33961	0.268508	0.160274	0.25741	-0.209358	0.0289561	-0.0981666	0.0947895	0.192986	0.215562	0.120962	0.148399	0.0238519	0.119657	-0.167883	0.0585037	0.0707902	-0.178893	-0.44422	-0.221294	-0.17574	-0.215746	-0.929139	-0.149461	-1.10731	-0.157623	0.811326	0.424837	0.173165
327	DMTF1	DMTF1	ENSG00000135164	RPLA	pan-specific	1:1000	NA	2.14	10.73	0.0441236	high	0.164043	0.511643	0.150067	0.233151	0.0789694	0.0520044	-0.00797101	-0.102918	0.141715	0.47316	0.194648	-0.194031	-0.176251	-0.197255	-0.139323	-0.289213	0.280192	0.261561	-0.0842781	-0.192163	-0.125541	-0.543186	0.00822126	-0.0951573	0.065946	0.0755753	0.0787345	0.184051	-0.284928	-0.226564	0.525052	-0.475143	0.0391437	0.163604	-0.0184918	0.517719	0.0015963	-1.41145
328	ETS2	ETS2	ENSG00000157557	RPLA	pan-specific	1:1000	NA	2.67	17.62	0.0390152	high	0.0169784	0.443554	0.159924	0.158109	0.0946473	-0.553553	0.27755	-0.0658401	0.23887	0.577034	0.321085	0.128592	-0.328843	-0.0143118	0.0205512	-0.0981666	0.378331	0.0915365	0.106175	0.0201119	0.0590307	0.167375	0.119657	0.0786523	0.0468745	-0.11213	0.135282	0.200109	-0.101863	0.163935	0.349838	-0.14277	-0.159623	0.15052	0.279492	0.0710487	-0.433111	0.0217504
329	FOXI1	FOXI1	ENSG00000168269	RPLA	pan-specific	1:1000	NA	3.92	18.725	0.0619759	high	-0.627802	-0.165019	-0.267141	0.298331	0.0776889	0.0194509	-0.0765218	-0.122619	-0.0630254	-0.367695	-0.125318	0.0991938	-0.0778715	0.000999598	0.0179798	0.0758414	-0.0199948	0.0712712	-0.255427	-0.0982055	-0.0506095	0.122582	-0.013566	0.339996	-0.124762	0.14475	-0.144795	0.0125811	-0.0990228	0.045821	-0.117943	0.138091	0.0340003	0.0812531	0.139881	-0.250132	0.476703	-0.301824
330	FOXO3A	FOXO3	ENSG00000118689	RPLA	pan-specific	1:1000	blat	2.56	14.29	0.0366886	high	0.473789	0.287831	0.317963	0.378098	0.424553	0.357702	0.445792	0.517865	0.411065	0.589235	0.508177	0.390125	0.163628	0.522165	0.141614	0.478231	0.0910063	0.132973	0.262893	0.322365	0.357289	0.6753	0.100027	0.0155699	0.0223177	-0.000632734	0.0933475	0.197207	0.186332	0.175076	0.288065	0.0599285	-0.181196	-0.056832	-0.4577	0.676962	-0.212489	-0.29095
331	HLX	HLX	ENSG00000136630	RPLA	pan-specific	1:500	NA	2.56	12.15	0.0737101	high	0.223811	0.144591	0.0245686	0.120084	-0.927824	0.524766	0.240349	0.238638	-0.00806657	0.453251	0.222936	0.186514	0.366222	0.0151947	0.434879	0.200694	0.0601222	-0.281817	0.10785	-0.03215	0.127422	-0.100916	-0.998296	-0.180389	-0.72568	-0.294908	-0.184084	-0.200069	-0.189546	-0.144364	0.109235	0.0829782	0.0464848	0.0553588	-0.449358	-0.421003	0.0318881	-0.0608078
332	HOXA2	HOXA2	ENSG00000105996	RPLA	pan-specific	1:1000	NA	4.9	23.265	0.0391473	high	-1.12385	0.104869	-0.298638	-0.948104	0.0836588	-0.276302	-0.0712233	0.166275	0.0866696	-0.749111	0.124644	-0.0475234	0.142545	-0.154668	0.375338	0.0398209	0.124996	-0.0500979	-0.0549038	-0.00609922	0.444573	0.0770991	0.120456	0.324212	0.176136	0.215951	0.309691	0.289471	0.0140384	0.0782801	0.350251	0.538881	0.257711	0.0847797	0.283295	-0.0316018	0.250483	-0.118996
333	HOXC6	HOXC6	ENSG00000197757	RPLA	pan-specific	1:500	NA	1.38	16.68	0.085984	high	-0.627924	-1.56749	0.196238	-0.683389	0.279213	-0.180222	0.105664	0.0534529	0.25242	-0.555727	0.153303	-0.230213	0.192727	0.0959948	0.0134153	-0.128061	0.121531	0.272404	0.191267	0.184399	0.290193	0.0667042	0.38492	0.235188	0.409067	0.392699	0.113738	0.0260174	0.134985	0.1171	-0.196352	-0.0189996	0.156728	-0.0676203	-0.0038142	0.439255	0.364504	-0.0786177
334	HR	HR	ENSG00000168453	RPLA	pan-specific	1:1000	NA	6.55	29.4	0.0469639	high	0.363673	-0.0181337	0.0386926	-0.197126	0.219288	0.405389	0.507825	0.3659	0.512143	0.348217	0.417988	0.552226	0.497153	0.101438	0.391986	0.213571	-0.301793	-0.736263	-0.106383	-0.179629	-0.0675404	0.00728177	-0.332797	0.238597	-0.602711	-1.03195	-0.29425	-0.339254	-0.359173	-0.0115952	-0.111809	-0.159902	0.0865556	-0.0635482	-1.03456	-0.506298	-1.15884	-0.268554
335	KEAP1	KEAP1	ENSG00000079999	RPLA	pan-specific	1:2500	NA	3.51	15.67	0.0388982	high	-0.0910967	-0.0643382	-0.243236	0.0356586	0.0233267	-0.211069	-0.0232074	-0.525647	-0.0427303	0.0824153	-0.122939	-0.233902	0.0074248	-1.25798	-0.147327	-0.204268	-0.253091	0.041781	-0.128005	-0.00524435	0.115958	-0.576148	-0.0875725	-0.0422222	0.129097	0.198862	0.0590899	0.126185	0.0910799	0.142927	0.235328	0.158328	0.2677	0.174825	0.162404	0.270463	0.357702	0.285715
336	LRRC14	LRRC14	ENSG00000160959	RPLA	pan-specific	1:2500	NA	4.41	21.8	0.058923	high	-1.11702	-0.585297	-0.115708	-0.393302	-0.0120883	0.189742	-0.044217	0.0732198	-0.0129009	-0.145398	-0.0513017	0.233777	0.219942	0.16358	0.107246	0.0710487	0.00645359	-0.00771682	0.0286672	0.0555826	0.0994255	0.219897	0.0201194	0.22528	0.0173383	0.1557	0.024753	0.0638766	0.0841789	0.13014	0.0830209	0.0488178	0.169174	0.0331602	0.0457605	-0.483266	0.00152479	-0.0469959
337	EVI1	MDS1	ENSG00000085276	RPLA	pan-specific	1:1000	NA	2.44	12.33	0.0574906	high	0.048251	0.160319	0.00361438	0.0383348	-0.956324	-0.926398	0.0190655	-0.481378	-0.25704	0.0593578	-0.157315	-0.089055	-0.182925	-0.9658	-0.124062	-1.13009	-0.0669669	-0.032145	0.0317009	0.0718328	0.116015	0.395106	0.00411562	-0.218513	0.138405	0.221438	0.00921648	0.218124	0.12266	0.212133	0.117204	0.222075	0.192654	0.191969	0.43512	0.263867	0.751395	0.588774
338	MKX	MKX	ENSG00000150051	RPLA	pan-specific	1:1000	NA	3.71	17.82	0.0315904	high	0.199314	0.553965	0.129803	0.164266	-0.972263	0.271074	-0.142755	0.0454107	-0.171202	0.606417	0.173724	0.0702599	-0.360681	0.0776868	-0.124788	-0.0467388	0.278901	0.310728	-0.0377995	0.0471484	-0.0495632	0.311132	0.171366	0.0951607	0.0649951	0.00735687	0.0395059	0.140477	-0.118891	-0.159282	0.219055	-0.571097	-0.296587	-0.132173	-0.062475	-0.0761484	0.121893	-0.173736
339	NY-REN-34	PHF11	ENSG00000136147	RPLA	pan-specific	1:1000	NA	2.42	10.7	0.131151	high	-0.362918	-1.74879	-0.528439	-0.744016	-0.199347	0.123318	-0.217067	0.0424655	-0.44967	-0.462905	-0.27069	-0.126305	0.0342103	0.177269	0.0139382	-0.0637658	-0.00726547	-0.105645	-0.0801395	0.159919	0.0124344	0.0675665	0.127944	0.204553	-0.00541599	-0.0228386	0.0998492	0.0373065	0.146738	0.299801	-0.117495	-0.257753	0.166577	-0.240844	0.339639	-0.232557	0.0810904	-0.0853421
340	PSIP1	PSIP1	ENSG00000164985	RPLA	pan-specific	1:500	NA	1	8.2	0.103338	high	0.202577	-1.45678	0.180135	0.223756	0.121643	0.239974	0.195268	-0.0929801	0.109797	-0.0326598	0.428697	0.246131	0.707711	-0.364413	0.122656	0.447548	0.107333	0.183093	0.19776	-0.0212283	-0.097946	-0.293886	-0.234396	-0.0331678	-0.191999	-0.1734	0.128759	-0.0316008	0.118063	0.0437824	0.180206	0.620219	0.0602129	0.16417	-0.353639	0.516596	-0.203829	0.180794
341	SETD4	SETD4	ENSG00000185917	RPLA	pan-specific	1:500	NA	1.36	10.275	0.0869246	high	0.359473	0.332994	-0.226479	-0.0169022	-0.152448	-0.0291187	0.00144685	0.0639226	-0.0719768	-0.0484381	0.0232135	-0.178171	0.528756	-0.220398	0.290298	0.213571	0.00946553	-0.263506	0.269423	-0.0261846	0.0148899	-0.101483	-0.192498	-0.0602769	-0.155987	0.0520544	0.0305962	-0.550868	0.0317508	0.00396565	0.386157	0.315079	0.355227	0.127344	0.0965578	0.131367	0.415699	0.00418839
342	SOX11	SOX11	ENSG00000176887	RPLA	pan-specific	1:1000	NA	3.9	15.485	0.0552545	high	-0.297222	-1.66589	-0.27093	-0.213176	-0.251943	-0.599089	-0.388326	-0.485549	-0.22871	-0.77798	-0.205263	-0.271581	-0.0838058	-0.606737	-0.0722087	-0.0887441	-0.00720092	0.0916692	-0.000586351	0.0885616	0.0750151	0.178548	0.0977589	0.26795	0.562023	0.628991	0.239564	0.210522	0.334318	0.336511	0.150039	0.239338	0.152664	0.0740991	0.255363	0.446508	0.342277	0.358778
343	TRIM34	TRIM34	ENSG00000242885	RPLA	pan-specific	1:1000	NA	3.69	27.77	0.042396	high	-0.840717	-0.530931	-0.347677	-1.17455	-0.163807	-0.0016892	-0.151554	-0.152636	-0.293535	-0.364178	-0.077971	0.13829	0.140684	0.0983735	-0.0049879	0.11195	-0.0866143	0.0478214	0.237553	0.324292	0.0447122	0.461267	-0.0344514	0.105142	0.00401928	0.235225	-0.130913	-0.0440735	-0.0743057	0.233425	-0.0314543	0.177024	0.043548	0.132123	-0.173162	-0.278126	0.0362675	0.125673
344	URF2	UHRF2	ENSG00000147854	RPLA	pan-specific	1:1000	NA	4.445	21.545	0.0442756	high	0.171818	0.246585	0.176907	0.318234	0.465752	0.0927561	-0.0256979	0.07807	-0.0685741	0.556708	-1.04701	-0.411922	-0.155867	0.193492	-0.48036	0.0274681	-0.0314442	0.373213	-0.0968223	0.558715	0.173735	0.721828	0.359518	-0.133306	0.396572	0.228764	0.207712	0.29854	0.159721	0.304416	-0.122559	-0.312621	-0.64686	-0.178215	-0.451933	-0.204268	-1.00312	0.061714
345	ZBTB33	ZBTB33	ENSG00000177485	RPLA	pan-specific	1:2500	NA	5.175	22.99	0.0458067	high	-0.687975	-0.872726	-0.385301	-0.557651	-0.406149	-0.243409	-0.409695	-0.520922	-0.285249	-0.267549	-0.343074	-0.537345	-0.0149945	-0.55603	-0.108624	-0.170632	-0.167043	-0.0127756	-0.0456731	-0.0277623	-0.0543431	-0.220568	0.0558773	0.120422	0.100463	0.27492	0.0397033	0.0987502	0.102392	0.190214	0.219654	0.215909	0.359454	0.326907	0.194192	0.150127	0.138606	0.261832
346	ZNF182	ZNF182	ENSG00000147118	RPLA	pan-specific	1:1000	NA	2.19	9.31	0.063485	high	-0.0172231	-1.44567	-0.108948	-0.55946	0.0704282	0.392628	-0.0272925	0.351022	-0.322159	-0.204959	-0.486962	0.0339828	-0.0960877	0.216876	0.234167	0.255606	0.0923283	0.161567	0.180001	0.234408	0.0612744	0.0246636	0.339335	0.149521	-0.15985	-0.090658	-0.265719	-0.140874	-0.0476188	-0.247387	-0.0796188	0.309094	0.391045	0.0754911	-0.154435	-0.0500653	0.0969048	0.0262465
347	ZNF239	ZNF239	ENSG00000196793	RPLA	pan-specific	1:1000	NA	2.6	15.65	0.0472155	high	0.235937	-0.0692792	0.414447	0.555715	0.550219	0.317227	0.396305	0.511162	0.123256	-0.861325	0.317807	0.304926	0.0372865	0.381247	0.0127584	0.352521	0.108298	0.148602	0.103524	0.351621	0.281095	0.892091	0.136292	0.020558	-0.00322584	-0.0473846	0.120623	0.14691	0.122867	0.132896	-0.264058	0.0967886	-0.0418303	-0.051184	-0.0720332	-0.264684	-0.285201	-0.238346
348	ZNF276	ZNF276	ENSG00000158805	RPLA	pan-specific	1:1000	NA	2.96	14.42	0.0424195	high	0.21056	0.267298	0.103143	0.410862	-0.833174	0.234045	0.127678	0.481264	-0.045557	0.559595	-0.040156	0.399186	0.00106856	0.500077	-0.0871481	0.228866	0.114579	0.248972	0.0749979	0.224742	0.07527	0.606367	0.132174	-0.155845	0.188233	-0.0072368	-0.0398528	0.117584	0.287305	0.279659	-0.0288769	-0.0861935	-0.210175	-0.187175	-0.472145	-0.306036	-0.247881	-0.183617
349	ZNF558	ZNF558	ENSG00000167785	RPLA	pan-specific	1:1000	NA	3.01	13.395	0.056517	high	-0.90481	-0.336552	-0.280354	0.0657351	-0.526894	0.259961	-0.199385	0.0551926	-0.168836	-0.750591	0.0613872	-0.847898	-0.0854281	-0.736572	0.0417323	-0.108224	0.111014	-0.235096	0.243179	-0.10268	0.0151815	-0.165344	0.145326	-0.178342	-0.126003	-0.0687882	-0.123178	0.00555094	0.0679984	0.218017	-0.0414762	0.250103	-0.127106	0.381046	0.200848	0.217947	0.330689	0.170174
350	ZNF580	ZNF580	ENSG00000213015	RPLA	pan-specific	1:500	NA	0.41	6.66	0.191278	low	-1.85516	0.0311363	-0.441915	-0.444955	0.16637	-0.10046	-0.327268	-0.162791	0.183355	-1.07782	-0.0137598	0.129537	0.229784	0.317555	0.571975	0.590997	0.290436	0.0402485	0.272543	-0.0792888	0.201288	-0.13085	0.102351	-0.057981	0.00238591	-0.131585	0.0672395	0.0746361	-0.318192	-0.409013	-0.031137	-0.220206	0.121667	-0.0752492	-0.200875	0.183784	-0.018129	0.0199792
351	EGR3	EGR3	ENSG00000179388	RPLA	pan-specific	1:5000	NA	1.79	9.445	0.0659494	high	-0.0188846	0.29674	-0.0238549	0.238784	-0.0570355	0.124517	-0.0952862	-0.0955676	0.0496884	0.182612	-0.0597205	-0.0836905	-0.389682	-0.0713836	-0.134797	-0.263242	0.12524	0.212994	-0.102321	-0.0388404	0.013701	-0.165647	0.157584	-0.0907818	0.0826103	0.180944	0.184074	0.220465	0.199567	-0.00830578	0.0446487	-0.245319	-0.277244	0.0301169	0.00520963	0.167666	-0.143791	0.201608
352	FBN1	FBN1	ENSG00000166147	RPLA	pan-specific	1:1000	NA	1.06	6.5	0.128814	high	0.0831461	0.153981	0.143073	-0.0213815	0.0360059	-0.0297263	-0.0214831	-0.0603068	-0.280467	-0.100471	0.0313323	0.0858498	0.137012	0.00187438	0.118421	0.00721682	-0.0179262	0.0660951	-0.0865001	-0.157266	0.0665919	0.00921114	-0.0682058	0.137174	0.212304	0.0452713	0.0585415	0.0316018	0.0242398	-0.129492	-0.0332132	-0.0977032	0.161079	-0.0212624	-0.0538741	-0.152588	-0.0605528	-0.187349
353	HIPK2	HIPK2	ENSG00000064393	RPLA	pan-specific	1:2500	NA	1	8.27	0.105576	high	-0.382593	-0.598066	-0.156732	-0.258518	-0.122993	-0.104713	0.175583	0.0865473	-0.0428476	-0.0462668	0.0705873	0.0604604	0.0228827	0.105821	0.133596	0.0977368	0.0797125	-0.0951463	0.170108	0.0415863	0.192347	0.0417212	0.173126	0.116766	0.0549296	0.0695305	0.198283	0.228146	0.121931	0.349077	0.116277	0.251581	0.254486	0.274307	0.0649449	0.28343	0.136779	0.09323
354	HMX1	HMX1	ENSG00000215612	RPLA	pan-specific	1:1000	NA	3.295	19.765	0.0458518	high	-0.0104575	-0.107312	-0.149601	-0.00580688	0.0240945	-0.0669545	-0.0255074	-0.0350222	0.0883233	0.0369993	0.209037	0.176915	0.0188356	-0.110907	0.11765	0.102191	-0.0836649	-0.256794	-0.102105	-0.180397	-0.0146488	-0.433192	-0.415563	0.030385	-0.651519	-0.314368	0.0547503	-0.1814	-0.458233	0.123051	0.0277269	0.292923	0.432452	0.297736	0.0283926	0.167149	-0.627005	0.116427
355	IRF4	IRF4	ENSG00000137265	RPLA	pan-specific	1:1000	NA	1.89	9.38	0.0589984	high	0.10586	0.0992007	0.144931	0.258049	0.237832	0.142117	0.122178	0.184812	0.158865	0.233199	-0.291552	-0.109643	0.156595	0.247149	0.228677	0.140517	0.0971213	0.347363	-0.0170976	0.254362	0.214887	0.253514	0.116524	-0.0210954	0.143054	0.109154	0.266577	-0.14131	0.101066	0.00425362	0.0982165	-0.000980294	0.0882444	0.0602686	-0.173045	-0.284993	-0.550173	-0.206308
356	FBXL11	KDM2A	ENSG00000173120	RPLA	pan-specific	1:1000	NA	1.91	8.815	0.0758506	high	0.236366	0.417304	0.401072	0.376355	0.176298	0.232285	0.181525	0.309158	0.209701	0.0781441	0.0677322	-0.224828	0.0120988	-0.0440833	-0.0103783	0.0732906	0.0194908	-0.333263	0.0193681	0.122971	0.155837	0.0065235	0.0545134	0.0545596	-0.0507361	-0.295883	-0.0755301	-0.317538	-0.376993	-0.261676	-0.146715	-0.0904893	0.187392	0.0616508	-0.0456605	0.0182499	-0.298864	0.018798
357	NPAS1	NPAS1	ENSG00000130751	RPLA	pan-specific	1:1000	NA	1.045	5.54	0.142846	high	-0.0759618	-0.0245404	-0.227444	-0.0179849	-0.185009	0.0754497	-0.0892997	0.0584368	-0.113822	-0.0435586	-0.016516	-0.13931	-0.123206	0.03405	-0.139774	-0.157784	0.0209795	-0.403498	0.113543	-0.107469	0.0902882	0.229904	-0.0859762	0.161014	-0.0689765	-0.231275	-0.15303	-0.056557	-0.0565533	-0.0012393	-0.377029	-0.173377	-0.170628	-0.255044	0.160427	-0.417686	0.436616	0.310114
358	UHRF2	UHRF2	ENSG00000147854	RPLA	pan-specific	1:1000	NA	1.65	7.895	0.084937	high	0.125293	-0.29059	-0.287274	-0.0438343	-0.146978	-0.143189	0.0449614	-0.281858	-0.162868	-0.234726	0.114918	0.030414	0.0669439	-0.438745	0.144979	-0.135357	-0.093673	-0.359799	0.0450095	-0.116908	0.280842	-0.464014	-0.219618	0.00970423	-0.0767749	-0.331023	0.177687	-0.0341576	-0.0538416	0.0258752	0.0855629	0.174294	0.23063	0.0833525	-0.0280798	0.0308547	0.368561	-0.11657
359	ZBTB22	ZBTB22	ENSG00000236104	RPLA	pan-specific	1:2500	blat	1.59	8.52	0.104629	high	-0.567432	-0.336079	-0.563113	-0.221058	-0.356029	-0.468604	-0.329562	-0.22666	-0.159275	-0.0100199	0.0643622	0.0139484	-0.0453605	0.225986	-0.108806	0.0799558	0.104003	0.376764	0.241208	0.058395	-0.165423	-0.305888	0.0340187	0.0211519	0.154389	0.160247	0.065334	0.211372	-0.104328	0.114393	0.0509722	-0.126533	-0.024806	-0.114787	0.0762001	0.0244139	0.079657	0.156158
360	ZNF529	ZNF529	ENSG00000186020	RPLA	pan-specific	1:5000	NA	1.96	10.57	0.058764	high	0.407714	0.458933	0.0971207	0.448433	0.189599	0.375442	0.26748	0.196527	0.372381	0.282913	0.0978106	0.0325845	0.0546671	0.129444	0.13301	-0.0155523	-0.061908	0.0657726	-0.00244417	0.0942978	0.0308962	0.0383367	0.109061	0.0620907	0.0509822	-0.0191277	0.0359212	-0.0309484	0.197629	0.217204	-5.19457e-05	-0.0650847	-0.0970927	-0.158657	-0.130661	-0.288271	-0.213345	-0.32056
361	ZNF645	ZNF645	ENSG00000175809	RPLA	pan-specific	1:1000	NA	2.25	13.315	0.066499	high	0.112069	0.149607	-0.0944916	0.308384	0.14527	-0.127865	-0.200671	0.148071	0.176746	0.240861	0.0572484	0.333683	0.0278937	0.117538	-0.109492	-0.0464752	-0.392383	0.0278461	-0.366424	-0.265958	-0.228108	-0.66562	-0.497872	-0.300045	-0.108123	0.0859812	0.00750083	0.0403915	-0.274197	0.105233	-0.0186209	0.158563	0.293382	0.21118	-0.0385284	0.130935	0.182915	-0.0477138
362	ATG4B	ATG4B	ENSG00000168397	RPLA	pan-specific	1:1000	blat	9	48.95	0.0339469	high	NA	-0.140846	-0.00793464	-0.0353852	0.147016	0.418752	0.359892	-0.0221028	0.528458	0.0233668	0.0947221	-0.157194	0.138259	0.209052	-0.241018	0.219804	-0.389516	-0.236444	0.149834	0.185752	-0.09496	-0.116788	-0.134988	NA	-0.283251	-0.0730312	-0.285735	0.0894156	-0.286335	-0.396192	-0.157584	-0.15452	0.0442705	0.0255478	0.207204	0.180126	0.0400458	-0.104802
363	BTF3	BTF3	ENSG00000145741	RPLA	pan-specific	1:1000	blat	2.12	9	0.0679196	high	NA	0.498428	0.305573	0.218244	0.206428	0.354292	-0.39212	0.210722	-0.407687	0.237242	-0.375706	0.0793715	-0.36224	0.0317803	-0.442093	-0.0136076	-0.0992364	0.341951	-0.264785	0.146551	-0.160489	0.294538	-0.230055	NA	0.126736	0.0774567	-0.110782	-0.0849755	-0.149527	0.0183039	-0.0420761	-0.0581295	-0.0504232	-0.0843627	0.0516795	-0.225794	-0.212328	-0.291438
364	C16orf80	C16orf80	ENSG00000070761	RPLA	pan-specific	1:500	NA	1.08	4.75	0.146691	high	NA	-0.126073	-0.31368	-0.0483928	-0.37267	-0.326299	0.230266	0.303466	-0.201035	-0.320506	0.0112504	0.386323	0.0443674	0.151472	0.309933	-0.0466135	-0.0611412	0.114199	-0.124306	0.0294097	0.0296741	0.425945	-0.0152092	NA	0.15937	0.243822	0.0605281	0.0967579	0.137238	0.0944665	0.0516077	0.00541005	0.0790937	-0.0672756	0.159153	-0.194637	0.0148677	-0.124177
365	ELL2	ELL2	ENSG00000118985	RPLA	pan-specific	1:500	NA	1.865	7.63	0.128863	high	NA	-0.299198	0.107705	-0.344655	0.0650911	0.161601	0.0664092	0.325791	0.135421	0.0619883	0.121734	0.0862731	0.124694	0.274308	0.0468842	-0.0406527	0.229072	-0.0298794	0.18421	0.0989471	0.0983843	0.157153	0.313085	NA	0.0485065	0.253445	-0.321153	-0.0178338	-0.303307	-0.398527	-0.267937	-0.039671	-0.188087	-0.00380913	-0.0157492	0.353889	-0.353938	0.366169
366	IKZF4	IKZF4	ENSG00000123411	RPLA	pan-specific	1:1000	NA	2.79	13.15	0.0484781	high	NA	0.508853	0.249268	0.435142	0.295836	0.406561	0.371139	0.267259	0.0373512	0.240766	0.181333	-0.0307163	0.174707	0.0985333	0.0137703	0.0264267	-0.0103716	0.325791	0.033863	0.107422	-0.171617	-0.117745	-0.081082	NA	-0.0851759	-0.0524214	-0.457935	-0.461059	-0.172179	-0.102514	-0.196577	0.0331924	-0.711899	-0.0702547	-0.457934	-0.150857	-0.158951	-0.178468
367	MED16	MED16	ENSG00000175221	RPLA	pan-specific	1:1000	NA	1.49	6.17	0.0629876	high	NA	0.384909	0.145028	-0.0787677	0.167245	0.593418	0.398975	0.240094	0.180126	0.112129	0.373137	-0.0841715	0.202247	0.25487	0.383691	0.222256	0.206714	-0.068462	0.219279	-0.0236049	0.0564966	-0.113194	0.0862271	NA	0.00848771	-0.137632	-0.0140015	0.0943397	-0.206499	-0.151843	-0.0917105	-0.109458	-0.113236	-0.0841588	-0.0697545	0.0554426	-0.088982	-0.59878
368	MRPS15	MRPS15	ENSG00000116898	RPLA	pan-specific	1:2500	NA	2.05	6.88	0.0829547	high	NA	0.329967	0.146217	0.40217	-0.0261577	0.491159	0.0399259	0.227341	-0.35936	0.0807597	-0.0340583	-0.0913701	-0.0464444	0.066408	-0.264759	-0.00375584	0.0575095	0.153699	-0.0421011	0.0166965	0.0416889	0.0975447	0.396238	NA	0.231892	-0.0025707	-0.158951	-0.155349	-0.053212	-0.29239	-0.435292	-0.0845863	-0.0406265	-0.073468	0.0204129	-0.462461	-0.100415	-0.333993
369	MTA2	MTA2	ENSG00000149480	RPLA	pan-specific	1:1000	NA	2.51	14.84	0.05847	high	NA	0.000570037	0.130944	0.00795013	0.101516	0.373073	0.403032	0.238489	0.688902	-0.0398994	0.452749	0.388576	0.406561	0.269307	0.138597	0.141	0.19201	-0.392398	0.258013	0.0455735	0.00392712	-0.00619365	-0.191426	NA	-0.0273182	-0.361456	-0.0757971	-0.351235	-0.238873	-0.284272	0.261374	-0.0611486	-0.0887858	-0.109049	-0.555188	-0.0359272	-0.339069	-0.140082
370	PRDM2	PRDM2	ENSG00000116731	RPLA	pan-specific	1:500	NA	4.605	34.895	0.0430746	high	NA	0.0824196	-0.288784	-0.0141094	-0.0239118	-0.21948	0.066773	-0.282278	-0.422893	0.0714779	-0.510843	-0.441426	-0.216558	-0.448319	-0.323625	0.0585872	0.0614476	0.399883	-0.0864764	0.183704	0.182606	0.398507	0.239865	NA	0.0553313	0.175183	0.0991229	0.12249	0.51094	0.233029	-0.0588226	-0.0473523	0.0898309	0.00958017	0.341202	0.306817	0.475068	0.119533
371	SMC1A	SMC1A	ENSG00000072501	RPLA	pan-specific	1:2500	NA	4.37	26.96	0.0423369	high	NA	0.133414	-0.176195	0.041243	0.0567745	0.149774	0.555907	0.168659	-0.157467	-0.00447198	-0.450642	-0.382485	-0.144376	-0.038536	-0.380549	-0.100464	-0.142923	0.208535	-0.173491	0.135073	0.0147727	-0.0192594	0.0819438	NA	0.0437129	0.0756847	0.133856	0.0233296	0.290732	-0.0808512	-0.0827374	-0.0951841	-0.0230009	-0.174045	-0.216798	0.229083	0.136495	0.121666
372	TARDBP	TARDBP	ENSG00000120948	RPLA	pan-specific	1:1000	NA	3.56	25.01	0.0425088	high	NA	-0.054083	-0.399213	-0.23521	-0.265933	0.202247	0.0352143	-0.0207491	0.391108	0.0573683	0.247989	0.16309	0.0492257	-0.0202058	0.108139	-0.0414073	0.281257	-0.323673	0.122724	-0.149989	0.0171267	-0.433849	-0.404218	NA	-0.14836	-0.318388	0.10489	-0.0183015	0.0855631	-0.318431	0.391659	-0.0325628	0.16246	0.0223285	-0.534375	-0.12627	-0.317818	0.318409
373	TIAL1	TIAL1	ENSG00000151923	RPLA	pan-specific	1:1000	NA	1.78	10.31	0.0722838	high	NA	-0.149776	0.224045	0.0369049	0.244131	0.461573	0.402128	0.501796	0.299736	-0.228763	0.149368	-0.0122392	0.432149	0.11247	-0.0543576	0.0555232	-0.17784	-0.433646	0.011911	-0.243545	-0.156248	-0.463048	-0.360835	NA	-0.0793693	-0.187009	-0.0951143	-0.101711	-0.181709	-0.0586258	0.116128	0.157478	-0.103593	-0.0323213	-0.154213	0.80888	0.0196576	0.0720497
374	TRIM26	TRIM26	ENSG00000137313	RPLA	pan-specific	1:1000	blat	2.07	13.35	0.0731712	high	NA	-0.492281	-0.474799	-0.214127	-0.283672	-0.00966727	-0.733977	-0.0656868	-0.214295	-0.231435	-0.281038	0.0339469	-0.438131	-0.183035	-0.230609	-0.0974876	-0.059074	-0.0688233	-0.118748	-0.104393	-0.0976877	-0.141841	-0.115266	NA	0.216463	0.175236	-0.123691	0.158544	0.233334	0.0949649	0.181981	0.254517	0.21509	0.194822	0.410515	0.437406	0.491172	0.215223
376	ZFAND3	ZFAND3	ENSG00000156639	RPLA	pan-specific	1:2500	NA	4.025	29.09	0.0378446	high	NA	0.333808	0.0433031	0.0573588	0.198629	0.16153	0.102725	0.124694	-0.333993	0.387386	-0.32927	-0.540433	-0.216935	-0.0362863	-0.33574	0.0741399	0.0120547	0.509402	-0.172066	0.15654	0.159499	0.550286	0.381727	NA	-0.0398994	0.143619	0.000211267	0.131071	0.432758	0.0506983	-0.299587	-0.245592	-0.260614	-0.126734	0.0573955	0.0922157	0.329916	-0.0359272
377	ZMYND11	ZMYND11	ENSG00000015171	RPLA	pan-specific	1:1000	NA	2.49	12.45	0.0518788	high	NA	-0.395444	-0.74822	-0.156294	-0.18813	-0.258616	-0.19072	-0.170112	-0.0933533	0.0735858	-0.0785891	0.122341	-0.066402	-0.0317311	-0.41284	-0.275202	0.10191	0.380982	0.0361766	0.139841	0.023358	0.350023	0.231913	NA	0.233251	0.21959	0.162188	0.145887	0.205858	0.130735	0.224495	0.0684582	0.179821	-0.185353	0.326229	0.109367	-0.131109	0.180126
378	ZNF527	ZNF527	ENSG00000189164	RPLA	pan-specific	1:5000	NA	1.89	8.74	0.106252	high	NA	0.083008	0.0257134	0.034556	-0.0613635	0.0547424	-0.23521	-0.425523	0.0692616	-0.332376	-0.373952	-0.687529	-0.256841	-0.246547	-0.13287	-0.303727	0.0978965	-0.506472	-0.0777015	-0.122409	-0.172894	-0.419092	-0.102494	NA	-0.0836229	0.00111105	0.158721	0.323636	0.0692494	0.173685	0.405047	-0.0046531	0.222669	0.255256	0.144063	0.377957	0.11381	0.507092
379	ZNF551	ZNF551	ENSG00000204519	RPLA	pan-specific	1:2500	NA	4.475	27.885	0.0408395	high	NA	-0.173137	-0.758291	-0.144901	-0.136144	0.304038	-0.0176412	-0.0527224	0.254873	-0.0760409	0.189282	-0.363365	-0.0563345	-0.250412	0.433101	0.0596352	0.141048	0.220688	-0.199573	-0.122863	0.144691	0.0180962	-0.103309	NA	-0.423363	0.0457929	-0.0228341	0.450211	0.0739113	0.137107	0.00444123	-0.113216	0.0541164	0.0382657	-0.149131	0.688902	0.294538	-0.0933533
380	ZNF688	ZNF688	ENSG00000229809	RPLA	pan-specific	1:500	NA	2.79	21.33	0.0420326	high	NA	0.186262	-0.0598739	0.220444	0.10791	0.150714	-0.0282553	-0.379088	-0.304389	0.191298	-0.185168	-0.157549	-0.0427607	0.102487	0.0130004	-0.105721	-0.0260328	0.536212	-0.0590266	0.317891	0.0486389	0.468103	0.227613	NA	0.0320084	0.0208925	-0.0239329	0.0174201	0.0337134	0.0513112	-0.0771673	-0.186081	-0.242686	0.0131024	-0.300515	-0.209019	0.23539	0.0215925
381	ZSCAN2	ZSCAN2	ENSG00000176371	RPLA	pan-specific	1:2500	NA	1.29	10.03	0.0610645	high	NA	-0.342438	-0.0265414	-0.113916	-0.74115	-0.366764	-0.106295	-0.256404	0.45377	-0.356396	0.102483	0.0819711	0.372442	-0.0518902	0.370233	-0.00791196	0.0204022	-0.32262	0.223368	-0.203318	0.14902	-0.135099	-0.057329	NA	-0.164816	-0.144091	0.208962	0.0871304	0.0958746	0.172688	0.360768	0.274862	0.204035	0.0550251	0.181243	0.0287261	-0.549184	0.0556886
382	ACTB	ACTB	ENSG00000075624	RPLA	pan-specific	1:1000	NA	227.87	90.66	0.040951	high	-0.896495	0.409583	NA	-0.00302769	0.072794	0.59514	NA	-0.0459507	-0.459328	-0.0715916	NA	NA	NA	-0.329067	NA	0.260564	-1.52334	-0.441485	0.112165	0.223233	-0.374909	-0.216546	NA	0.202809	0.0548231	NA	-0.975993	-0.686183	0.027783	-0.0573782	-0.353979	0.192346	-0.127453	-0.314079	0.0054857	-0.0339105	0.134174	-0.0750364
383	Akt1	AKT1	ENSG00000142208	RPLA	pan-specific	1:1000	NA	4.58	29.385	0.0536325	low	-0.0256575	-1.94604	NA	-0.0209229	-0.089257	0.0306267	NA	-0.5349	-1.2873	0.758072	NA	NA	NA	0.700008	NA	-0.0339426	1.39953	-0.63258	-0.212103	-0.574878	-0.244753	-0.432038	NA	-0.362126	-0.260616	NA	0.678715	0.118534	0.303306	0.467203	-0.287455	0.817665	-0.265314	0.492025	0.117045	0.330406	-0.00745086	0.317465
384	Akt2	AKT2	ENSG00000105221	RPLA	pan-specific	1:1000	NA	1.555	7.425	0.21344	high	NA	NA	NA	NA	0.0466672	-0.233393	NA	NA	NA	0.545902	NA	NA	NA	-0.0199827	NA	0.972368	NA	-0.186664	0.0790509	0.852543	NA	0.397733	NA	0.740844	0.183071	NA	-0.677534	-1.26416	-0.802895	0.116987	-0.141033	-0.322053	-0.288351	0.41223	0.468958	0.78826	0.467742	-0.702687
385	ATF-2	ATF2	ENSG00000115966	RPLA	pan-specific	1:1000	NA	3.025	17.73	0.0589895	low	-0.0492261	-0.332743	NA	0.712458	0.644205	-0.0755115	NA	0.224579	0.37852	0.444539	NA	NA	NA	0.981019	NA	0.691241	1.39953	0.478224	0.292344	-0.12334	0.413576	-0.312124	NA	0.0900709	0.087208	NA	0.733499	0.0920782	-0.423125	-0.379381	0.323636	1.0433	0.167052	0.258176	0.0135488	-0.219744	-1.53106	-0.161156
386	Cyclin.D1	CCND1	ENSG00000110092	RPLA	pan-specific	1:500	NA	1.575	7.505	0.252702	high	NA	NA	NA	NA	0.124977	-0.00323487	NA	-0.603954	0.164377	-0.0516636	NA	NA	NA	0.572028	NA	-0.408709	-0.648956	-0.0652469	0.134304	0.192544	1.01327	0.849779	NA	0.406854	0.148524	NA	0.00818594	-0.0830779	0.276502	-0.617636	-0.551961	-1.4524	0.149212	0.269233	0.284002	-0.0489288	0.310736	0.330636
387	Cyclin.D3	CCND3	ENSG00000112576	RPLA	pan-specific	1:500	NA	2.35	9.97	0.137031	high	NA	NA	NA	-1.40422	0.112794	0.0504456	NA	NA	0.413323	-0.160865	NA	NA	NA	0.903032	NA	-0.1271	-0.429702	-0.617447	-0.348993	-0.0568433	1.16155	0.748363	NA	0.635111	0.666124	NA	-0.0663174	-0.20501	0.333756	-0.367151	-0.102121	NA	0.391204	0.0187089	0.192215	0.0243532	0.70186	0.560702
388	CDK2	CDK2	ENSG00000123374	RPLA	pan-specific	1:500	NA	0.63	5.51	0.158812	high	-0.772916	-0.206385	NA	-0.0756626	-0.393035	0.513216	NA	-0.269403	NA	0.135371	NA	NA	NA	0.0214244	NA	-0.190055	0.312561	-0.414381	0.101988	-0.193286	-0.00434969	-0.365174	NA	0.0859726	0.336553	NA	0.34197	0.70242	0.143041	0.0834276	-1.33616	-1.12441	0.528324	-0.418992	0.108285	0.553553	0.264678	-0.60059
389	P15.INK4B	CDKN2B	ENSG00000147883	RPLA	pan-specific	1:1000	NA	2.61	17.465	0.0588831	high	0.917012	-0.0948655	NA	0.279022	0.648326	0.615064	NA	0.129336	1.39953	-0.00745086	NA	NA	NA	0.00830592	NA	0.289706	-0.285975	0.448428	0.00918596	0.406286	0.431224	0.153465	NA	-0.428481	-0.260616	NA	-0.322932	-0.289654	0.174733	0.317667	0.167358	-0.244753	0.37852	0.0774234	0.105442	-0.0566961	-0.379628	0.170474
390	CREB	CREB1	ENSG00000118260	RPLA	pan-specific	1:500	NA	2.27	14.345	0.0692715	low	-0.499896	0.107461	NA	-0.0948655	0.671374	0.00122835	NA	-0.169	-0.0775294	0.431224	NA	NA	NA	0.214603	NA	0.430475	1.39953	0.270229	0.203247	-0.595401	-0.379628	0.00181384	NA	-0.00998386	0.0713511	NA	0.245448	0.533039	0.00194949	-0.103729	-0.156827	1.0433	-0.18849	0.134106	-0.192488	-0.402686	-1.53106	0.186358
391	4E-BP1	EIF4EBP1	ENSG00000187840	RPLA	pan-specific	1:1000	NA	26.35	99.37	0.0265573	high	-0.298968	-0.5349	NA	0.687558	0.0819079	-0.188172	NA	-1.2873	-0.753326	0.295348	NA	NA	NA	0.147976	NA	0.157908	0.561044	-0.104706	-0.454386	-0.159282	0.431224	0.224579	NA	-0.485167	-1.18435	NA	0.166543	-0.196623	0.0708302	0.67349	0.354088	0.413576	-1.94604	0.278283	-0.165015	0.571488	0.336008	0.454391
392	GAPDH	GAPDH	ENSG00000111640	RPLA	pan-specific	1:1000	NA	8.52	61.59	0.0376047	high	-0.707178	-1.13913	NA	-0.0775294	0.147865	0.0702983	NA	-0.500707	0.295348	0.0261624	NA	NA	NA	0.18296	NA	-0.103522	1.39953	0.401228	-0.677394	0.0518167	-0.133046	0.336008	NA	-0.775992	-0.383565	NA	0.958211	-0.0685893	0.0128715	0.531985	0.173409	0.687558	0.167052	0.589673	-0.658061	0.517092	0.758072	0.471681
393	GSK3alpha	GSK3A	ENSG00000105723	RPLA	pan-specific	1:250	NA	1.86	11.91	0.112932	high	0.173385	-0.432038	NA	-0.402507	-0.438273	-1.14924	NA	-0.312124	-0.204345	-0.614078	NA	NA	NA	0.128362	NA	-0.0302751	0.0651604	-0.316945	0.39776	0.654067	-0.5349	0.413576	NA	0.198606	0.0636382	NA	-0.539043	-0.0256835	-0.112641	0.195175	0.424226	0.311265	0.498958	0.163841	0.696674	0.347517	0.325311	0.0771183
394	GSK3beta	GSK3B	ENSG00000082701	RPLA	pan-specific	1:1000	NA	5.41	36.375	0.0358649	high	-0.139287	-0.0507569	NA	-0.244753	-0.595401	0.141827	NA	-0.169	-1.13913	-0.133046	NA	NA	NA	0.63238	NA	0.084433	0.632746	-0.181606	0.636751	-0.110407	-1.2873	-0.204345	NA	-0.149869	0.187528	NA	0.311157	0.163917	0.4224	0.270165	-0.235731	0.209218	-0.464891	0.125473	0.52121	-0.155161	-0.0380441	-0.200821
395	JunB	JUNB	ENSG00000171223	RPLA	pan-specific	1:1000	NA	5.54	40.22	0.0748792	high	0.0237226	NA	NA	0.218588	-0.188901	-0.337937	NA	0.289883	0.27405	-0.350736	NA	NA	NA	-0.411639	NA	0.081542	-0.528277	0.371415	-1.27142	0.569426	0.81406	-0.700084	NA	0.259438	0.141065	NA	-0.720129	0.049799	-0.896495	0.0264682	0.345648	0.192346	-1.27973	0.0592139	-0.581921	0.159539	0.260297	-0.188528
396	Erk(1/2)	MAPK1	ENSG00000100030	RPLA	pan-specific	1:1000	NA	1.735	11.385	0.1429	high	0.410869	-1.53106	NA	0.167052	-1.38594	-0.0456212	NA	-1.13913	0.153465	0.182413	NA	NA	NA	0.0561135	NA	-0.381822	0.138783	-0.0949613	-0.0755115	-0.0523639	-0.0627037	-0.655807	NA	-0.593983	0.12642	NA	0.399732	0.336934	0.113196	0.297351	-0.110447	0.198499	0.357916	0.315521	0.269852	1.07723	-1.0436	0.175127
397	Met	MET	ENSG00000105976	RPLA	pan-specific	1:1000	NA	2.775	13.89	0.106798	high	0.00364576	NA	NA	-0.00302769	-0.13668	0.183415	NA	0.63026	-0.747533	0.373819	NA	NA	NA	0.271986	NA	-0.248079	-0.700084	-0.0438109	-1.45752	0.978798	0.161022	0.321472	NA	-0.0431776	0.270181	NA	-0.51762	0.239369	-0.597426	-0.223984	-0.26432	-0.350736	0.289883	0.0461958	-1.03835	0.0506795	0.512944	-0.19859
398	mTOR	MTOR	ENSG00000198793	RPLA	pan-specific	1:1000	NA	9.68	41.27	0.0279633	high	-0.48802	-0.655807	NA	-0.285975	-1.17427	-0.188691	NA	-0.133046	-1.53106	-0.221563	NA	NA	NA	-0.0578942	NA	0.0890388	0.463456	-0.128122	-0.181275	-0.322471	-0.356255	-2.67701	NA	0.311397	0.00401598	NA	-0.289118	-0.135034	0.0228965	0.172091	-0.00594082	0.655665	0.516498	0.0873818	0.183539	-0.293137	0.295348	0.0777293
399	IkBalpha	NFKBIA	ENSG00000100906	RPLA	pan-specific	1:1000	NA	9.72	36.04	0.0606305	high	0.716034	0.269338	NA	-0.695642	0.092328	0.60134	NA	0.345185	-0.00924598	-0.0660113	NA	NA	NA	-0.0413895	NA	0.47619	-0.645023	0.000774675	0.224351	0.298528	-0.138308	0.212537	NA	0.607976	-0.248217	NA	-1.4198	-0.380991	0.312008	0.278214	-0.0901152	-0.370081	-0.0819571	-0.400847	0.731644	-0.680018	-0.274163	0.11315
400	PDK1	PDK1	ENSG00000152256	RPLA	pan-specific	1:1000	NA	2.72	18.81	0.059192	high	-0.810161	0.817665	NA	0.516498	-0.406907	-0.439696	NA	-0.0775294	-1.53106	0.311265	NA	NA	NA	-0.173475	NA	0.257115	-0.169	-0.0602898	0.9969	-0.256337	-0.204345	-0.18849	NA	-0.0658382	-0.272115	NA	-0.00843434	-1.58886	0.0932358	0.132006	0.223037	0.498958	0.138783	0.0160562	0.261218	-0.675004	0.0392948	0.00151874
401	p65	RELA	ENSG00000173039	RPLA	pan-specific	1:1000	NA	0.7	8.985	0.125339	high	0.196255	0.260297	NA	-0.0884269	-0.170523	-0.145318	NA	0.81406	-0.650067	0.68467	NA	NA	NA	0.479776	NA	0.767347	-0.260679	0.218588	-0.433432	0.22563	0.558064	0.351626	NA	0.678616	0.481608	NA	-0.167308	0.147924	-0.0198956	-0.00884557	-0.889639	-1.13433	-0.374909	0.0855149	-0.29711	-0.572778	-0.0459507	-0.0274288
402	RhoA	RHOA	ENSG00000067560	RPLA	pan-specific	1:250	NA	1.37	10.82	0.105903	high	0.507738	0.37852	NA	0.431224	-0.265015	-0.485009	NA	-0.614078	0.712458	-0.133046	NA	NA	NA	-0.0754893	NA	0.443898	0.0937295	0.571488	0.185031	0.134059	0.198499	-0.244753	NA	-0.394147	-0.188393	NA	-0.0856992	0.148581	0.0919807	-0.0424901	0.326878	-0.332743	0.336008	0.267015	-0.794024	0.580621	-0.837632	0.386138
403	P70.S6.Kinase	RPS6KB1	ENSG00000108443	RPLA	pan-specific	1:1000	NA	20.245	79.47	0.0238822	low	0.147865	0.581927	NA	0.883524	0.492358	-0.0503739	NA	0.117941	1.39953	-0.169	NA	NA	NA	0.363286	NA	0.52778	0.444539	0.189222	0.545489	0.371239	0.483532	-0.500707	NA	-0.874012	-0.0107383	NA	0.80877	-1.62687	-0.531363	0.202375	0.483465	-0.00745086	-0.149565	0.013825	-0.182423	-1.15115	-1.13913	0.306596
404	STAT1	STAT1	ENSG00000115415	RPLA	pan-specific	1:1000	NA	0.87	7.81	0.104428	high	0.817594	0.655665	NA	0.516498	0.481993	-0.402121	NA	1.39953	0.37852	0.758072	NA	NA	NA	-0.338365	NA	0.244736	0.279022	0.0844118	0.791623	0.216386	0.581927	0.0546559	NA	-0.055135	0.349913	NA	0.930483	0.354088	0.015017	-0.185685	0.0216349	0.444539	0.0765	0.131335	-0.10469	-0.188172	-0.332743	-0.722149
406	ZAP70	ZAP70	ENSG00000115085	RPLA	pan-specific	1:1000	NA	2.88	17.38	0.0647352	high	0.0534291	0.712458	NA	0.357916	0.436051	-0.0172235	NA	-0.149565	0.264833	0.0546559	NA	NA	NA	-0.0861974	NA	-0.202938	-0.0380441	0.244152	0.0431393	-0.0725314	-0.312124	0.444539	NA	1.12363	0.412134	NA	-1.8603	0.327902	-0.356186	-0.517803	-0.200347	-0.0627037	-0.576724	-0.175744	-0.837227	-0.1599	-1.2873	-0.202399
407	CDX2	CDX2	ENSG00000165556	RPLA	pan-specific	1:1000	NA	0.45	6.11	0.177175	low	0.363549	-0.527109	0.598441	0.436657	0.456162	0.667822	-0.160065	0.0719581	0.602287	0.548754	0.189056	-0.0888609	0.282444	0.27385	0.320519	-0.363442	0.503329	-0.282072	-0.243485	0.386809	-0.30326	0.0439032	-0.73033	-0.418714	0.246937	-0.331391	0.0992084	-0.187859	0.00173863	0.270006	-1.03554	-0.212758	-0.63908	-0.0643498	0.246125	0.235939	-0.493819	0.0147943
408	p-EphrinB.(Y324/329)	EFNB1	ENSG00000090776	RPLA	phospho	1:1000	NA	1.88	10.65	0.0579555	high	0.436033	0.136135	0.305938	0.784001	0.744325	0.841831	0.874339	0.240538	0.272835	0.64503	0.469596	0.553824	-0.302951	-0.0301156	0.212238	0.712907	0.062823	0.672938	0.735564	0.587419	1.31969	0.454804	0.262766	0.312606	-0.0167449	0.0695649	0.660913	0.548033	0.464936	0.30523	0.479816	0.813749	1.03247	0.644783	0.119117	-0.543181	-0.37977	-0.139377
409	EGR4	EGR4	ENSG00000135625	RPLA	pan-specific	1:1000	NA	0.66	7.21	0.158291	high	-1.18184	-0.775431	-0.655908	-0.83052	-0.902451	-0.670045	-1.50639	-0.77402	-0.592659	-0.40641	-0.390368	-1.03078	-0.580706	-0.657308	0.0444983	-0.0627065	-0.649705	-0.135533	-0.420429	-0.187844	-0.342026	-1.41426	-0.313611	-0.499358	-0.20382	-0.105611	-0.329013	0.189131	-0.159328	0.0732598	0.0627172	0.0689444	-0.770165	0.0946523	0.227503	0.273875	0.0431294	0.675989
410	ELF1	ELF1	ENSG00000120690	RPLA	pan-specific	1:1000	NA	0.67	6.905	0.188764	low	-0.706004	-1.2413	-0.695893	-1.30666	-0.867643	0.42234	0.231061	0.29394	0.0820456	0.246246	-0.433998	0.0342731	-0.766621	0.162276	0.415876	-0.161509	-0.0116025	-0.284034	-0.30431	-0.70293	-0.0121826	0.04442	-0.529317	-1.38091	-0.187327	-0.374075	-0.536343	-0.669013	-0.819962	0.221223	0.207357	-0.177903	-0.757621	-0.531131	-0.296572	0.302821	0.473033	-0.0642305
411	ERCC3	ERCC3	ENSG00000163161	RPLA	pan-specific	1:1000	NA	0.97	7.46	0.0635958	low	-0.24654	-0.445163	0.124841	-0.184276	0.146015	0.303463	-0.725464	-0.0652286	0.60476	-1.63555	-0.0719324	0.331662	0.100872	0.193375	0.4848	-0.131448	-0.0489884	-0.178099	0.000776691	-0.238095	0.247299	-1.74745	0.563846	-0.231092	0.0513171	-1.05865	-0.724308	-0.514517	0.20293	0.0276023	0.601215	-0.45323	-0.254948	-0.210447	0.330737	-0.0623221	0.602845	-0.186892
412	ERG	ERG	ENSG00000157554	RPLA	pan-specific	1:1000	blat	0.28	4.575	0.366648	high	-1.41996	-1.0506	-1.16048	NA	-1.95901	1.40437	NA	-3.60191	-0.489892	1.09988	0.465533	-0.170312	-0.0296291	0.831373	0.480323	-0.312588	-0.00725455	-0.669457	-0.199103	-0.155967	-0.228495	-0.845535	-0.36655	0.139325	0.541497	-0.371663	-0.216504	0.224658	-0.25902	-0.576419	-0.156504	-0.327279	-0.0461468	-0.435626	-0.130918	0.0111586	-0.0992443	-0.420095
413	ESR1	ESR1	ENSG00000091831	RPLA	pan-specific	1:1000	NA	0.45	5.78	0.141126	low	0.310321	0.48165	0.274968	0.417607	-0.0869958	0.559692	0.863779	0.640718	0.304327	0.805311	0.155337	0.34483	0.348782	0.369076	0.601995	-0.0396964	-0.499438	-0.2191	0.618989	0.0997705	0.512562	0.314401	0.570032	0.40239	0.342413	0.252916	0.257638	-0.117096	0.0794462	0.833363	0.305863	0.52656	0.335105	0.203888	0.47567	0.435769	0.155207	0.367397
414	ETV3	ETV3	ENSG00000117036	RPLA	pan-specific	1:1000	NA	0.53	4.795	0.176048	low	0.293049	-0.557156	-0.601378	-0.248153	0.584106	0.602945	-3.60191	-0.544324	-0.665831	-0.239392	0.156813	-0.310619	0.19312	0.254438	0.442314	0.00788693	0.0591942	-0.0558277	-0.131107	0.224237	-0.194105	0.335723	0.0260717	-0.264271	-0.21066	-0.376326	0.0923026	-0.0721217	-0.100368	0.337717	-0.235193	0.241817	-0.162181	-0.262005	0.234522	0.588823	0.206921	0.689892
415	FOXJ1	FOXJ1	ENSG00000129654	RPLA	pan-specific	1:10000	NA	1.18	5.91	0.190575	low	0.445794	0.61127	0.426713	0.692918	0.163876	-0.347305	0.762375	-0.0853857	0.707298	0.454476	-0.159747	0.934565	-0.327887	-0.831263	-0.0574708	0.362222	0.0767975	0.457102	0.122819	0.802408	-0.220552	0.343125	-0.57124	0.387366	-0.904581	-0.153741	-0.100072	-0.0964163	0.000186557	0.132675	0.238516	0.0320283	-0.484186	0.255355	-0.167606	0.0815227	-1.59424	-0.284437
416	p-IRS-1.(S612)	IRS1	ENSG00000169047	RPLA	phospho	1:500	NA	1.1	13.1	0.124223	low	0.679877	0.780779	0.599287	0.843305	0.593731	-0.169174	0.5992	0.759782	0.849684	-0.493213	0.742638	-0.045537	0.322996	-0.156208	0.979211	0.586648	0.447657	0.767496	0.8343	0.533941	0.842764	0.1594	-0.475074	0.440124	0.360011	0.114882	0.280144	0.854041	0.468054	0.240863	0.290205	0.49251	0.773039	0.0398824	0.229359	-1.26905	-0.0253706	-0.59082
417	p-Mek(1/2).(S217/221)	MAP2K1	ENSG00000169032	RPLA	phospho	1:1000	NA	0.61	6.65	0.141575	low	-0.613035	-0.369143	-0.406289	0.233943	-0.436214	0.000182713	-2.06894	0.479115	0.298012	-0.376149	0.31824	-0.264447	0.0975661	0.0690377	0.375654	0.125121	0.995256	0.800778	0.844317	-0.00640571	1.32671	0.65908	0.570706	0.568738	0.713449	0.517306	0.775174	0.649053	0.271861	-0.337748	0.36932	0.611161	0.571028	0.548568	0.17495	-0.0170631	0.0239251	-0.473077
418	MAZ	MAZ	ENSG00000103495	RPLA	pan-specific	1:5000	NA	1.03	4.485	0.108562	low	0.689141	-0.200664	0.802769	0.857158	0.0920293	-0.0411902	0.241646	0.425385	0.258394	0.1725	0.328764	0.551924	0.54866	-0.0952335	0.703023	0.528296	1.08373	0.261521	0.616047	-0.0370478	-0.164827	0.256942	-0.129216	-0.0769472	-0.828233	0.131019	-0.310167	0.108919	-0.581984	-0.16462	-1.45797	-0.029267	-0.665966	0.0370324	-0.232226	-0.577375	0.34389	0.433109
419	NFE2L3	NFE2L3	ENSG00000050344	RPLA	pan-specific	1:2500	NA	3.64	8.39	0.151552	high	-0.399143	0.085269	-0.242343	0.251755	0.291415	0.395407	1.03952	0.50467	0.220583	-0.414673	-0.0363619	0.467485	0.0952381	0.35296	0.699034	0.398458	0.132714	0.14819	0.234929	0.335913	-0.235567	0.506182	0.256803	0.530949	-0.269522	0.188241	-0.156291	0.321897	-0.178409	0.726387	-0.603173	0.2726	-0.688567	0.360036	-0.0173142	0.0578342	-0.334053	0.570078
420	NFIC	NFIC	ENSG00000141905	RPLA	pan-specific	1:500	NA	0.37	3.78	0.201452	low	-0.129867	0.28501	0.0308121	-0.488969	-0.500379	-0.384898	NA	-0.623668	-0.707521	-0.519968	-0.731757	-1.21975	-0.35897	-0.245335	-0.171365	-0.584836	-0.43111	NA	-0.492915	NA	-0.35166	NA	NA	NA	0.987482	0.895271	0.0772719	NA	NA	0.387523	NA	-1.60367	1.12505	1.52138	0.351992	0.334169	-0.105313	0.103599
421	OSR1	OSR1	ENSG00000143867	RPLA	pan-specific	1:1000	NA	0.88	6.06	0.202921	high	0.568836	-0.417818	0.414983	-1.0266	-0.0792959	0.225788	-1.29301	-0.320302	-0.36398	-0.287145	-0.185381	-1.28703	-0.0179964	-0.399822	-0.83478	-0.956221	-0.487208	-0.0107004	-0.464399	0.165705	0.253029	-0.185324	0.262059	-0.117348	-0.105847	-0.114706	-0.681557	-0.760447	0.180382	-0.731996	0.259485	-0.413167	-0.268789	-0.489008	-0.0118414	0.1035	0.688429	0.25387
422	p-PDK1.(S241)	PDK1	ENSG00000152256	RPLA	phospho	1:1000	NA	2.125	11.875	0.0817347	high	-0.271369	-0.753799	-0.365261	-1.09218	-0.74397	0.111507	-0.494831	-1.29604	-0.80661	-1.5299	-0.949139	-0.650417	-0.275432	-0.92234	-0.509816	-0.521235	-0.689896	-0.649333	0.000953374	-0.385144	-0.0659102	-0.473232	0.00417908	-0.17342	-0.623537	-0.248738	0.0484292	-0.26089	0.214643	-0.436659	0.18033	0.24065	0.486112	0.229315	0.303805	0.140522	0.616141	0.287485
423	p-PKCzeta/lambda.(Y410/403)	PRKCZ	ENSG00000067606	RPLA	phospho	1:500	NA	0.61	4.98	0.21358	low	0.0214921	0.131923	0.437305	0.561732	0.408992	0.594707	0.536641	-0.113749	-0.260333	0.0673654	-0.0897553	0.352449	0.223302	0.298751	0.2832	-0.0306014	-0.204517	-0.358402	-0.275521	-0.136495	0.0574134	-0.843587	-0.582636	-0.394527	-0.59247	-1.01733	-0.672288	-1.15509	-1.38296	-0.31189	-0.492115	-0.522608	-0.127975	-0.204367	-0.0568384	-0.533982	0.268702	0.115482
424	p-Raf.(S259)	RAF1	ENSG00000132155	RPLA	phospho	1:500	NA	0.63	9.75	0.127523	low	-0.872174	0.351625	-0.401907	0.197947	0.0154045	0.36583	-1.05419	-0.239222	-0.146368	-0.282134	0.496388	-0.739619	-0.209189	0.243792	0.0778245	0.124293	-0.701999	0.246134	0.382378	0.0831866	0.42333	-0.904333	-0.165996	-0.31709	0.46178	-0.128686	-0.0108592	-0.0222023	0.528034	-0.196325	0.325172	0.101686	0.220347	0.233987	0.179518	-0.242164	0.459197	-0.118098
425	p-Raf.(S338)	RAF1	ENSG00000132155	RPLA	phospho	1:500	NA	2.48	16.98	0.0584558	high	0.508353	0.765408	0.160665	0.230211	0.672445	-0.193171	0.177075	0.166251	0.702804	-0.139169	1.04134	0.0995329	-0.218701	-0.0423695	0.0682203	0.523163	0.600588	0.697327	0.66698	0.371361	1.74132	0.397862	0.513647	0.624008	0.405659	0.23899	0.792439	0.746911	0.452189	-0.769695	0.205792	0.1973	0.328046	0.146439	-0.00686674	-0.723367	-0.143408	-0.540057
426	p-S6.ribosomal.protein.(S240/244)	RPS6	ENSG00000137154	RPLA	phospho	1:1000	NA	26.87	96.41	0.0274641	high	0.644482	0.894787	-0.111979	-0.787905	-0.127542	0.26627	0.486385	-0.31463	-0.0808687	1.13604	0.45246	0.49577	-0.0495677	-0.890962	0.579497	0.105867	0.848577	1.13703	-0.0788723	0.396258	0.29272	0.126208	-0.18186	0.72847	0.328455	0.923212	0.471473	0.624095	0.829088	-0.712248	-0.669807	-0.240108	0.323308	0.45038	0.0379817	-0.433724	-0.525087	-0.257775
427	SETD2	SETD2	ENSG00000181555	RPLA	pan-specific	1:500	NA	0.28	5.31	0.322345	low	0.301384	-0.72707	0.434878	0.249094	0.51639	0.750029	NA	0.854918	0.152942	-0.155655	0.282026	0.00797837	0.140026	-0.0310176	-0.187458	0.0398583	-0.39407	-0.0253391	-0.134019	-0.307868	0.292654	0.683903	0.723146	0.192096	0.16473	0.472096	0.294858	0.276959	0.725215	0.146471	-0.0385676	0.0364582	-0.340584	-0.385463	-0.47329	0.447098	-0.0541506	-0.324394
428	SYNE2	SYNE2	ENSG00000054654	RPLA	pan-specific	1:500	NA	0.36	4.2	0.269306	low	1.06111	0.638753	NA	-1.61593	NA	-1.60006	NA	0.359496	NA	NA	NA	NA	-0.760691	-0.889108	NA	NA	-0.531747	NA	-1.50639	NA	-0.616953	-0.624719	0.701099	-0.397785	-0.0343139	-0.69371	-0.356722	-0.972574	0.122477	0.0745107	-0.0889745	-0.44032	0.471371	0.857143	-0.439122	0.0417743	0.537355	-0.503462
429	ZNF207	ZNF207	ENSG00000010244	RPLA	pan-specific	1:1000	NA	0.72	8.41	0.120668	low	0.627193	0.290518	0.915454	-0.207254	0.567692	0.626633	0.468891	0.572398	0.549125	-0.0925098	0.475907	0.867847	0.420722	0.419825	0.729239	0.0930958	0.445802	-0.134329	-0.310926	-0.570843	-0.777001	-0.43554	0.252711	-0.239338	-0.289062	0.0732722	-0.725082	-0.256637	-1.15158	-0.129171	0.157437	-0.187902	-0.186119	-0.536424	-0.318345	-0.423208	-0.59762	0.138036
430	ZNF253	ZNF253	ENSG00000256771	RPLA	pan-specific	1:2500	blat	0.64	5.32	0.145581	low	-0.334946	0.0670942	-0.492826	0.0730674	NA	0.374486	-0.072363	-0.151514	-0.0538716	-0.115887	-0.469872	-0.0911887	-0.729593	0.570489	-1.88008	-0.0867855	0.0211765	-0.0480293	0.554853	0.271406	1.61911	-0.0760283	0.169618	0.185972	0.600824	0.0961335	0.221381	0.0753787	0.404644	0.803224	0.472003	0.116209	0.406544	0.192573	0.0817815	0.747098	0.0318583	0.0703586
431	ZNF414	ZNF414	ENSG00000133250	RPLA	pan-specific	1:1000	NA	0.87	4.39	0.122649	high	-1.37825	-1.92325	-2.26481	-1.3133	-1.08841	-0.734156	-1.35096	-0.395105	-0.742215	-0.822001	-0.448741	-0.806296	0.339299	-0.0471195	-0.223326	-0.277662	-0.119673	0.230426	-0.16585	0.138268	0.229877	0.187036	0.296662	0.424729	0.158746	0.0355332	0.288574	0.180263	-0.172478	-0.301542	-0.277077	0.413903	0.214757	0.166339	0.370764	0.498956	0.700526	0.381084
432	ZNF433	ZNF433	ENSG00000197647	RPLA	pan-specific	1:1000	NA	0.92	5.335	0.112036	high	0.179885	0.1768	0.152859	0.178689	0.0824707	0.55645	0.268362	-0.576539	0.0229411	0.619025	-0.459353	0.0361973	0.515043	-0.0319587	-1.08465	-0.407579	-0.122605	-0.16657	-0.162628	-0.553808	0.270561	0.201534	-0.0196522	-0.160681	-0.178233	0.0258974	0.259754	0.192297	0.195918	0.229274	-0.095152	0.525591	0.276639	0.255583	0.454249	0.766448	0.535095	0.559071
433	ZNF701	ZNF701	ENSG00000167562	RPLA	pan-specific	1:1000	NA	0.65	4.73	0.140966	low	0.909811	-0.733861	0.762375	0.121191	-0.163022	0.270915	0.0950834	-0.360261	-1.70015	-0.644757	-0.526099	-0.365379	0.0457876	0.291446	-0.466424	0.00418996	0.285291	0.241434	-0.234045	0.939096	0.125489	0.145303	-0.177352	0.200237	-0.0704432	-0.0724834	0.363967	-0.37142	0.0668728	0.729158	-0.373311	-0.122788	-0.0877187	-0.394546	0.320318	0.577742	0.193496	0.470764
434	ZNF775	ZNF775	ENSG00000196456	RPLA	pan-specific	1:1000	NA	0.98	4.61	0.143592	high	-1.13031	-0.494865	-1.12815	-0.387806	-0.770666	-0.580565	-1.16011	-1.67486	0.18934	0.312827	-1.18101	-0.188534	0.0748842	-0.770367	-1.19361	-1.20005	0.1207	-0.184824	-0.203449	0.306375	0.0223338	0.517715	-1.21379	-0.156373	-0.722604	0.144492	0.904905	0.236809	0.32789	0.47099	-0.180955	0.356629	0.0861028	0.170394	0.330347	-0.0420847	0.0670377	0.655762
435	CREB5	CREB5	ENSG00000146592	RPLA	pan-specific	1:1000,1:500	NA	1.73	9.57	0.0768172	high	-0.0146393	-0.193336	-0.489945	-0.275664	-0.221194	-0.191896	0.127971	0.0401077	0.265898	-0.106012	0.273704	0.200052	0.0304961	0.0240045	0.288816	0.132839	-0.191414	0.0626126	0.0880681	-0.0671318	0.00678544	0.0945017	-0.0790053	-0.316783	0.0708367	-0.0401759	0.0915513	0.113914	0.034061	0.277606	0.340648	0.310343	0.247264	0.303677	0.131636	0.0699014	-0.204772	0.0197584
436	TLX2	TLX2	ENSG00000115297	RPLA	pan-specific	1:1000,1:2500	NA	2.26	14.57	0.0968062	high	-0.50761	-0.156947	-0.239613	-0.29619	-0.630443	-0.386328	-0.125826	-0.58312	0.0553017	-0.179395	-0.252416	-0.0892345	-0.226461	0.0440389	-0.100116	-0.0733398	0.260115	-0.000696958	-0.22312	0.00247663	-0.128275	0.112505	0.100772	NA	-0.165954	0.0694534	-0.101112	0.0673024	-0.220399	-0.149312	0.012299	0.0376032	0.0112515	0.366288	0.0946556	0.399155	0.278942	0.383611
437	ZSCAN16	ZSCAN16	ENSG00000196812	RPLA	pan-specific	1:1000,1:500	NA	1.25	6.78	0.12054	high	0.220891	0.283649	0.480841	0.278067	0.38312	0.355036	0.407853	0.176382	0.212314	-0.0682876	0.14696	0.138774	0.0705974	0.102728	0.216899	0.0108385	0.0835395	-0.146845	0.0887658	-0.176295	-0.0333314	0.0266523	-0.191982	0.238946	-0.179121	-0.0325189	0.0461576	0.242346	-0.0236416	-0.0441968	0.00980794	-0.201411	0.081899	-0.197357	0.130484	-0.130203	-0.0663969	0.0728353
438	ZNF688	ZNF688	ENSG00000229809	RPLA	pan-specific	1:1000,1:500	NA	3.48	17.65	0.0463642	high	-0.527565	-0.463259	-0.0155789	-0.146963	-0.00882155	-0.117528	-0.189396	-0.104576	-0.329505	-0.0285058	-0.207718	-0.0674828	-0.199978	-0.106033	-0.142733	0.0122083	-0.157071	0.202241	-0.0769449	0.00979203	-0.0305548	0.282795	0.0558466	-0.0201023	-0.050289	0.0849476	-0.00478105	-0.0966263	-0.0633031	-0.0367933	-0.0731243	-0.0360136	0.0610519	0.0530339	-0.0315005	-0.156375	0.146413	-0.101751
439	AATF	AATF	ENSG00000108270	RPLA	pan-specific	1:1000	NA	6.19	32.83	0.0469555	high	0.156579	0.199266	0.0749548	0.288347	0.41289	0.313095	0.0672009	0.25952	0.0212824	0.295876	-0.201845	-0.171966	0.0879153	0.137449	-0.1773	0.13171	0.0659186	0.144237	0.0228251	0.265491	0.111496	0.251366	0.168721	-0.337793	0.135686	-0.0503636	-0.0890048	0.0156738	0.145469	0.0078138	-0.320837	-0.335138	-0.154507	-0.17803	-0.570033	-0.01727	-0.221815	-0.0931646
440	DIDO1	DIDO1	ENSG00000101191	RPLA	pan-specific	1:1000,1:2500	NA	18.12	75.16	0.0266078	high	0.268714	-0.169862	0.124702	0.203104	0.0797152	-0.177571	-0.145917	0.146643	0.47066	-0.579734	0.430754	0.276441	0.410855	0.0284309	0.434543	-0.872596	-0.263204	-0.182385	0.0429457	0.190274	-0.153388	0.0305153	-0.240056	-0.271262	-0.395024	-0.637341	0.12258	-0.145703	-0.325489	0.134137	-0.285275	0.141174	0.078598	0.0963998	0.172062	0.0942378	-0.0979567	-0.0349832
441	MYST4	MYST4	ENSG00000156650	RPLA	pan-specific	1:1000,1:500	NA	2.1	15.13	0.0580567	high	-0.125013	-0.358127	0.326322	-0.175432	0.414766	0.340962	0.38035	0.449476	0.405716	-0.210948	0.215624	0.0102371	0.20241	0.191632	0.228727	0.0494355	-0.0849136	0.302029	0.0643801	0.172253	0.111032	0.199961	0.103132	0.150702	0.329432	0.199303	0.132522	0.001331	0.00968731	-0.0972836	-0.314004	0.0241524	-0.0565125	-0.0709629	-0.0487783	-0.194055	-0.190175	-0.290868
[truncated: 30 more columns]

## Sheet: Biological Replicates
ID	Protein	Gene	Ensembl.ID	Platform	Ab.Type	Dilution	Flag	Median.BCII	Median.SNR	Median.Signal.CV	Antibody.Quality	NA18486	NA18498	NA18499	NA18501	NA18502	NA18504	NA18505	NA18507	NA18508	NA18510	NA18511	NA18516	NA18517	NA18519	NA18520	NA18522	NA18523	NA18852	NA18853	NA18855	NA18856	NA18858	NA18861	NA18862	NA18870	NA18871	NA18909	NA18912	NA18913	NA18916	NA19093	NA19098	NA19099	NA19101	NA19102	NA19108	NA19114	NA19116
1	BACT	ACTB	ENSG00000075624	MWA	pan-specific	1:25000	NA	7161.13	6.86	0.175589	high	NA	-0.401865	NA	NA	-3.15446	NA	NA	-0.267739	NA	0.0843906	-1.01433	NA	1.10505	0.113788	NA	0.32653	0.794126	-0.285658	-0.0807183	0.134664	-0.208594	NA	0.402333	-0.344537	NA	-0.0491591	1.3552	0.387667	NA	0.340177	0.530163	NA	NA	NA	1.41244	0.449323	1.2416	-0.820893
2	ATF5.25-50	ATF5	ENSG00000123268	MWA	pan-specific	1:25000	NA	10.68	4.02	0.428224	high	NA	NA	NA	NA	NA	NA	NA	NA	NA	NA	NA	NA	NA	NA	NA	NA	NA	NA	NA	NA	NA	NA	NA	NA	NA	NA	NA	NA	NA	NA	NA	NA	NA	NA	NA	NA	NA	NA
3	ATF5.50-75	ATF5	ENSG00000123268	MWA	pan-specific	1:1500	NA	19.365	4.17	0.293454	high	NA	NA	NA	NA	NA	NA	NA	NA	NA	NA	NA	NA	NA	NA	NA	NA	NA	NA	NA	NA	NA	NA	NA	NA	NA	NA	NA	NA	NA	NA	NA	NA	NA	NA	NA	NA	NA	NA
4	ENO1	ENO1	ENSG00000074800	MWA	pan-specific	1:1000	NA	9.96	6.04	0.176259	high	1.15379	-0.508914	0.00174677	-0.55451	0.0874563	NA	0.461141	0.076227	NA	0.361887	-0.144669	0.882309	0.286214	1.065	NA	-0.450072	0.582147	0.236501	-0.573779	-0.304527	0.169436	1.63044	1.09351	-0.986475	-0.4385	-1.15687	-0.850712	-0.290985	-0.204273	NA	-1.70152	0.823881	-0.613111	-0.346948	0.949235	0.307403	0.866819	1.12324
5	FOXO3A.<25	FOXO3	ENSG00000118689	MWA	pan-specific	1:1000	NA	60.77	6.93	0.299168	high	NA	NA	NA	NA	NA	NA	NA	NA	NA	NA	NA	NA	NA	NA	NA	NA	NA	NA	NA	NA	NA	NA	NA	NA	NA	NA	NA	NA	NA	NA	NA	NA	NA	NA	NA	NA	NA	NA
6	FOXO3A.25-50	FOXO3	ENSG00000118689	MWA	pan-specific	1:1000	NA	12.785	3.995	0.422586	high	NA	NA	NA	NA	NA	NA	NA	NA	NA	NA	NA	NA	NA	NA	NA	NA	NA	NA	NA	NA	NA	NA	NA	NA	NA	NA	NA	NA	NA	NA	NA	NA	NA	NA	NA	NA	NA	NA
7	FOXO3A.50-75	FOXO3	ENSG00000118689	MWA	pan-specific	1:1000	NA	12.55	4.635	0.276917	high	NA	NA	NA	NA	NA	NA	NA	NA	NA	NA	NA	NA	NA	NA	NA	NA	NA	NA	NA	NA	NA	NA	NA	NA	NA	NA	NA	NA	NA	NA	NA	NA	NA	NA	NA	NA	NA	NA
8	HOXD1	HOXD1	ENSG00000128645	MWA	pan-specific	1:1000	NA	9.105	5.41	0.245885	high	NA	NA	NA	NA	NA	NA	NA	NA	NA	NA	NA	NA	NA	NA	NA	NA	NA	NA	NA	NA	NA	NA	NA	NA	NA	NA	NA	NA	NA	NA	NA	NA	NA	NA	NA	NA	NA	NA
9	KLF3	KLF3	ENSG00000109787	MWA	pan-specific	1:1000	NA	6.555	6.21	0.340387	high	NA	NA	NA	NA	NA	NA	NA	NA	NA	NA	NA	NA	NA	NA	NA	NA	NA	NA	NA	NA	NA	NA	NA	NA	NA	NA	NA	NA	NA	NA	NA	NA	NA	NA	NA	NA	NA	NA
10	TBX19	TBX19	ENSG00000143178	MWA	pan-specific	1:1000	NA	12.33	6.98	0.537772	low	1.88498	0.645069	NA	0.485385	1.5807	NA	1.07104	0.0879008	NA	0.131881	1.09746	0.984233	2.46301	NA	-2.00072	0.633306	-0.52424	0.265804	0.798389	1.01023	0.098248	-0.41921	0.823579	0.912023	0.620674	-0.789536	-0.17933	-1.15672	0.427885	-0.49309	0.282434	0.593551	-0.32277	0.776127	0.0360972	-0.148422	0.150639	0.0522549
11	TUBA	TUB	NA	MWA	pan-specific	1:1000	NA	244.755	8.825	0.581234	low	-3.15446	NA	NA	NA	-2.04292	NA	1.00701	-0.0588129	NA	NA	-0.77002	NA	NA	0.647269	NA	0.554416	0.724161	-0.445563	-0.165678	-0.179211	-0.650604	NA	0.126773	-0.387057	0.152324	NA	1.25263	NA	NA	NA	NA	1.08712	NA	1.64923	0.865178	NA	NA	NA
12	ZNF266.50-75	ZNF266	ENSG00000174652	MWA	pan-specific	1:1000	NA	325.81	5.72	0.218617	high	-1.0184	0.136078	0.326107	0.26033	1.40647	NA	-1.04774	NA	NA	-0.741917	0.668619	2.46301	-1.07792	-1.15872	NA	NA	-3.15446	-0.850139	0.417925	-0.045709	0.31577	0.217646	0.487871	0.827191	-0.765327	-0.173575	1.35667	-1.30026	0.0565309	-0.446191	-0.526871	2.15656	0.704096	NA	-0.182396	-0.540271	-0.555222	-0.625392
13	ZNF266.75-100	ZNF266	ENSG00000174652	MWA	pan-specific	1:1000	NA	250.495	3.72	0.177689	high	-1.43474	1.14396	1.4243	NA	1.08975	NA	-1.26579	0.177384	NA	-0.993504	0.761764	-0.433475	NA	-0.0215496	NA	-0.0941593	NA	-1.32288	0.28121	-0.52243	-0.0640541	0.0849617	0.564919	-0.114397	-1.14696	-2.62029	-0.491842	-0.661886	-0.00895264	0.289966	-0.341838	0.692468	0.433609	-0.187475	-0.76817	-0.564037	-0.104159	-0.15107
14	ZSCAN23	ZSCAN23	ENSG00000187987	MWA	pan-specific	1:1000	NA	28.53	5.51	0.197978	high	NA	NA	NA	NA	NA	NA	NA	NA	NA	NA	NA	NA	NA	NA	NA	NA	NA	NA	NA	NA	NA	NA	NA	NA	NA	NA	NA	NA	NA	NA	NA	NA	NA	NA	NA	NA	NA	NA
15	BNC2.100-200kDa	BNC2	ENSG00000173068	MWA	pan-specific	1:1000	NA	0.98	4.635	0.474498	high	-0.384962	-0.117201	1.82746	0.012136	0.152864	NA	1.5763	-0.0161901	0.248311	0.181006	-1.63217	2.63747	0.477948	0.356462	-0.537736	-0.149198	0.438708	-0.0751039	-0.811988	-0.241024	0.741192	-0.0419787	0.549405	-3.60793	0.817262	-0.307182	-0.872711	-0.486039	1.18036	0.0994624	-0.343757	0.852472	-1.43481	NA	0.128365	0.51677	-0.746323	-0.273631
16	BNC2.70kDa	BNC2	ENSG00000173068	MWA	pan-specific	1:1000	NA	2.87	6.59	0.302407	high	-0.434873	-0.241024	-0.343757	-0.811988	-0.0751039	1.10572	-0.872711	-0.210148	-0.149198	-0.94597	0.779814	-0.537736	-1.63217	1.03396	0.181006	0.248311	-0.69157	-0.307182	NA	1.82746	-3.60793	NA	-1.04906	2.63747	-1.15827	-0.584908	1.39981	1.5763	NA	0.906145	0.852472	-2.54223	-1.43481	-1.27291	0.967719	0.549405	0.741192	1.18036
17	CECR6	CECR6	ENSG00000183307	MWA	pan-specific	1:1000	NA	2.06	5.22	0.359663	high	-0.0850168	-0.776298	-2.33098	-0.79588	-1.16562	1.35299	-1.09452	-0.0733189	0.0309053	-0.39387	0.821459	-0.316961	-0.508449	-0.0409705	0.773185	NA	-0.733104	0.657964	0.434182	-0.983612	-0.207457	0.245655	1.5261	2.63747	0.949808	-0.167262	1.21044	1.97526	-1.72881	-0.426649	0.405451	0.0222073	1.73688	0.473135	0.973932	0.691845	-1.39012	1.1104
18	FOXF2	FOXF2	ENSG00000137273	MWA	pan-specific	1:500	NA	0.85	4.89	0.459251	high	NA	-2.64416	NA	-0.0460835	NA	0.319487	-0.765304	NA	NA	-1.74946	0.181006	-0.792119	-0.935152	-0.714186	NA	0.0855927	NA	-2.08167	NA	-0.821032	-0.384962	-1.25502	0.238161	0.51677	-0.491415	NA	-0.451745	-0.246728	-0.0594617	NA	NA	NA	-0.737228	-3.02223	-0.666187	0.450516	1.24264	0.747131
19	INSM1	INSM1	ENSG00000173404	MWA	pan-specific	1:500	NA	1.225	4.45	0.348742	high	NA	NA	NA	NA	NA	NA	NA	NA	NA	NA	NA	NA	NA	NA	NA	NA	NA	NA	NA	NA	NA	NA	NA	NA	NA	NA	NA	NA	NA	NA	NA	NA	NA	NA	NA	NA	NA	NA
20	MED12.50kDa	MED12	ENSG00000184634	MWA	pan-specific	1:500	NA	1.265	4.73	0.412555	high	-0.562507	0.120277	-0.738833	-0.172033	0.182942	-0.893329	0.470476	-0.0529991	-0.222182	-0.142141	-1.54476	-2.78307	-1.814	-3.60793	-0.760717	0.628265	-0.645098	-0.0641645	0.0304569	1.34294	-0.189516	0.34691	-0.18167	0.0117005	0.153841	1.57284	-0.528762	-1.42828	NA	-0.42519	-1.92904	-0.32679	-2.31274	-1.32137	-0.610255	-0.938911	0.0890711	-0.245081
21	MED12.70kDa	MED12	ENSG00000184634	MWA	pan-specific	1:2500	NA	0.79	4.02	0.431722	high	-0.758654	-2.46338	-0.783198	-0.183201	-1.73779	-0.0241875	-0.612337	-1.36097	-0.318282	-1.12084	0.65676	0.116809	-1.54806	-0.161022	0.639059	-0.484926	-1.20179	-0.851498	-1.85049	-0.5427	NA	0.144632	-0.277861	NA	-0.714991	NA	0.224521	0.0606371	1.1621	NA	-0.0140746	0.13607	NA	2.17134	0.356702	-0.67393	0.520498	0.980445
22	HLXB9.50kDa	MNX1	ENSG00000130675	MWA	pan-specific	1:500	NA	0.865	3.855	0.334945	high	-0.140939	1.28452	0.105452	0.84684	1.43432	0.16419	-0.280014	NA	0.827131	1.17515	-0.609357	-1.26508	-0.339227	0.359002	-0.701434	0.0381772	-0.223912	0.495887	NA	1.1325	0.652645	NA	1.04874	-0.0751039	NA	0.767514	0.74379	-0.556497	0.976989	0.575539	-0.0550602	0.906145	NA	0.712285	-0.95679	-1.0121	0.60086	0.337364
23	HLXB9.60kDa	MNX1	ENSG00000130675	MWA	pan-specific	1:500	NA	1.59	4.67	0.247559	high	0.887638	-0.382634	-0.100384	0.607096	-0.273631	1.50431	2.08842	0.397281	0.531332	-0.326934	0.416379	-0.288304	1.15049	1.83454	0.563557	0.825558	-1.44894	-1.22719	-0.481663	-0.405194	0.981517	0.945743	-0.211539	0.753817	-0.502208	-2.55772	0.144756	0.234625	-0.924689	2.63747	-0.679617	-0.650648	0.808504	0.476238	0.496075	-0.529931	0.62917	-0.0620821
24	SIM2.55kDa	SIM2	ENSG00000159263	MWA	pan-specific	1:1000	NA	0.745	4.11	0.421758	high	0.267425	1.34633	0.658795	1.17889	1.13601	-0.842393	0.459198	0.74855	0.0306085	0.719533	-1.08502	NA	0.77115	-0.285141	NA	0.411629	0.244857	0.0464595	0.875591	1.05267	0.632914	0.390246	-1.5504	-2.1071	0.687137	1.65187	0.436047	-2.46557	0.91024	1.28798	NA	-0.420258	NA	NA	-0.34536	-0.879535	-0.562134	0.128605
25	SIM2.70kDa	SIM2	ENSG00000159263	MWA	pan-specific	1:500	NA	0.585	3.775	0.542458	low	-2.1071	0.113881	0.829754	-0.000743804	-0.251272	-2.88871	-0.0309441	NA	-1.5504	0.658795	-2.46557	NA	NA	-0.962823	NA	-0.370245	2.03881	0.0306085	-0.613814	1.05267	1.22465	0.541012	0.436047	-1.14273	-0.809456	NA	0.875591	0.74855	NA	0.91024	0.411629	0.982158	1.43895	0.366893	NA	0.190616	0.327066	-0.303624
26	SOX13	SOX13	ENSG00000143842	MWA	pan-specific	1:500	NA	0.88	4.73	0.364488	high	NA	NA	NA	NA	NA	NA	NA	NA	NA	NA	NA	NA	NA	NA	NA	NA	NA	NA	NA	NA	NA	NA	NA	NA	NA	NA	NA	NA	NA	NA	NA	NA	NA	NA	NA	NA	NA	NA
27	SP100.50kDa	SP100	ENSG00000067066	MWA	pan-specific	1:2500	NA	1.955	4.12	0.256828	high	NA	NA	NA	NA	NA	NA	NA	NA	NA	NA	NA	NA	NA	NA	NA	NA	NA	NA	NA	NA	NA	NA	NA	NA	NA	NA	NA	NA	NA	NA	NA	NA	NA	NA	NA	NA	NA	NA
28	SP100.90kDa	SP100	ENSG00000067066	MWA	pan-specific	1:1000	NA	1.87	3.85	0.240478	high	NA	NA	NA	NA	NA	NA	NA	NA	NA	NA	NA	NA	NA	NA	NA	NA	NA	NA	NA	NA	NA	NA	NA	NA	NA	NA	NA	NA	NA	NA	NA	NA	NA	NA	NA	NA	NA	NA
29	TADA2L	TADA2L	ENSG00000108264	MWA	pan-specific	1:1000	NA	1.62	4.9	0.308083	high	NA	NA	NA	NA	NA	NA	NA	NA	NA	NA	NA	NA	NA	NA	NA	NA	NA	NA	NA	NA	NA	NA	NA	NA	NA	NA	NA	NA	NA	NA	NA	NA	NA	NA	NA	NA	NA	NA
30	TFAP2B	TFAP2B	ENSG00000008196	MWA	pan-specific	1:500	NA	0.92	4.56	0.315452	high	NA	NA	NA	NA	NA	NA	NA	NA	NA	NA	NA	NA	NA	NA	NA	NA	NA	NA	NA	NA	NA	NA	NA	NA	NA	NA	NA	NA	NA	NA	NA	NA	NA	NA	NA	NA	NA	NA
31	ZFP161	ZFP161	ENSG00000198081	MWA	pan-specific	1:1000	NA	1.03	4.53	0.435183	high	0.755093	1.14292	-0.244496	0.60086	0.829166	-0.710488	-0.35041	1.06507	-0.95679	-0.0312904	-0.614831	0.929666	1.19645	NA	-0.566941	0.805774	0.179485	0.769138	0.0445719	1.96354	0.444043	0.0842482	0.74074	-0.728634	0.545727	0.792168	0.64798	-1.41802	-2.52412	-0.140288	-0.266237	0.869097	-2.77475	-1.80247	-1.06849	-0.277516	-0.534088	-0.448417
32	PRKCBP1	ZMYND8	ENSG00000101040	MWA	pan-specific	1:500	NA	4.83	7.04	0.237147	high	0.623387	0.382601	0.177614	0.506036	-0.261475	1.92668	0.895293	-0.212827	0.785009	-0.132892	1.69122	0.412042	-0.0259917	1.29637	0.938975	0.336468	0.00618318	0.587291	-0.154018	-0.0709712	0.166225	-0.918283	0.993495	2.63747	-0.00503448	-0.143934	1.7832	2.16486	NA	0.0607744	0.350556	-0.42519	0.814611	-0.0846664	1.18339	1.0976	1.21368	1.52904
33	ZNF200	ZNF200	ENSG00000010539	MWA	pan-specific	1:1000	NA	7.43	6.67	0.320727	high	1.07963	0.967719	0.791201	1.18036	0.884196	2.63747	1.65352	0.852472	1.39981	0.838426	2.19964	0.817262	0.226216	1.27831	1.31142	0.303994	0.702232	0.741192	NA	-0.284102	0.00276192	-0.94597	0.779814	1.82746	-0.187553	0.0699501	NA	1.73382	NA	-0.900808	0.588964	-1.72024	0.804358	0.397281	0.539567	0.505775	0.0306835	1.15325
34	ZNF703	ZNF703	ENSG00000183779	MWA	pan-specific	1:1000	NA	3.025	5.485	0.329069	high	0.829166	0.444043	0.334149	-0.256215	0.0257553	1.22547	2.63747	0.106233	0.855641	0.0549073	0.290563	0.84055	1.19645	1.81919	1.26536	1.14292	0.262364	-2.08309	NA	-0.394209	-0.188501	-0.482562	-1.30773	0.721187	-0.297646	-0.51414	0.74074	0.0347198	NA	-1.41802	NA	0.116909	0.275895	0.535416	0.805774	-0.266237	0.484618	-0.221568
35	TNRC5	CNPY3	ENSG00000137161	MWA	pan-specific	1:1000	NA	0.49	4.12	0.448526	low	0.271557	1.17985	NA	0.1053	NA	0.510671	0.473156	0.191547	-0.253788	0.0373773	0.783462	0.422823	-0.0920228	NA	NA	NA	NA	-0.0764294	-0.165718	0.705458	NA	0.52837	-0.0617845	0.380632	NA	1.33229	0.682922	-0.573088	1.2925	-1.08111	-0.236465	1.05328	0.324427	0.722254	NA	NA	-1.74933	-0.69818
36	CTNNB1	CTNNB1	ENSG00000168036	MWA	pan-specific	1:1000	NA	0.69	4.38	0.363244	high	0.419414	0.800708	2.47065	0.607518	0.0645187	-0.257315	NA	-0.737646	NA	NA	-3.45902	-2.56012	0.892864	NA	NA	0.494437	0.918378	0.29559	0.466205	0.863641	-0.419847	NA	0.279075	0.159247	-1.04156	0.54414	NA	0.316584	NA	0.986527	-0.54709	1.15928	-0.395061	-0.371352	1.06604	0.398291	1.65253	1.55008
37	EOMES	EOMES	ENSG00000163508	MWA	pan-specific	1:5000	NA	0.53	3.63	0.378444	low	-0.917367	NA	0.876369	0.624267	1.12922	0.173258	1.90116	0.263101	-1.36757	2.06485	NA	0.75186	1.17213	-0.803159	-0.0393609	-0.0887141	NA	-0.368157	-0.5262	-0.730958	-0.139093	0.917738	NA	-0.1561	NA	-1.24064	NA	-0.576992	NA	0.607695	-1.43719	-1.97281	0.829262	-0.0135335	-0.96488	1.59813	NA	0.709328
38	ESRRG	ESRRG	ENSG00000196482	MWA	pan-specific	1:500	NA	0.625	4.915	0.485016	high	NA	-0.198053	0.355987	1.573	0.394494	NA	NA	-0.0920228	NA	NA	-0.273522	1.2925	-4.4913	0.25808	-0.224743	-2.94709	NA	-0.153123	0.65507	0.415153	0.715813	-0.404855	1.05328	2.17394	0.167951	-0.305538	-0.523502	-0.460419	NA	-1.341	0.375611	-0.00140221	-0.82544	NA	-1.53491	0.68766	0.127497	1.09123
39	HIC1	HIC1	ENSG00000177374	MWA	pan-specific	1:1000	blat	0.45	3.48	0.412661	low	NA	-0.216431	-0.0268584	0.933431	0.0194644	0.331071	NA	-1.1957	0.1053	-0.901886	-0.671023	-0.359208	-1.3841	-0.726604	-0.5789	0.560165	NA	NA	-2.36142	NA	0.533487	0.636641	-0.538782	-2.07208	-0.00537807	NA	-0.38964	-0.617395	-1.28178	NA	-0.975347	3.24358	1.8154	0.501037	NA	2.02729	0.613049	0.283281
40	HIPK2	HIPK2	ENSG00000064393	MWA	pan-specific	1:2500	NA	1.03	4.11	0.210969	high	NA	NA	NA	NA	NA	NA	NA	NA	NA	NA	NA	NA	NA	NA	NA	NA	NA	NA	NA	NA	NA	NA	NA	NA	NA	NA	NA	NA	NA	NA	NA	NA	NA	NA	NA	NA	NA	NA
41	IKZF3	IKZF3	ENSG00000161405	MWA	pan-specific	1:500	NA	1.06	4.225	0.506701	high	2.25276	NA	NA	-1.71044	0.206015	0.993692	NA	NA	1.34466	NA	NA	NA	NA	1.02596	NA	-0.099901	NA	-0.268939	NA	1.68431	NA	0.771209	NA	NA	0.195735	NA	NA	-0.382378	2.61011	NA	0.0726335	-0.228239	1.16794	-0.0479238	-0.0811887	0.536309	0.704549	1.20827
42	FBXL10	KDM2B	ENSG00000089094	MWA	pan-specific	1:1000	NA	0.965	4.56	0.415945	high	NA	NA	NA	NA	NA	NA	NA	NA	NA	NA	NA	NA	NA	NA	NA	NA	NA	NA	NA	NA	NA	NA	NA	NA	NA	NA	NA	NA	NA	NA	NA	NA	NA	NA	NA	NA	NA	NA
43	LIMA1	LIMA1	ENSG00000050405	MWA	pan-specific	1:1000	NA	0.725	3.685	0.301412	high	-1.15508	NA	-0.058811	NA	NA	NA	-0.745719	NA	NA	NA	NA	NA	NA	NA	NA	NA	NA	NA	-0.258713	0.287003	NA	NA	0.027986	-0.342948	0.224153	NA	NA	NA	NA	-4.4913	1.95693	0.777215	-0.161485	-0.0251104	1.14183	0.983952	0.137208	NA
44	CRSP6	MED17	ENSG00000042429	MWA	pan-specific	1:500	NA	0.43	4.29	0.523783	low	NA	-0.00407161	NA	1.10205	NA	-0.589246	NA	-0.538782	-1.48002	0.458458	0.526396	-2.27313	NA	-1.32771	0.630284	2.03712	0.482238	NA	-0.350985	-0.371557	-3.6234	-0.653275	NA	-0.209266	NA	NA	NA	-0.0992969	NA	0.302551	NA	NA	NA	0.742912	NA	-0.874122	-0.434453	NA
45	MIER3	MIER3	ENSG00000155545	MWA	pan-specific	1:1000	NA	2.22	5.87	0.365414	high	0.860725	0.589994	NA	-0.181373	NA	0.449286	-1.47392	1.56409	-2.49552	NA	NA	2.1655	NA	0.84202	0.31379	-0.249751	-0.392654	0.0694815	0.880503	0.799285	1.88596	0.549057	0.433403	0.618115	NA	0.535473	0.502259	0.393264	1.41548	NA	0.720266	1.28329	0.563327	0.466205	0.217786	0.354049	0.407042	1.00165
46	NOBOX	NOBOX	ENSG00000106410	MWA	pan-specific	1:500	NA	0.48	4.445	0.519863	low	0.341493	0.681799	-0.680101	-2.3725	-0.549044	1.53524	NA	0.055911	NA	2.3746	NA	-0.397596	NA	-1.6721	0.568241	0.195425	1.65963	0.367745	0.620356	0.418311	0.834069	NA	-0.261879	1.44549	-0.630845	1.20461	1.03303	0.541688	NA	0.144923	0.267956	0.316584	1.13856	0.392156	-2.71725	-0.295976	-0.13872	-1.52738
47	PAX6	PAX6	ENSG00000007372	MWA	pan-specific	1:2500	NA	0.55	4.035	0.493666	low	0.624547	0.26164	-3.48443	NA	NA	-1.06443	NA	-0.3182	-0.204614	-1.51357	0.0786181	NA	0.520766	0.757392	-1.01081	-0.0963213	NA	-0.073936	-0.597547	-0.47372	-0.00299003	-0.901886	-0.0196393	-0.571796	1.08111	0.420455	-2.10027	0.880503	0.217786	-0.76403	-0.506938	-0.158459	0.441155	0.493704	NA	0.1053	-0.961179	-0.119333
48	PRMT3	PRMT3	ENSG00000185238	MWA	pan-specific	1:1000	NA	0.39	3.86	0.639549	low	-1.40628	-0.384213	0.760032	0.153419	0.810315	-0.0225466	-1.13909	0.185445	-0.0970014	-0.641318	-0.419847	3.24358	-0.464175	0.138617	0.12294	0.783462	0.237094	0.0645187	0.378122	-0.365204	-0.0794216	-0.585421	0.995035	-0.115114	NA	-0.772054	-1.75856	0.856018	-0.538782	NA	NA	NA	-0.488513	NA	0.409111	-0.257315	-1.00088	-0.3259
49	SAP30BP	SAP30BP	ENSG00000161526	MWA	pan-specific	1:1000	NA	0.43	4.22	0.538462	low	0.582688	-1.39793	NA	1.13242	NA	NA	NA	1.31232	NA	NA	1.27701	1.62338	NA	0.371032	0.712805	2.34646	0.302551	0.1053	-0.154508	-1.54291	0.176138	-2.6612	NA	-0.677413	1.02179	-0.0209177	NA	-1.46025	-1.07302	NA	NA	-0.798744	0.438094	NA	NA	-1.16212	NA	NA
50	TRIM13.25kDa	TRIM13	ENSG00000204977	MWA	pan-specific	1:1000	NA	0.615	5.385	0.472165	high	0.883418	0.184136	2.52294	-0.650828	-2.37794	0.403238	-0.164344	0.144691	NA	0.442443	0.968737	0.422374	1.44904	-1.29699	0.126753	-0.388212	1.82369	0.933431	0.539131	-1.79964	0.165608	1.0365	0.346759	0.738317	1.97137	0.796663	0.855646	0.518056	1.0732	-1.96433	0.290708	NA	-0.259357	-2.62396	-1.57534	-0.208412	-2.15383	-0.77142
51	TRIM13.50kDa	TRIM13	ENSG00000204977	MWA	pan-specific	1:1000	NA	0.52	4.295	0.581042	low	-1.08786	-1.64354	-0.74698	3.24358	-0.465944	-0.321569	0.595226	0.873482	0.61986	1.59989	0.734983	NA	-4.4913	0.1053	NA	0.466205	1.27701	NA	NA	-1.97616	-0.605977	NA	-2.8289	0.232875	NA	-0.225882	-2.20811	-0.0992969	NA	0.258581	NA	NA	0.348031	-0.403141	-0.0132473	-0.144717	-1.02416	0.0751873
52	MDS032	USE1	ENSG00000053501	MWA	pan-specific	1:1000	NA	0.39	4.43	0.394125	low	NA	0.933431	0.420455	0.603584	1.56409	-2.93129	NA	NA	-0.637452	-0.809539	-1.01081	-1.90339	0.821948	0.380167	1.28329	-1.24789	NA	0.217786	-0.0535073	-1.13096	NA	1.00165	0.1053	-0.137329	0.339976	NA	NA	-0.571796	0.520766	0.563327	-0.344373	-0.282197	NA	NA	0.0536624	3.24358	0.704178	NA
53	VPS72	VPS72	ENSG00000163159	MWA	pan-specific	1:1000	NA	0.59	4.45	0.51186	high	1.35724	0.825284	NA	-0.822245	NA	-1.04712	1.23321	-1.39008	-0.289692	-1.14057	-0.178176	1.74988	NA	NA	0.976841	-0.724869	-0.93007	-3.18912	0.333232	1.84218	1.11835	-1.71188	0.203829	0.715503	-0.336736	-0.889386	1.51998	0.605445	-0.447714	1.03002	0.754888	-0.426163	NA	1.57767	0.167413	0.670998	NA	-0.373298
54	WHSC1	WHSC1	ENSG00000109685	MWA	pan-specific	1:1000	NA	1.595	5.825	0.245815	high	-1.23697	-0.089532	NA	NA	NA	-2.41565	-2.26619	-2.00901	-0.601715	NA	0.200692	0.379363	NA	NA	0.440879	NA	-2.76104	-0.808578	-0.31193	-0.344967	-0.375177	-1.09202	-0.991833	-0.727325	-1.79402	-0.194173	-1.71404	NA	-0.0513115	-1.20156	-0.961736	0.342872	-0.226587	-1.17089	-0.584733	-0.000438814	0.294547	0.30644
55	ZMYM6	ZMYM6	ENSG00000163867	MWA	pan-specific	1:2500	NA	11.84	9.39	0.314484	high	0.645853	1.98239	-0.084024	0.614459	-0.682033	0.634963	0.776313	0.661844	1.47388	0.922351	0.491852	1.2554	1.19064	1.06315	0.996877	0.460736	0.164231	-0.049478	0.830749	0.345291	0.680463	0.13034	0.243602	0.602164	1.2214	0.908164	0.53404	0.699247	1.10819	1.81053	0.506332	0.847055	0.813678	0.580162	-0.060453	0.960959	0.590857	0.940208
56	ZNF17	ZNF17	ENSG00000186272	MWA	pan-specific	1:500	NA	1.03	4.8	0.420897	high	0.0395819	2.13319	0.486207	0.000295656	0.0216784	0.840446	NA	0.388647	0.200179	-0.477723	NA	1.37173	1.30234	NA	2.44594	0.0914041	-2.25917	0.368266	-0.0347837	0.13965	NA	0.871436	NA	1.00034	-1.06602	-0.390983	-0.272898	0.771947	-0.100092	NA	0.966603	0.215543	NA	-0.365738	1.24908	-0.0538943	0.539327	-0.447087
57	ZNF271.50kDa	ZNF271	ENSG00000118267	MWA	pan-specific	1:1000	NA	0.41	4.15	0.513198	low	0.0453523	-0.0259211	-1.20136	-3.26016	NA	NA	1.02596	NA	NA	NA	-1.8965	-1.34628	-0.439979	-0.24417	-1.12477	-2.32047	-0.402555	1.05209	0.911597	-1.24185	-0.682761	-0.260689	-0.584533	NA	NA	NA	1.88309	-0.32138	NA	1.20634	-1.70113	-0.934503	0.194018	-0.630476	NA	-1.00587	-1.29435	0.733016
58	ZNF271.75kDa	ZNF271	ENSG00000118267	MWA	pan-specific	1:1000	NA	0.42	4	0.602221	low	NA	NA	NA	0.600006	0.762177	NA	NA	NA	1.17985	NA	0.149042	-0.270519	-1.30806	0.324427	-0.00140221	-0.0248985	-2.88616	-1.58706	NA	0.178659	-0.0920228	0.682922	NA	0.629173	0.641174	NA	-0.123459	0.422823	0.65954	NA	NA	NA	NA	-0.969551	-0.481394	-0.165718	-1.12911	-0.858558
59	ZNF491	ZNF491	ENSG00000177599	MWA	pan-specific	1:500	NA	0.55	4.02	0.449376	low	-1.76117	-0.774831	NA	-3.75809	NA	NA	0.283281	-0.307101	NA	0.73011	NA	0.363868	0.148481	-0.942653	-2.13063	-1.4354	-0.248517	3.24358	-0.0118098	1.03367	0.981764	0.750264	-2.46218	0.34989	NA	1.49534	0.566592	1.86816	-1.09356	NA	-0.980251	-1.67302	-0.517245	-1.5981	0.580593	0.959064	0.466205	NA
60	ZNF613	ZNF613	ENSG00000176024	MWA	pan-specific	1:1000	NA	1.015	5.425	0.476571	high	NA	NA	NA	-0.926007	0.600381	NA	0.351881	1.45255	-0.206292	NA	-0.00339622	-4.4913	-1.40472	-1.85175	-2.72858	NA	NA	NA	NA	NA	NA	-1.14395	0.223245	0.692273	NA	NA	NA	NA	-0.691307	NA	NA	NA	NA	2.04192	-1.68216	1.08821	0.376837	0.549365
61	AFF2	AFF2	ENSG0000155966	MWA	pan-specific	1:1000	NA	1.62	5.77	0.275511	high	0.565926	NA	-0.356254	NA	0.91137	NA	0.457936	NA	0.0993369	NA	-1.20002	NA	0.0335392	NA	-0.496817	NA	-0.276837	NA	-1.48628	2.83856	NA	-1.63494	-1.024	2.15752	0.608668	0.843558	0.426168	0.0677352	-0.0695064	0.488513	0.748603	1.11787	0.518922	-0.0356651	0.39507	-0.150242	-0.60751	0.131234
62	APTX	APTX	ENSG00000137074	MWA	pan-specific	1:1000	NA	2.48	5.12	0.396982	high	-2.65135	NA	-0.514228	NA	-0.639089	NA	-0.348471	NA	NA	NA	-0.976756	NA	-1.32663	NA	-0.395135	NA	NA	NA	-0.687353	-0.300273	-2.0192	NA	NA	-1.7185	-1.07967	-0.0574664	0.328756	-0.752597	0.102263	-0.454398	0.801749	-0.105161	0.862658	0.0649674	-0.247485	0.235712	1.7451	-0.844052
63	ATXN2	ATXN2	ENSG00000204842	MWA	pan-specific	1:1000	NA	1.81	8.925	0.412055	high	-0.345959	NA	-1.72706	NA	NA	NA	0.0630164	NA	0.266493	NA	-0.309	NA	0.0139634	NA	-0.701434	NA	NA	NA	-1.2371	-0.422727	NA	2.83856	-0.751993	-1.50927	-1.57257	-3.30065	0.583204	0.662015	0.900922	-0.0167638	0.493348	0.842701	0.757417	0.338536	0.117234	0.35285	1.91533	1.15041
64	BAZ1A.170kDa	BAZ1A	ENSG00000198604	MWA	pan-specific	1:1000	NA	1.05	7.47	0.489876	high	-0.592756	NA	0.799492	NA	NA	NA	-0.818969	NA	NA	NA	-0.371565	NA	-0.0313112	NA	-1.58874	NA	0.536017	NA	NA	-1.09493	-3.26127	-1.13775	-3.78105	-1.05885	1.65278	0.487216	0.773982	0.0820785	0.128503	0.651044	NA	0.098632	-1.66855	0.443451	0.184086	-0.782862	-0.185138	-0.617413
65	BAZ1A.40kDa	BAZ1A	ENSG00000198604	MWA	pan-specific	1:1000	NA	1.38	7.61	0.493378	high	1.03657	NA	0.224237	NA	0.717629	NA	-0.0452158	NA	0.273337	NA	0.499617	NA	0.536017	NA	0.51518	NA	NA	NA	0.472209	1.18607	-0.637026	0.204856	-0.561752	0.164699	0.559619	0.334438	-0.48774	0.397946	0.128503	-0.140877	0.146585	-0.062283	-0.100598	-0.718037	-0.532863	0.349	-0.511398	0.427747
66	CHD1L	CHD1L	ENSG00000131778	MWA	pan-specific	1:1000	NA	0.935	5.605	0.255278	high	0.372115	NA	-1.54753	NA	0.654217	NA	0.386049	NA	-0.192251	NA	-0.449016	NA	0.615464	NA	-0.0789782	NA	-0.709426	NA	0.410079	-0.20866	NA	-0.524261	0.721761	-0.729791	0.749319	-0.0962006	1.12906	0.216766	1.23749	-0.673761	0.804278	0.821037	1.06709	0.51518	-0.629704	-0.0393454	0.242446	0.8391
67	EBF2	EBF2	ENSG00000221818	MWA	pan-specific	1:1000	NA	1.93	7.35	0.388479	high	NA	NA	NA	NA	NA	NA	NA	NA	NA	NA	NA	NA	NA	NA	NA	NA	NA	NA	NA	NA	NA	NA	NA	NA	NA	NA	-1.06744	-0.284536	-0.37885	-1.70437	-0.439143	-0.222141	0.120912	-0.825427	-0.956911	-0.171846	-3.78105	-1.31058
68	FOXD2	FOXD2	ENSG00000186564	MWA	pan-specific	1:500	NA	0.705	4.715	0.492179	high	-0.540198	NA	1.14298	NA	1.04109	NA	-0.990193	NA	-0.841746	NA	-1.22778	NA	0.205284	NA	2.83856	NA	NA	NA	0.861016	0.0128825	NA	0.252524	2.04423	NA	-1.91485	-2.55585	0.356325	-1.1006	0.792874	-0.298406	0.444401	-1.42548	-0.352388	NA	1.44938	0.529152	NA	0.0627413
69	GTF2A1	GTF2A1	ENSG00000165417	MWA	pan-specific	1:1000	NA	0.58	4.305	0.615785	low	0.176464	NA	-0.619677	NA	-0.298406	NA	-0.540198	NA	-2.18637	NA	0.561497	NA	0.205284	NA	0.485478	NA	-0.408335	NA	-3.78105	NA	2.31279	NA	-0.739734	-0.990193	0.356325	-0.105743	NA	0.231217	-0.376781	0.861016	-0.201224	0.907187	0.592246	-1.63101	0.956571	0.0627413	0.104616	0.464202
70	HCFC1	HCFC1	ENSG00000172534	MWA	pan-specific	1:1000	NA	1.985	6.275	0.281142	high	0.654296	NA	0.955991	NA	-1.08729	NA	2.51738	NA	0.141408	NA	-0.44647	NA	1.00477	NA	0.429188	NA	NA	NA	0.245583	0.768764	1.02989	-0.240887	0.667271	-0.184917	0.583832	-0.136399	-0.568587	1.6123	1.31628	0.20423	-1.12012	-0.407423	-0.763154	-1.40362	-1.15692	-0.00565307	0.528406	-0.0695064
71	HMX1	HMX1	ENSG00000215612	MWA	pan-specific	1:1000	NA	2.32	7.37	0.366814	high	-2.74337	NA	-1.42974	NA	0.256641	NA	-0.966052	NA	-0.699682	NA	-1.79127	NA	-0.199702	NA	-0.301684	NA	NA	NA	-0.762693	1.80629	NA	-2.12106	NA	-1.26164	-0.344991	0.479819	1.28518	0.863966	2.83856	0.755946	0.100388	0.642438	-0.440012	0.676225	0.509852	-0.492561	1.59857	1.00902
72	HTT	HTT	ENSG00000197386	MWA	pan-specific	1:1000	NA	2.345	8.455	0.490766	high	0.115206	NA	0.369174	NA	1.82638	NA	0.802238	NA	0.607276	NA	-1.36816	NA	0.419891	NA	-0.189219	NA	0.58619	NA	-0.0242082	0.351462	1.1421	1.70121	-2.15766	0.925736	1.43495	-0.0966331	0.314421	0.498281	-0.156608	-0.0389604	-2.77002	-0.00702776	-0.753305	0.216276	0.250931	0.403994	1.09808	0.436861
73	IGHMBP2	IGHMBP2	ENSG00000132740	MWA	pan-specific	1:500	NA	0.86	5.97	0.330427	high	NA	NA	NA	NA	NA	NA	NA	NA	NA	NA	NA	NA	NA	NA	NA	NA	NA	NA	NA	NA	NA	NA	NA	NA	NA	NA	1.33004	1.14857	-0.772456	0.739443	0.491516	0.554971	0.623264	0.814554	0.332532	1.57742	-0.212593	-0.154346
74	MAGEA9	MAGEA9	ENSG00000166008	MWA	pan-specific	1:2500	NA	0.69	5.15	0.446414	high	NA	NA	1.72207	NA	NA	NA	1.49795	NA	0.285515	NA	0.72804	NA	-0.158575	NA	0.920434	NA	-0.61616	NA	1.18904	NA	0.144624	0.679908	-0.0632744	0.777087	0.193823	-0.114695	2.07656	0.457936	0.0642836	-1.05446	1.33373	1.08283	0.540336	NA	2.83856	NA	1.00231	0.379473
75	MSL3L1	MSL3	ENSG00000005302	MWA	pan-specific	1:500	blat	1.2	4.32	0.506584	high	NA	NA	NA	NA	NA	NA	NA	NA	NA	NA	NA	NA	NA	NA	NA	NA	NA	NA	NA	NA	NA	NA	NA	NA	NA	NA	-0.757994	-0.657612	NA	-1.11571	-0.129851	-1.33184	0.651044	NA	-2.20827	-0.939946	NA	0.578783
76	PURA	PURA	ENSG00000185129	MWA	pan-specific	1:1000	NA	0.81	4.52	0.471518	high	-0.340923	NA	-1.11571	NA	0.931985	NA	0.769425	NA	0.651044	NA	0.326646	NA	NA	NA	-0.375989	NA	NA	NA	0.235995	-0.0577889	NA	NA	0.180574	-0.0417626	0.200673	0.11218	0.964547	-0.465702	1.88757	-0.303332	1.76022	1.05157	0.6036	-0.074103	-0.533496	-0.421304	0.865495	1.36853
77	REL	REL	ENSG00000162924	MWA	pan-specific	1:1000	NA	0.515	4.58	0.543928	low	-0.682069	NA	-0.0949735	NA	NA	NA	NA	NA	-0.153143	NA	1.04012	NA	NA	NA	0.426976	NA	-0.364175	NA	0.380524	-0.652185	NA	0.714265	0.517008	1.22263	-0.20192	-1.23863	-0.0404375	-0.538245	-0.890592	1.15162	0.129837	1.31131	0.354767	0.551386	NA	0.268808	-0.393826	-1.84937
78	TAF15	TAF15	ENSG00000172660	MWA	pan-specific	1:1000	NA	1.25	8.035	0.31519	high	0.666265	NA	-1.1668	NA	1.4156	NA	0.57791	NA	-0.0982497	NA	0.0922871	NA	0.271446	NA	0.882178	NA	NA	NA	-0.29987	0.754721	-0.519928	0.155142	0.783721	0.0551976	1.19537	0.406869	-1.06102	0.24875	-0.551612	-0.125833	0.81386	0.425494	0.970291	-0.147819	-1.10882	0.344627	-0.698222	1.33905
79	ZNF132	ZNF132	ENSG00000131849	MWA	pan-specific	1:1000	NA	0.925	6.22	0.448816	high	-0.532863	NA	-1.28997	NA	-3.78105	NA	-0.782862	NA	NA	NA	-1.13775	NA	-0.462632	NA	-0.918954	NA	-1.09493	NA	-3.26127	-1.86415	NA	-1.18559	-0.972929	-0.185138	NA	0.427747	-0.062283	0.255469	0.753079	0.0364989	1.65278	NA	1.87128	0.618795	-1.01827	0.666878	1.57269	0.601978
80	ZNF253	ZNF253	ENSG00000256771	MWA	pan-specific	1:1000	NA	0.62	3.92	0.401403	high	0.432847	NA	-0.118976	NA	-1.37244	NA	-0.314459	NA	NA	NA	NA	NA	NA	NA	NA	NA	-0.0529679	NA	NA	-0.863203	NA	NA	NA	NA	-1.09763	NA	1.24569	-2.40209	0.934651	0.381211	0.63804	0.482945	-0.498754	0.875534	0.722397	1.09476	-0.628578	NA
81	ZNF498	ZNF498	ENSG00000197037	MWA	pan-specific	1:1000	NA	0.595	4.53	0.555153	low	0.378706	NA	0.413281	NA	-1.79127	NA	NA	NA	-1.59245	NA	0.0291247	NA	NA	NA	-0.128448	NA	-1.06263	NA	NA	0.17599	NA	-0.440012	0.479819	0.135309	-0.84589	NA	-1.15303	-2.12106	NA	0.940741	-0.653657	0.299561	-0.344991	-1.42974	-0.0427283	1.00902	0.642438	0.221071
82	ZNF569	ZNF569	ENSG00000196437	MWA	pan-specific	1:1000	NA	1.06	5.49	0.453558	high	1.43928	NA	-0.220666	NA	0.225148	NA	0.646859	NA	-0.196601	NA	1.37159	NA	0.358141	NA	1.03132	NA	-0.476001	NA	-0.161501	NA	-1.71452	-0.587142	-0.275861	-0.0459317	-0.177457	0.62991	0.393573	0.473311	0.663795	0.142519	0.718133	-0.700089	0.457936	-0.295924	0.569271	NA	NA	-0.398337
83	ZNF683	ZNF683	ENSG00000176083	MWA	pan-specific	1:1000	NA	0.63	3.79	0.433692	high	0.619794	NA	0.219842	NA	NA	NA	NA	NA	NA	NA	NA	NA	-0.340923	NA	0.0820785	NA	NA	NA	NA	NA	NA	NA	0.749762	-0.0417626	-0.421304	1.88757	-1.15931	NA	-0.266616	NA	NA	NA	NA	0.0189442	2.83856	1.25678	NA	0.357639
84	ZNF778	ZNF778	ENSG00000170100	MWA	pan-specific	1:1000	NA	1.58	7.56	0.354915	high	-0.614601	NA	-0.844052	NA	NA	NA	-0.514228	NA	-1.24413	NA	0.389566	NA	1.90897	NA	-0.105161	NA	0.36847	NA	-0.247485	NA	NA	-0.369987	0.277011	-0.277215	0.660914	0.0216319	-0.752597	-0.300273	-0.687353	-1.7185	-3.78105	-0.793746	-0.188493	-0.454398	-1.60936	-1.84017	-0.639089	0.641476
85	SFRS17A	AKAP17A	ENSG00000197976	MWA	pan-specific	1:1000	NA	1.11	4.855	0.270286	high	0.395473	-0.413973	0.136641	0.427984	-0.390142	0.716765	-0.889581	NA	0.746551	-1.72367	0.221988	1.13558	-0.275499	0.845102	0.161666	0.296718	0.0125096	-0.83105	1.25456	-0.34522	NA	-0.542012	0.0855929	0.89112	0.804592	-0.765283	-0.51113	NA	0.15137	0.338067	0.444501	-0.364713	-1.93685	0.77673	0.0253261	-0.158029	-0.0918244	-0.0143256
86	ARID3B	ARID3B	ENSG00000179361	MWA	pan-specific	1:2500	NA	1.76	4.18	0.24857	high	0.0280922	-0.164929	0.345007	0.148563	-0.146685	-0.0467085	0.269845	0.923761	0.104981	-0.0281293	0.728584	-0.918184	0.670997	0.0793358	-0.289748	-1.32209	-0.85869	-0.128103	0.985099	-0.0625037	-2.92816	-0.513668	-1.47555	0.119317	0.526297	0.761052	0.592934	-2.20513	1.12507	0.376591	0.405935	1.50344	1.23492	-0.678287	-0.546592	-1.69177	-0.0780512	0.222144
87	ATG4B	ATG4B	ENSG00000168397	MWA	pan-specific	1:1000	NA	6.93	8.19	0.18786	high	-0.252852	-1.35038	0.361142	-0.465659	-0.518761	0.15212	0.631951	0.557513	-0.232259	-0.931719	0.592224	NA	0.383401	0.186479	-0.686197	-0.725514	-1.82162	-1.15063	0.773503	-0.126754	0.945013	0.128669	1.11085	0.470437	-0.33558	0.118062	0.503972	-2.92816	0.0137591	-2.28282	0.334155	0.997949	0.611443	-0.832159	0.323813	0.86327	0.29974	0.422909
88	BLZF1	BLZF1	ENSG00000117475	MWA	pan-specific	1:1000	blat	0.6	3.77	0.424264	high	-2.2564	-0.94192	-2.92816	NA	-0.676573	0.746835	0.161207	0.799251	0.543068	0.71946	-1.18312	NA	0.504949	1.28531	-0.0682193	-0.108622	-0.0819683	-1.10042	NA	-1.41592	-0.528844	0.468499	-0.0241943	0.875958	1.09223	-0.000251056	0.488131	0.582344	1.1591	0.834577	0.0907569	-0.201461	0.388501	0.623042	0.1752	-0.141429	0.64732	0.601132
89	CIAO1	CIAO1	ENSG00000144021	MWA	pan-specific	1:1000	NA	0.93	3.65	0.350877	high	0.393917	-0.068499	-0.684632	-0.296146	0.181804	-0.0357663	0.596506	0.530357	-0.0186742	-0.865231	0.211898	2.15088	-1.19924	0.0855929	-0.366065	0.333938	0.0971008	-0.924888	-0.152598	0.008789	0.73233	NA	-0.636373	0.0230456	0.0505655	-1.91818	-1.10303	NA	NA	NA	-0.272846	NA	-0.00554602	NA	0.195976	-0.489581	0.24525	-0.0527333
90	ELF4	ELF4	ENSG00000102034	MWA	pan-specific	1:500	NA	0.92	5.88	0.320827	high	0.652913	-0.122131	0.450264	0.158458	0.930681	0.338896	0.83416	0.371495	0.0674145	-1.10984	0.579499	NA	0.880848	0.0573282	0.0794795	-0.158387	0.0438408	-0.643281	0.600675	-0.0902403	-0.22886	NA	-1.70493	-0.808705	0.735998	-0.0589087	-0.371179	NA	-0.279805	0.131629	-2.92816	0.705976	0.557876	0.768078	-1.20605	-1.92299	-0.74018	-1.49428
91	FOXJ1	FOXJ1	ENSG00000129654	MWA	pan-specific	1:1000	NA	0.71	4.38	0.418317	high	0.0739534	0.0855929	-0.314069	0.35161	0.390691	-0.222321	-0.513967	-0.487351	-0.399022	0.270107	-0.157375	-0.0661965	0.737203	NA	0.197994	1.02168	-0.0518596	0.635565	1.15034	-2.92816	-2.24657	NA	-0.124341	0.571662	0.00376951	0.790371	1.08507	-0.00847886	0.148195	-0.616009	-0.267345	-0.748266	0.824279	2.15088	-0.353625	0.378745	-0.107627	0.170567
92	GZF1	GZF1	ENSG00000125812	MWA	pan-specific	1:1000	NA	2.255	3.945	0.295959	high	0.206071	0.332466	0.192731	-2.92816	-1.56193	NA	-1.95815	NA	NA	NA	NA	-0.480752	-0.989363	0.431841	-2.24317	-0.537876	0.76332	-0.16879	-0.740681	1.27231	0.706228	1.54165	1.01864	0.0909499	0.265609	2.15088	0.0593418	0.956874	0.346806	0.527077	0.102679	0.631495	0.587734	NA	0.141213	-0.349286	0.401096	0.788088
93	MANSC1	MANSC1	ENSG00000111261	MWA	pan-specific	1:1000	NA	1.14	4.23	0.295559	high	0.298842	0.349361	0.0855929	1.16738	0.443554	-0.325897	0.534332	-0.735493	-2.92816	NA	-1.98472	NA	0.928243	NA	1.56427	0.756197	0.885206	0.517016	0.462551	0.219075	NA	0.728875	1.29444	-0.260001	-0.0436473	0.386519	-1.11811	-0.0145579	-0.141573	0.70361	NA	0.482079	-0.0836904	-1.2012	-2.26568	0.335205	-0.28176	0.232357
94	MBD1	MBD1	ENSG00000141644	MWA	pan-specific	1:1000	NA	1.98	3.735	0.256013	high	0.594111	-0.013474	0.0908516	-0.0267412	0.262375	0.425041	-0.492342	0.712921	0.912805	0.190756	0.497857	-1.27503	0.639558	0.479435	-0.459313	0.115388	-0.0713497	-0.8745	-2.92816	-0.340079	0.139888	-0.227817	0.0689058	-0.756207	-1.96611	-0.357882	-1.40424	NA	0.575303	NA	0.162322	2.15088	0.370917	-0.403557	0.152821	-0.818185	-1.57724	0.356322
95	MTF2	MTF2	ENSG00000143033	MWA	pan-specific	1:1000	NA	0.485	3.905	0.416876	low	-1.373	0.670409	-0.33558	NA	NA	NA	0.620387	-0.287332	0.073465	0.233821	-0.312982	2.15088	-0.593776	0.292072	0.332927	-0.000116173	NA	0.250209	1.07484	0.646046	-0.781619	0.160487	1.13949	-0.67737	NA	-0.152243	0.577296	-0.354341	-0.49364	-0.424523	NA	0.515137	NA	NA	-0.0122818	0.026398	NA	0.454756
96	MYB	MYB	ENSG00000118513	MWA	pan-specific	1:500	NA	1.04	4.465	0.410412	high	0.120416	0.92224	0.453176	0.0435624	0.973831	-1.18926	-2.92816	-0.779149	-0.0873653	0.206581	-0.00507532	NA	NA	0.0308255	0.802102	0.626524	-0.567822	0.879073	NA	0.837883	-0.534124	2.15088	-0.0299286	NA	NA	0.651093	-1.29713	-0.639642	-0.396722	NA	-0.47976	-1.59913	-0.0164546	0.777164	0.369695	1.03326	0.0855929	0.108494
97	BTBD14A	NACC2	ENSG00000148411	MWA	pan-specific	1:1000	NA	0.7	3.88	0.416333	high	0.788806	0.329864	0.376591	-0.216775	0.091505	-1.69177	-0.0467085	NA	0.485063	0.204887	NA	-1.91326	1.12507	NA	3.9e-05	NA	NA	0.316617	NA	0.0793358	NA	0.423711	1.23492	0.0280922	-2.92816	-0.0944136	0.504775	0.699259	0.54941	NA	0.985099	0.728584	-0.0780512	NA	-0.128103	0.526297	-0.193204	0.0566446
98	NFIX	NFIX	ENSG00000008441	MWA	pan-specific	1:2500	blat	0.79	7.37	0.41344	high	0.114249	-0.136367	-1.11235	-1.78684	0.629942	-0.276185	0.410415	0.977035	0.0147703	-0.452277	0.125728	1.16467	-1.98114	-0.339913	-0.213673	0.33162	NA	0.060588	1.03603	-1.19529	0.753091	-0.151784	0.8049	0.1015	NA	0.187023	0.588587	1.0967	0.457888	-0.0514829	-0.0217409	-2.92816	0.0906657	0.0803378	0.383494	-0.0368509	-0.954692	0.19887
99	NR2C1	NR2C1	ENSG00000120798	MWA	pan-specific	1:1000	NA	1.29	3.74	0.247607	high	0.830357	-0.152598	0.509422	NA	-1.69842	1.05788	NA	-1.91818	1.50762	-0.324121	-2.2093	-0.519291	NA	NA	0.42767	-0.865231	NA	-0.2227	NA	0.380182	1.23901	-0.489581	0.467629	0.350294	NA	0.290398	0.0971008	NA	-1.48502	NA	-1.19924	NA	-0.924888	NA	-0.0842936	-0.345631	-0.366065	0.181804
100	RCOR1	RCOR1	ENSG00000089902	MWA	pan-specific	1:1000	NA	1.46	4.12	0.275923	high	-0.838197	0.973831	0.492358	0.316617	0.340399	1.55811	0.527413	-0.315076	0.302938	0.355045	0.673445	NA	-0.890608	-0.371382	0.697782	0.166421	1.28841	0.275715	NA	-0.207802	-1.97748	0.235611	0.777164	0.651093	-0.417229	-0.68211	-0.506759	0.064708	NA	NA	-0.0597932	0.120416	-1.7815	0.749927	0.289158	-0.0462833	0.92224	0.263786
101	RRN3	RRN3	ENSG00000085721	MWA	pan-specific	1:1000	NA	0.755	4.265	0.507851	high	-0.138416	-2.92816	-1.45265	-1.25162	0.881553	0.0684892	-0.490434	NA	NA	NA	0.730467	NA	NA	NA	NA	NA	NA	NA	NA	NA	NA	NA	NA	NA	NA	NA	NA	NA	NA	NA	NA	NA	NA	NA	NA	NA	NA	NA
102	RUFY3	RUFY3	ENSG00000018189	MWA	pan-specific	1:1000	NA	0.415	3.64	0.442835	low	0.153685	0.791719	-0.417714	0.367212	-0.272846	0.035843	-0.393292	0.139405	-0.636373	0.321057	NA	0.0505655	0.596506	0.67506	-2.92816	NA	NA	0.393917	NA	0.553848	0.0971008	0.648945	NA	-1.19924	NA	0.8773	-0.152598	0.0621355	NA	NA	-0.451154	0.333938	-0.0999266	NA	-0.733599	1.50762	-0.296146	-2.2093
103	RUNX2	RUNX2	ENSG00000124813	MWA	pan-specific	1:1000	NA	1.32	4.48	0.280845	high	-0.0217409	0.241357	0.654266	0.307511	0.551484	0.882167	-0.213673	-1.19529	-0.574369	0.395875	-0.486325	0.383494	0.160133	0.125728	0.410415	0.8049	-0.35707	0.0147703	0.0259162	0.925269	-0.0514829	0.187023	0.425419	0.256083	0.19887	0.841128	-0.729775	0.372833	-0.687546	1.03603	-0.401111	-0.192893	-0.511672	-1.30423	0.33162	0.0503297	0.114249	0.320446
104	TBX10	TBX10	ENSG00000167800	MWA	pan-specific	1:1000	NA	0.77	4.175	0.364212	high	1.16191	0.120416	0.0435624	0.302938	0.340399	0.92224	-1.59913	-0.396722	0.145361	-0.72395	0.749927	NA	-0.0597932	-1.18926	0.355045	0.435821	-0.13082	-0.417229	1.03326	0.973831	0.0744055	-0.162299	0.604757	0.879073	NA	0.802102	NA	NA	1.28841	NA	-0.33558	-0.290359	0.509015	0.777164	0.206581	-0.567822	0.156205	-0.639642
105	TBX21	TBX21	ENSG00000073861	MWA	pan-specific	1:500	NA	1.3	4.22	0.335329	high	0.312339	0.521448	0.79474	0.575131	0.00137685	-0.292968	0.0659746	-0.832159	-0.465659	1.18266	0.251357	-0.931719	0.118062	0.15212	0.394968	0.945013	0.160819	0.747075	-0.518761	0.997949	-0.0736597	-0.545401	-1.82162	1.05422	0.347344	0.538361	0.0245869	-0.686197	0.373381	-0.647092	0.902336	-1.47363	-0.351776	-0.368731	0.0351054	0.721737	0.274402	0.503972
106	TBX5	TBX5	ENSG00000089225	MWA	pan-specific	1:1000	NA	1.29	4.17	0.30139	high	0.104482	0.0438408	0.311393	-0.158387	-0.180698	-0.808705	-0.122131	-0.690842	-0.0741704	0.415349	-1.92299	2.15088	-0.423227	-1.49428	0.147068	-1.33785	-0.304058	1.1294	-0.253582	0.51405	NA	-0.600949	-0.524795	1.06086	1.51172	0.930681	-0.932395	-2.21338	0.795039	-0.39924	0.0913846	0.00216265	0.118623	-2.92816	0.473018	0.768078	0.735998	-0.0109641
107	TCF21	TCF21	ENSG00000118526	MWA	pan-specific	1:1000	NA	2.305	6.475	0.231747	high	-0.670233	0.457022	0.348326	-0.00644577	-0.596188	0.262038	0.113191	-0.374273	0.476278	0.583454	-0.445738	NA	-1.21832	0.936851	-0.234482	-0.297476	0.787497	-0.156523	0.690084	-0.278368	1.30308	1.17522	0.546741	0.42577	0.815972	-0.418641	0.765186	0.273356	-1.44996	-2.27448	-0.915084	0.221601	1.04662	0.738217	-0.198523	-0.0590496	0.411383	-0.256331
108	ZNF79	ZNF79	ENSG00000196152	MWA	pan-specific	1:500	NA	1.02	4.48	0.341586	high	-2.23256	0.073465	NA	0.577296	NA	0.435821	NA	1.13949	0.670409	NA	NA	0.94677	-0.631961	-0.84455	-0.0879115	-0.0122818	0.150282	-0.0581127	-0.0436473	-0.459313	0.110424	0.175045	0.0633262	0.420727	-0.521752	0.0393304	0.389037	NA	-0.135439	2.15088	0.189559	-1.05468	0.78141	-1.73554	-0.312982	-0.593776	-1.14169	0.250209
109	ALX4	ALX4	ENSG00000052850	MWA	pan-specific	1:1000	NA	1.255	4.605	0.497145	high	NA	NA	NA	NA	NA	NA	NA	NA	NA	NA	NA	NA	NA	NA	NA	NA	NA	NA	NA	NA	NA	NA	NA	NA	NA	NA	NA	NA	NA	NA	NA	NA	NA	NA	NA	NA	NA	NA
110	CORO1A	CORO1A	ENSG00000102879	MWA	pan-specific	1:1000	NA	1.275	4.46	0.485996	high	NA	NA	NA	NA	NA	NA	NA	NA	NA	NA	NA	NA	NA	NA	NA	NA	NA	NA	NA	NA	NA	NA	NA	NA	NA	NA	NA	NA	NA	NA	NA	NA	NA	NA	NA	NA	NA	NA
111	DIDO1	DIDO1	ENSG00000101191	MWA	pan-specific	1:5000	NA	0.48	3.475	0.426509	low	NA	NA	NA	NA	NA	NA	NA	NA	NA	NA	NA	NA	NA	NA	NA	NA	NA	NA	NA	NA	NA	NA	NA	NA	NA	NA	NA	NA	NA	NA	NA	NA	NA	NA	NA	NA	NA	NA
112	FOXN2	FOXN2	ENSG00000170802	MWA	pan-specific	1:1000	NA	5.51	4.47	0.268235	high	NA	NA	NA	NA	NA	NA	NA	NA	NA	NA	NA	NA	NA	NA	NA	NA	NA	NA	NA	NA	NA	NA	NA	NA	NA	NA	NA	NA	NA	NA	NA	NA	NA	NA	NA	NA	NA	NA
113	GATAD2B	GATAD2B	ENSG00000143614	MWA	pan-specific	1:1000	NA	0.75	3.88	0.223977	high	NA	NA	NA	NA	NA	NA	NA	NA	NA	NA	NA	NA	NA	NA	NA	NA	NA	NA	NA	NA	NA	NA	NA	NA	NA	NA	NA	NA	NA	NA	NA	NA	NA	NA	NA	NA	NA	NA
114	IKZF3	IKZF3	ENSG00000161405	MWA	pan-specific	1:1000	NA	1.665	3.91	0.57209	low	NA	NA	NA	NA	NA	NA	NA	NA	NA	NA	NA	NA	NA	NA	NA	NA	NA	NA	NA	NA	NA	NA	NA	NA	NA	NA	NA	NA	NA	NA	NA	NA	NA	NA	NA	NA	NA	NA
115	IKZF5	IKZF5	ENSG00000095574	MWA	pan-specific	1:500	NA	0.7	4.145	0.339712	high	NA	NA	NA	NA	NA	NA	NA	NA	NA	NA	NA	NA	NA	NA	NA	NA	NA	NA	NA	NA	NA	NA	NA	NA	NA	NA	NA	NA	NA	NA	NA	NA	NA	NA	NA	NA	NA	NA
116	LIMA1	LIMA1	ENSG00000050405	MWA	pan-specific	1:1000	NA	2.2	3.5	0.979575	low	NA	NA	NA	NA	NA	NA	NA	NA	NA	NA	NA	NA	NA	NA	NA	NA	NA	NA	NA	NA	NA	NA	NA	NA	NA	NA	NA	NA	NA	NA	NA	NA	NA	NA	NA	NA	NA	NA
117	LSR	LSR	ENSG00000105699	MWA	pan-specific	1:1000	NA	0.74	3.42	0.6884	low	NA	NA	NA	NA	NA	NA	NA	NA	NA	NA	NA	NA	NA	NA	NA	NA	NA	NA	NA	NA	NA	NA	NA	NA	NA	NA	NA	NA	NA	NA	NA	NA	NA	NA	NA	NA	NA	NA
118	NFKB1.150kDa	NFKB1	ENSG00000109320	MWA	pan-specific	1:1000	NA	0.955	4.205	0.323721	high	NA	NA	NA	NA	NA	NA	NA	NA	NA	NA	NA	NA	NA	NA	NA	NA	NA	NA	NA	NA	NA	NA	NA	NA	NA	NA	NA	NA	NA	NA	NA	NA	NA	NA	NA	NA	NA	NA
119	NFKB1.75kDa	NFKB1	ENSG00000109320	MWA	pan-specific	1:1000	NA	0.895	3.88	0.397411	high	NA	NA	NA	NA	NA	NA	NA	NA	NA	NA	NA	NA	NA	NA	NA	NA	NA	NA	NA	NA	NA	NA	NA	NA	NA	NA	NA	NA	NA	NA	NA	NA	NA	NA	NA	NA	NA	NA
120	PRMT3	PRMT3	ENSG00000185238	MWA	pan-specific	1:1000	NA	0.725	3.765	0.34451	high	NA	NA	NA	NA	NA	NA	NA	NA	NA	NA	NA	NA	NA	NA	NA	NA	NA	NA	NA	NA	NA	NA	NA	NA	NA	NA	NA	NA	NA	NA	NA	NA	NA	NA	NA	NA	NA	NA
121	TANK	TANK	ENSG00000136560	MWA	pan-specific	1:1000	NA	0.56	4.83	0.625397	low	NA	NA	NA	NA	NA	NA	NA	NA	NA	NA	NA	NA	NA	NA	NA	NA	NA	NA	NA	NA	NA	NA	NA	NA	NA	NA	NA	NA	NA	NA	NA	NA	NA	NA	NA	NA	NA	NA
122	TFCP2L1	TFCP2L1	ENSG00000115112	MWA	pan-specific	1:1000	NA	0.49	3.59	0.329478	low	NA	NA	NA	NA	NA	NA	NA	NA	NA	NA	NA	NA	NA	NA	NA	NA	NA	NA	NA	NA	NA	NA	NA	NA	NA	NA	NA	NA	NA	NA	NA	NA	NA	NA	NA	NA	NA	NA
123	ZFP36L1	ZFP36L1	ENSG00000185650	MWA	pan-specific	1:1000	NA	2.46	3.995	0.325839	high	NA	NA	NA	NA	NA	NA	NA	NA	NA	NA	NA	NA	NA	NA	NA	NA	NA	NA	NA	NA	NA	NA	NA	NA	NA	NA	NA	NA	NA	NA	NA	NA	NA	NA	NA	NA	NA	NA
124	ZMYM6	ZMYM6	ENSG00000163867	MWA	pan-specific	1:500	NA	2.39	7.07	0.284835	high	NA	NA	NA	NA	NA	NA	NA	NA	NA	NA	NA	NA	NA	NA	NA	NA	NA	NA	NA	NA	NA	NA	NA	NA	NA	NA	NA	NA	NA	NA	NA	NA	NA	NA	NA	NA	NA	NA
125	ZNF16	ZNF16	ENSG00000170631	MWA	pan-specific	1:1000	NA	0.61	3.935	0.419026	high	NA	NA	NA	NA	NA	NA	NA	NA	NA	NA	NA	NA	NA	NA	NA	NA	NA	NA	NA	NA	NA	NA	NA	NA	NA	NA	NA	NA	NA	NA	NA	NA	NA	NA	NA	NA	NA	NA
126	ZNF415	ZNF415	ENSG00000170954	MWA	pan-specific	1:2500	NA	4.43	3.78	0.283092	high	NA	NA	NA	NA	NA	NA	NA	NA	NA	NA	NA	NA	NA	NA	NA	NA	NA	NA	NA	NA	NA	NA	NA	NA	NA	NA	NA	NA	NA	NA	NA	NA	NA	NA	NA	NA	NA	NA
127	ZNF441	ZNF441	ENSG00000197044	MWA	pan-specific	1:5000	NA	0.54	3.88	0.424072	low	NA	NA	NA	NA	NA	NA	NA	NA	NA	NA	NA	NA	NA	NA	NA	NA	NA	NA	NA	NA	NA	NA	NA	NA	NA	NA	NA	NA	NA	NA	NA	NA	NA	NA	NA	NA	NA	NA
128	ZNF785.50kDa	ZNF785	ENSG00000197162	MWA	pan-specific	1:1000	NA	0.51	3.49	0.416258	low	NA	NA	NA	NA	NA	NA	NA	NA	NA	NA	NA	NA	NA	NA	NA	NA	NA	NA	NA	NA	NA	NA	NA	NA	NA	NA	NA	NA	NA	NA	NA	NA	NA	NA	NA	NA	NA	NA
129	ZNF785.75kDa	ZNF785	ENSG00000197162	MWA	pan-specific	1:1000	NA	1.12	3.81	0.36294	high	NA	NA	NA	NA	NA	NA	NA	NA	NA	NA	NA	NA	NA	NA	NA	NA	NA	NA	NA	NA	NA	NA	NA	NA	NA	NA	NA	NA	NA	NA	NA	NA	NA	NA	NA	NA	NA	NA
130	AFF2.150kDa	AFF2	ENSG0000155966	MWA	pan-specific	1:1000	NA	1.535	4.295	0.292624	high	-0.111814	-0.601681	0.405507	0.8047	0.36701	-0.497697	-0.223623	0.458033	0.300179	0.143306	-0.0960458	-0.182375	0.491623	-0.360298	0.826245	0.289377	0.505277	0.651715	-0.318439	-0.281154	-0.443679	-0.758915	0.101453	-0.033285	0.17768	0.95685	0.0133672	0.314725	0.347077	0.608679	-0.265687	-0.166194	-0.679264	-0.382264	0.210623	-1.70246	-0.251266	0.524825
131	AFF2.50kDa	AFF2	ENSG0000155966	MWA	pan-specific	1:1000	NA	1.24	4.44	0.353553	high	-0.227589	-0.391887	0.130165	-0.669865	-0.592116	0.267122	-0.306431	0.253241	NA	0.860393	-0.484946	-0.256129	0.598224	-0.74662	-0.370339	0.392315	-0.432702	1.42044	-0.0350649	1.00721	-0.695279	1.36075	0.116823	-0.114642	0.77508	1.49291	0.412578	0.640555	2.31752	0.0515171	0.292116	0.240949	-0.0650198	-0.287875	-2.49279	0.212825	0.352115	0.0396178
132	BTBD3	BTBD3	ENSG00000132640	MWA	pan-specific	1:2500	NA	2.08	4.7	0.499468	high	1.10778	0.724582	NA	1.26947	1.794	0.959329	0.267349	0.776242	0.379503	0.240111	-0.448282	-0.261327	0.194654	-0.697581	1.19004	0.526845	-0.590408	0.505706	-0.382954	0.455884	-0.724569	0.175351	0.568752	0.399198	0.439928	0.0444156	-0.883428	-0.0630268	-0.335301	-0.114268	-0.427569	0.157182	0.225501	-0.188356	-0.973835	-0.203693	NA	-0.50612
133	C3orf31	C3orf31	ENSG00000144559	MWA	pan-specific	1:1000	NA	0.575	4.415	0.452359	high	NA	NA	NA	NA	NA	NA	NA	NA	NA	NA	NA	NA	NA	NA	NA	NA	NA	NA	NA	NA	NA	NA	NA	NA	NA	NA	NA	NA	NA	NA	NA	NA	NA	NA	NA	NA	NA	NA
134	E4F1	E4F1	ENSG00000167967	MWA	pan-specific	1:1000	NA	5.33	6.07	0.227292	high	-1.46465	-1.69192	-2.28513	-0.985331	-1.61774	-0.737441	-1.0119	-0.549591	-0.300185	-0.530529	-0.47622	-0.275971	-1.35235	-0.287875	-0.787121	-0.686725	-0.0868299	-2.49279	-0.246336	-1.77065	0.0169421	-0.384514	-0.493721	-0.236632	-0.439553	-1.96712	0.257758	-0.370339	-0.170083	-0.846238	-0.61451	-0.191261	0.134617	-0.15839	-0.227589	-0.0754685	0.0617025	-0.703671
135	EBF1	EBF1	ENSG00000164330	MWA	pan-specific	1:1000	NA	1.09	4.47	0.3513	high	0.254003	-0.489427	0.0472047	-0.165847	0.272645	NA	1.59106	-0.395181	0.601898	NA	0.289132	-0.627531	0.629712	0.130444	-1.46	-1.76703	-0.451701	-0.734824	0.495031	-0.0514938	-0.243032	-0.782467	0.304691	-1.14096	-0.365781	-0.207195	0.34805	-0.424569	0.544794	-1.96325	0.401199	0.375744	-0.308963	-0.0940953	1.17712	1.12556	-0.0709906	0.662935
136	EMX2.25kDa	EMX2	ENSG00000170370	MWA	pan-specific	1:1000	NA	4.99	5.26	0.549921	low	-0.831066	-1.02741	1.51646	0.831903	0.124473	NA	1.75141	0.42419	0.885998	-1.56314	NA	NA	0.0867121	0.377748	-0.212664	-0.0557983	NA	NA	-2.36904	NA	0.549119	1.02856	0.50234	NA	-0.553424	NA	NA	NA	1.35071	2.31752	-0.132867	-0.325143	-0.428195	0.0182704	0.160987	NA	-3.81261	0.268158
137	EMX2.60kDa	EMX2	ENSG00000170370	MWA	pan-specific	1:1000	NA	7.61	4.83	0.404233	high	0.522674	0.19939	2.31752	1.58651	0.489274	0.97298	0.454656	-0.0203467	1.20072	1.80128	0.564057	0.853469	0.283122	0.0392645	-0.117667	0.229007	-0.0837725	0.340687	0.307179	0.810454	0.102627	0.654401	0.255763	-0.24618	1.41426	0.76631	1.12053	-0.276334	0.906957	1.02985	-0.659806	-1.45241	0.712196	-0.773009	-0.156337	-1.02903	-1.68104	1.27867
138	GTF2A2.50kDa	GTF2A2	ENSG00000140307	MWA	pan-specific	1:1000	NA	1.225	3.635	0.401537	high	NA	NA	NA	NA	-0.550448	-1.87124	NA	-2.08713	-1.04934	NA	0.649497	-0.606772	-1.59447	NA	NA	NA	-2.39739	-0.329611	1.76391	-0.014217	0.197745	-0.307513	-0.267176	0.23105	-0.406467	-0.186787	0.00439298	-1.19005	1.64715	0.747442	-0.0511167	0.341256	-1.36699	-1.28306	NA	-0.517255	NA	-0.218603
139	GTF2A2.75kDa	GTF2A2	ENSG00000140307	MWA	pan-specific	1:1000	NA	3.05	5.15	0.369797	high	0.456711	-1.06385	-0.067162	0.603002	-0.316869	0.149373	-0.334866	0.0347368	0.0210012	-0.0385053	0.774006	0.166131	0.581015	0.644122	1.02367	0.472613	-0.212232	-1.49801	0.301599	-0.943535	-0.544267	-1.71767	0.266913	-0.379078	-0.668717	-1.18185	-0.821684	-1.99488	-0.357257	-0.184283	-0.237372	-0.778438	-1.41112	-0.438747	0.0594033	NA	-1.02109	0.0916336
140	HOXD10.25kDa	HOXD10	ENSG00000128710	MWA	pan-specific	1:500	NA	1.12	4.51	0.421511	high	-0.721017	-2.49279	0.179767	-0.0989363	-3.81261	-0.256129	-0.170083	1.20756	0.914528	0.116823	-0.287875	0.77508	0.0515171	0.725524	0.497864	-0.00216406	-1.96712	-0.370339	-0.32586	0.464281	NA	NA	-0.0650198	0.0265793	-0.958923	NA	-1.03858	0.0830573	-1.30179	-0.201062	1.12804	0.31919	-0.131456	-0.566594	0.212825	-0.872499	-1.69192	0.432168
141	HOXD10.75kDa	HOXD10	ENSG00000128710	MWA	pan-specific	1:500	NA	1.345	4.285	0.345972	high	0.300179	0.129345	-0.265687	-0.236935	0.47445	-2.50303	-0.211338	0.783868	0.160368	0.331927	0.923435	-0.0784415	-0.47186	NA	1.21343	1.29555	0.737106	1.59989	0.0399601	0.54559	-3.81261	-1.47831	0.826245	1.81046	-0.182375	0.505277	-0.147371	0.0669579	1.13531	-1.70246	-0.679264	0.224864	-0.111814	-0.882831	0.19562	0.62884	-0.0489013	-0.382264
142	IRX1	IRX1	ENSG00000170549	MWA	pan-specific	1:1000	NA	1.22	5.43	0.380848	high	NA	0.54779	-0.651185	0.979253	2.31752	NA	0.600763	NA	0.126307	0.258038	0.689262	-1.52935	0.417265	-0.797599	NA	-0.344427	-0.256129	1.11435	0.18747	0.290054	-0.221303	0.143623	-0.12026	-0.296608	0.304312	0.787269	0.759373	0.840233	-0.205307	1.95635	-1.67209	-0.401212	0.521775	-0.0416291	1.16094	-1.82091	-0.0790896	-0.143185
143	KLHL12	KLHL12	ENSG00000117153	MWA	pan-specific	1:1000	NA	1.875	4.575	0.273719	high	NA	NA	NA	NA	NA	NA	NA	NA	NA	NA	NA	NA	NA	NA	NA	NA	NA	0.73367	-0.762679	-0.231405	-0.370339	0.282165	0.169077	-0.154754	-0.196883	-0.0257616	0.0478977	1.30727	-0.488707	1.72756	0.497864	0.996557	0.409639	0.659079	NA	NA	NA	NA
144	KLHL14	KLHL14	ENSG00000197705	MWA	pan-specific	1:1000	NA	0.385	5.295	0.119178	low	NA	NA	NA	NA	NA	NA	NA	NA	NA	NA	NA	NA	NA	NA	NA	NA	NA	NA	NA	NA	NA	NA	NA	NA	NA	NA	NA	NA	NA	NA	NA	NA	NA	NA	NA	NA	NA	NA
145	MPND	MPND	ENSG00000008382	MWA	pan-specific	1:500	NA	0.66	3.77	0.439115	high	NA	NA	NA	NA	NA	NA	NA	NA	NA	NA	NA	NA	NA	NA	NA	NA	NA	NA	NA	NA	NA	NA	NA	NA	NA	NA	NA	NA	NA	NA	NA	NA	NA	NA	NA	NA	NA	NA
146	NKX3-2	NKX3-2	ENSG00000109705	MWA	pan-specific	1:500	NA	0.78	4.04	0.326552	high	0.255063	1.3163	1.1811	1.68236	0.849818	-0.440189	1.02385	2.09276	0.982573	0.225174	-0.27062	-0.377235	0.453225	NA	-0.832916	-0.739294	-0.701048	1.15092	-1.3109	0.611932	1.12243	0.751226	0.294229	0.202661	-0.312165	0.931698	-0.116871	0.276086	NA	-1.59947	0.190777	-2.68968	-0.41131	0.491448	-1.43516	0.137574	-0.522565	0.546942
147	SCML1	SCML1	ENSG00000047634	MWA	pan-specific	1:1000	NA	1.57	4.35	0.251335	high	0.00875967	0.0506582	-0.216499	0.104538	-0.33739	NA	-0.186494	NA	-0.958258	0.338575	0.598955	0.133785	-0.514117	NA	0.475033	-0.485838	1.39649	-0.59912	1.00848	-0.202297	1.17899	-0.110807	-0.0426199	0.457232	-0.149543	-0.363077	0.980421	0.0381326	-0.411009	-0.455962	-0.655149	-0.29699	0.736155	1.32474	1.46627	-0.169239	0.150247	-0.00765198
148	SPHK2	SPHK2	ENSG00000063176	MWA	pan-specific	1:1000	NA	0.86	3.805	0.276465	high	-0.374355	0.101836	0.312112	0.261565	0.551496	0.0774633	-0.850263	-0.535098	0.226216	-0.673031	1.0687	0.899705	-0.403646	1.2323	-0.230682	0.29501	1.28951	-0.249606	-0.57042	0.806577	0.636179	0.671137	0.500361	-0.635967	0.13875	1.13049	-0.194904	0.384009	0.185303	-3.81261	1.46892	1.59552	-0.213557	1.93699	NA	NA	0.244416	0.279598
149	ZBTB6	ZBTB6	ENSG00000186130	MWA	pan-specific	1:1000	NA	0.915	4.15	0.508377	high	NA	NA	NA	NA	NA	NA	NA	NA	NA	NA	NA	NA	NA	NA	NA	NA	NA	NA	NA	NA	NA	NA	NA	NA	NA	NA	NA	NA	NA	NA	NA	NA	NA	NA	NA	NA	NA	NA
150	ZFP28	ZFP28	ENSG00000196867	MWA	pan-specific	1:1000	NA	0.9	3.89	0.275851	high	NA	NA	NA	NA	NA	NA	NA	NA	NA	NA	NA	NA	NA	NA	NA	NA	NA	NA	NA	NA	NA	NA	NA	NA	NA	NA	NA	NA	NA	NA	NA	NA	NA	NA	NA	NA	NA	NA
151	ZNF174	ZNF174	ENSG00000103343	MWA	pan-specific	1:1000	NA	1.41	4.42	0.350725	high	-0.0966781	-0.173516	0.633083	NA	0.447484	-0.00920834	-0.190655	-0.530699	-0.250772	0.801282	-0.421285	-1.03347	0.483006	-2.43625	-0.0773018	0.120357	0.207965	1.17143	-0.373628	0.541487	-0.15433	0.385439	1.13005	0.191019	0.934185	0.971793	-1.40852	0.0377293	1.78103	-0.728427	0.406904	0.36418	-0.206531	0.223978	0.170555	0.689882	0.050425	0.871227
152	ZNF207	ZNF207	ENSG00000010244	MWA	pan-specific	1:500	NA	0.76	6.605	0.350591	high	-1.45533	NA	-1.10379	-0.00539847	0.706755	0.0425321	-0.244822	-0.951381	-0.197573	-0.0432381	0.81933	1.23357	1.14458	0.423326	0.741679	NA	0.011927	-0.279479	NA	-0.573363	0.481913	NA	0.868698	NA	-0.446336	NA	-1.35962	NA	NA	2.31752	0.67401	-0.80277	0.285703	NA	-0.47942	-0.0986359	0.0761094	-0.300743
153	ZNF219	ZNF219	ENSG00000165804	MWA	pan-specific	1:1000	NA	0.675	4.325	0.361658	high	0.636457	-0.0350649	0.199949	NA	NA	1.18636	NA	0.392315	NA	1.03747	-0.391887	-1.03858	NA	1.43107	NA	NA	0.0862857	0.561052	-1.44946	-0.109614	-0.502522	0.217728	0.00317762	-0.992102	NA	-0.566594	NA	NA	-0.0899342	1.52516	NA	NA	-2.86748	-0.622669	0.586583	0.415905	1.27695	0.456307
154	ZNF238	ZNF238	ENSG00000179456	MWA	pan-specific	1:1000	NA	32.98	6.47	0.23638	high	-0.522905	-0.444354	-0.0899342	-0.228803	-2.00018	-0.0451721	0.284188	0.430432	0.206419	-0.203693	0.608035	0.374473	-2.23228	0.191629	-0.138313	-2.5226	0.586583	-0.987793	0.799294	-1.41625	0.941135	0.0669579	-0.827962	0.702336	0.354103	-1.0696	1.25758	-0.0595391	-1.72258	-0.47186	-0.106378	-0.697581	0.974022	0.507214	1.22347	-0.384849	0.910972	-0.406467
155	ZNF619	ZNF619	ENSG00000177873	MWA	pan-specific	1:1000	NA	0.77	4.07	0.356964	high	0.13067	0.254647	0.921836	0.681399	1.28105	0.586583	-0.0899342	1.21852	0.360526	1.15376	0.899483	0.0669579	0.788294	0.211018	0.244847	-0.0520256	0.948888	1.74481	-0.0262997	0.492743	0.424794	1.02039	1.39355	-3.13565	0.30568	1.34028	NA	0.552304	NA	-2.13703	-0.103974	0.318543	0.276993	0.0797607	NA	-0.514482	0.452371	0.408622
156	LOC91664.100kDa	ZNF845	ENSG00000213799	MWA	pan-specific	1:500	NA	0.91	4.83	0.45293	high	0.0180152	0.465842	0.373017	0.223402	0.058916	0.433099	0.580659	0.192491	0.0447198	NA	-1.67547	0.264445	0.25062	-0.148413	1.48333	NA	0.483975	-0.418571	-0.549131	NA	-0.680884	1.19722	0.110713	-2.97377	0.301711	-0.199635	-0.307882	-0.894002	-1.44723	0.155519	1.23456	0.761996	-0.349023	0.208242	0.31755	0.73665	0.705231	0.278305
157	LOC91664.60kDa	ZNF845	ENSG00000213799	MWA	pan-specific	1:1000	NA	0.93	4.34	0.38075	high	NA	NA	-2.92053	-1.23455	-0.889748	NA	NA	-0.107166	-0.523151	-0.145515	-1.08177	NA	-0.366613	NA	-1.50076	0.0583609	-1.14171	-0.753463	0.07563	-0.464089	0.683241	-0.985095	-0.184535	0.797227	0.535483	-0.245408	0.653404	-0.215615	-0.695056	0.747442	-0.278122	-0.66725	0.143446	0.0147231	-0.16662	1.31053	0.966995	0.289677
158	AFF1.150kDa	AFF1	ENSG00000172493	MWA	pan-specific	1:1000	NA	0.94	4.69	0.365147	high	0.39015	-0.128798	0.302719	0.477705	0.63585	-0.336814	0.743114	1.80644	0.538421	-0.244103	-0.0566496	1.11882	0.373243	0.00682671	-0.147012	-0.67793	-0.317454	0.763977	NA	-0.511998	-0.400481	-2.96903	1.04251	0.677337	0.72088	1.32099	-0.112702	0.35713	-0.0386829	0.518611	0.997895	-0.191674	-1.3939	0.184673	-0.227143	1.38662	0.231538	0.0331476
159	AFF1.50kDa	AFF1	ENSG00000172493	MWA	pan-specific	1:1000	NA	0.91	4.5	0.430458	high	0.107165	0.925151	0.22328	-0.343071	1.29497	-0.105492	0.255701	0.356622	-0.0753407	1.23061	0.121498	0.0720609	0.207915	-0.0101212	0.391349	0.464858	0.628769	2.00624	-0.174601	1.64804	-0.321154	0.808115	0.150826	0.0438115	1.01326	1.36763	-1.3665	0.163617	0.740983	-0.409783	0.483184	-0.244368	-0.530087	-1.3004	-0.0271846	-0.160152	NA	0.427565
160	AFF3.150kDa	AFF3	ENSG00000144218	MWA	pan-specific	1:500	NA	1.15	4.44	0.346109	high	-2.2607	0.993335	0.349193	-0.00482234	-0.38692	-0.32015	-0.487429	-0.745351	0.0902667	-1.47427	0.0981306	-0.0584047	0.80944	0.0622938	0.51871	-0.174601	0.243078	-0.937698	-0.445982	0.357518	-1.08059	1.72659	-0.066239	NA	0.270155	0.530826	-0.53341	-0.156226	-0.574611	1.23324	-0.048558	0.491166	0.700208	0.389234	-0.653822	-0.636594	-0.694184	-0.904922
161	AFF3.50kDa	AFF3	ENSG00000144218	MWA	pan-specific	1:500	NA	1.03	4.495	0.354414	high	0.150826	1.21142	1.28571	1.0461	1.80113	0.195017	0.51945	-0.130371	0.360415	2.49633	-1.07459	-0.183977	0.770156	0.624969	0.740983	1.3357	1.24174	2.13905	NA	1.91511	-0.695685	1.09543	0.786724	0.956548	NA	1.62235	NA	1.01619	1.70609	NA	0.81373	0.0468456	0.294983	-2.78877	-0.253868	-0.0518488	-0.524811	-0.465249
162	C14orf169	C14orf169	ENSG00000170468	MWA	pan-specific	1:1000	NA	0.72	5.21	0.361216	high	-0.565834	0.296266	0.267986	-0.8681	-0.753419	-0.246275	-0.72699	-0.69895	0.0843109	0.969757	0.0703016	NA	0.165642	-0.322942	0.156895	0.912709	0.802519	1.20146	0.697847	1.1116	0.85031	-1.19138	NA	0.205115	-0.176293	0.757875	-0.654063	-1.91993	NA	1.41418	-0.476644	2.49633	0.460363	-0.0603625	-0.412001	-0.186195	0.74247	-0.934616
163	C19orf6	C19orf6	ENSG00000182087	MWA	pan-specific	1:5000	NA	0.575	4.165	0.424279	high	-1.23634	-0.130059	-1.18528	-1.99458	-0.273171	-1.43181	-0.403297	-0.0848218	-0.965278	-2.99806	-0.609938	-0.383217	-0.238761	-0.290125	-0.0476779	NA	NA	-0.726779	-1.8326	-1.67927	1.1483	-0.835249	NA	0.540285	0.521227	NA	NA	NA	NA	0.794212	0.651009	-1.30334	0.220116	NA	0.577857	NA	0.631161	0.710488
164	ErbB3(1B2)	ERBB3	ENSG00000065361	MWA	pan-specific	1:1000	NA	6	7.095	0.199527	high	0.407274	0.0874655	0.195017	0.639163	0.418832	1.37946	0.532224	0.65339	0.51945	0.726222	0.68201	1.48552	0.440631	0.830173	0.846013	0.611789	0.0559123	0.360415	0.0739443	0.573532	0.862078	0.624969	0.600034	0.770156	0.666662	0.429528	0.341747	0.382635	0.215806	NA	0.902817	0.394708	0.588105	0.786724	0.956548	0.740983	0.560177	0.697677
165	FOXO4	FOXO4	ENSG00000184481	MWA	pan-specific	1:1000	NA	0.63	4.645	0.611439	low	NA	0.702612	1.07696	-0.622589	0.493043	NA	-0.489592	NA	NA	1.61853	-0.645733	0.853283	0.21244	-2.05736	0.0686715	0.548282	0.972791	1.0473	0.26467	1.85216	NA	0.902669	-1.49249	1.15069	-1.90167	0.0113975	-0.0403517	0.185903	1.00921	-0.953998	-0.307016	0.286781	-0.33901	-0.184326	-2.5975	0.0953115	0.129867	0.720252
166	IGHMBP2	IGHMBP2	ENSG00000132740	MWA	pan-specific	1:1000	NA	1.06	5.72	0.416326	high	-0.244819	0.628577	0.373991	0.965747	0.149575	1.01504	0.72524	0.102707	0.310354	0.325956	1.40765	0.563458	0.606719	-0.772511	0.0886874	-0.132682	-0.186195	-0.170675	0.91981	-0.114475	1.76845	-0.921873	0.701479	-2.36502	1.20146	0.472719	NA	-0.0794345	-3.72959	1.62172	1.976	-0.0283714	0.0343973	0.799432	-0.00986417	0.51826	-0.969414	-0.453155
167	KLHL12	KLHL12	ENSG00000117153	MWA	pan-specific	1:1000	NA	0.85	3.91	0.299363	high	NA	-1.06101	-0.675388	-0.33797	0.160008	-0.0459177	-0.505755	0.0643652	-1.21106	0.597764	-0.266493	-0.238761	0.128974	NA	-1.174	-0.926016	-0.457766	-0.609938	-0.817341	-0.65012	1.16434	NA	-0.211084	NA	-0.371475	-0.251526	-0.5931	NA	-1.59664	-1.97952	-0.549895	-0.440634	0.774867	0.724122	0.843006	-0.851802	-1.02488	2.49633
168	NCKAP1L.150kDa	NCKAP1L	ENSG00000123338	MWA	pan-specific	1:1000	NA	1.29	4.38	0.260513	high	-0.0820835	-0.745351	-0.112201	0.467915	-0.273977	0.123666	0.400974	1.27069	0.28595	1.81719	0.824426	0.784352	0.871299	0.433149	0.0774213	-0.174601	-0.14518	0.938737	0.174337	-0.47485	0.232321	-0.515424	0.150826	0.0285564	-0.619021	-0.988006	0.340029	-0.238761	0.583512	-1.41814	0.740983	0.202809	0.545665	2.49633	1.17937	-1.28716	-0.0240782	-0.0584047
169	NCKAP1L.75kDa	NCKAP1L	ENSG00000123338	MWA	pan-specific	1:1000	NA	1.73	5.62	0.301767	high	-0.38692	-0.745351	-0.174601	0.400974	0.00307311	0.232321	0.505268	1.02158	0.740983	0.123666	0.583512	1.5752	0.658049	0.433149	-0.14518	0.174337	-1.65861	-1.28716	-0.347426	-0.904922	-0.817341	-0.112201	0.0285564	-0.515424	-3.72959	-1.41814	0.260861	-0.574611	-1.174	-1.97952	0.824426	0.545665	-0.238761	0.150826	0.0527983	-1.08059	-0.619021	-0.675388
170	ONECUT2	ONECUT2	ENSG00000119547	MWA	pan-specific	1:1000	NA	0.66	5.01	0.328716	high	NA	0.713459	NA	1.24421	0.318404	-0.495632	NA	1.12722	-0.0899462	-0.271663	NA	0.832741	-0.831058	NA	-0.320385	NA	0.773163	0.906061	-1.07842	NA	-0.376589	-2.22541	NA	-0.438585	0.353762	NA	0.279064	0.602689	NA	NA	0.061192	NA	0.0258594	-0.177877	NA	-3.72959	0.162746	NA
171	FAK	PTK2	ENSG00000169398	MWA	pan-specific	1:1000	NA	1.205	5.08	0.274525	high	0.299055	-0.885575	-1.27023	-2.97662	-0.0920501	0.132049	0.687038	-0.499301	0.0923233	0.35276	0.528615	0.707656	0.284041	-0.480271	0.772074	0.81385	NA	-1.01719	-1.16219	0.888749	0.964535	NA	0.568278	-0.630072	0.313654	-0.725885	-0.935089	0.418997	0.326806	-1.40382	0.837854	-1.63699	0.158308	0.182849	0.729289	NA	-0.328102	NA
172	SEMA4A	SEMA4A	ENSG00000196189	MWA	pan-specific	1:1000	NA	1.09	5.52	0.369038	high	-0.375826	0.533385	0.733212	0.929726	0.573071	1.39543	1.08796	0.691509	1.569	-0.227421	1.01172	0.817293	1.26303	0.649519	0.357366	0.219047	1.81299	-0.334204	0.138959	0.276503	2.49633	0.111231	0.389592	-0.0446991	-0.805601	0.24974	0.18911	-0.504267	1.17358	-0.663601	-3.72959	0.163827	0.493303	0.0870223	-0.298425	0.60983	0.304285	-0.732691
173	WDR60	WDR60	ENSG00000126870	MWA	pan-specific	1:1000	NA	0.69	4.16	0.39672	high	NA	-1.27156	NA	0.00965319	-0.0504439	NA	-0.293863	-0.175518	-0.22553	NA	-0.000503762	-0.153492	-1.99162	-0.80126	-0.969414	NA	NA	-0.453155	NA	-0.383944	NA	NA	NA	-1.0733	-0.772511	0.0848675	-0.602956	NA	-3.72959	0.701479	-0.500327	-0.211591	-0.0610551	NA	0.784352	-2.14225	-0.48567	0.355759
174	ZNF154	ZNF154	ENSG00000179909	MWA	pan-specific	1:1000	NA	1.055	4.01	0.254046	high	0.803891	-0.53341	-0.394781	-0.275703	-0.139997	-0.8681	0.224428	-3.72959	0.85031	0.993335	0.0389496	1.38358	NA	0.760745	0.112578	0.193347	0.672329	-0.202286	0.436081	1.24699	-0.960551	0.554729	-0.238761	0.338639	0.16665	0.0127265	-0.442162	-0.0504439	-1.25336	-0.641424	0.0667324	-0.0761969	0.472719	0.631161	0.0873512	2.49633	0.312259	-1.38882
175	ZNF498	ZNF498	ENSG00000197037	MWA	pan-specific	1:1000	NA	0.44	4.2	0.237118	low	0.428975	0.146076	-0.731338	-3.72959	0.509844	-0.226224	0.391994	0.951147	-0.0212051	NA	-0.910285	-0.44145	-0.540937	-1.00169	-0.65568	-0.811878	NA	0.554172	0.775546	0.237251	1.12923	1.52742	0.065629	-1.8991	-1.55154	0.0364806	-0.487638	-0.264338	-0.346614	2.49633	-2.40827	0.681451	-0.304805	-0.158056	NA	-0.0858423	0.203931	-1.21172
176	ZNF573	ZNF573	ENSG00000189144	MWA	pan-specific	1:1000	NA	0.685	4.31	0.346709	high	0.112578	0.367659	-0.0761969	-0.0504439	-1.14914	NA	-1.61434	0.993335	-0.172228	0.0389496	-0.8681	0.0667324	-0.960551	-1.04973	-0.10517	NA	0.716451	0.0127265	1.38358	-0.275703	-3.72959	0.672329	0.803891	-1.25336	-1.94724	-0.78226	-0.442162	0.282282	0.338639	0.312259	-0.202286	0.0873512	0.141231	-0.592326	NA	1.80419	0.554729	0.593862
177	ZNF579	ZNF579	ENSG00000218891	MWA	pan-specific	1:1000	NA	0.56	4.05	0.458539	high	-0.459657	-0.257117	-0.435531	-0.764261	-1.71447	NA	-2.09086	-0.094688	-0.13118	1.21768	-0.482694	-0.0133201	-0.649599	-1.42603	-0.168405	-0.219472	-0.620375	NA	0.123055	0.179918	-1.1038	-2.40137	-2.92717	0.0568705	0.16665	0.212643	1.7822	0.568772	0.0292064	-0.384783	-0.852777	0.336511	-0.18265	0.0941187	NA	-0.113833	-0.723822	1.17358
178	ZNF619	ZNF619	ENSG00000177873	MWA	pan-specific	1:2500	NA	0.68	4.04	0.409457	high	0.362623	0.325156	-0.702191	0.458456	0.759384	1.41589	0.165311	-0.808263	NA	NA	0.0362914	0.718504	0.189327	0.273167	0.115773	-1.84391	-2.52387	0.639905	-0.284037	0.33661	NA	0.441073	1.11338	1.23303	NA	0.86316	1.2898	2.05018	NA	NA	-0.143414	-0.24891	0.0605551	-3.72959	0.659175	NA	0.512739	1.35525
179	ZNF683	ZNF683	ENSG00000176083	MWA	pan-specific	1:2500	NA	1.87	3.89	0.182361	high	0.112578	0.0667324	-0.10517	0.338639	0.436081	0.993335	-0.275703	1.55602	0.513316	1.80419	0.554729	0.760745	-0.172228	0.716451	1.07429	0.803891	-0.238761	-0.0504439	0.631161	0.367659	-0.394781	2.49633	0.282282	NA	0.312259	0.0127265	NA	-0.442162	0.472719	-0.8681	0.16665	-0.0761969	0.255455	0.193347	NA	NA	-0.592326	-0.641424
180	ZNF778	ZNF778	ENSG00000170100	MWA	pan-specific	1:1000	NA	0.595	4.64	0.290035	high	0.858031	0.709572	0.0650193	-2.37994	-1.33406	1.77409	0.93103	0.0884765	0.805769	-0.413768	0.483852	-0.238761	-0.57978	2.49633	0.208681	NA	0.529575	0.117185	-0.786365	-0.0912766	-0.2797	1.208	0.274499	0.367659	1.51265	-0.166997	0.574582	0.175522	NA	NA	NA	NA	-1.08596	-0.0634245	-1.51869	NA	-0.36701	1.34263
181	ZSCAN21.10kDa	ZSCAN21	ENSG00000166529	MWA	pan-specific	1:1000	NA	1.37	6.45	0.551397	low	-1.10642	-0.540559	-0.138109	-0.520442	-0.613148	-0.0659926	0.348203	-0.262903	-0.88426	-1.93579	-2.44733	-0.691011	-1.82011	-0.301516	NA	-2.06087	-0.7181	-0.445551	-0.795799	-1.03972	0.798137	-0.190655	-0.226851	-0.630944	-0.369651	-0.171426	0.281062	0.500913	0.449159	1.33333	1.37737	0.515868	1.15329	0.899996	0.147059	NA	0.13742	-1.37942
182	ZSCAN21.60kDa	ZSCAN21	ENSG00000166529	MWA	pan-specific	1:1000	NA	1.705	7.815	0.522328	low	0.329493	-0.853642	0.0342505	0.24446	-1.20352	-3.12439	-0.76968	0.767117	-1.10642	-0.0330038	-1.03972	-3.72959	-0.262903	-0.201686	-1.59864	-1.00363	-0.288543	-0.162147	0.29091	-0.476166	0.474421	0.811322	-0.582371	NA	NA	1.04352	0.486683	1.79958	0.528909	0.211672	1.48319	0.859775	1.37737	1.15329	-0.226851	NA	NA	0.784352
183	GAB1.Ab-12.115kDa	GAB1	ENSG00000109458	MWA	pan-specific	1:1000	NA	0.75	3.725	0.337104	high	NA	NA	NA	NA	NA	NA	NA	NA	NA	NA	NA	NA	NA	NA	NA	NA	NA	NA	NA	NA	NA	NA	NA	NA	NA	NA	NA	NA	NA	NA	NA	NA	NA	NA	NA	NA	NA	NA
184	GAB1.Ab-12.77kDa	GAB1	ENSG00000109458	MWA	pan-specific	1:1000	NA	0.77	3.57	0.434358	high	NA	NA	NA	NA	NA	NA	NA	NA	NA	NA	NA	NA	NA	NA	NA	NA	NA	NA	NA	NA	NA	NA	NA	NA	NA	NA	NA	NA	NA	NA	NA	NA	NA	NA	NA	NA	NA	NA
185	GAB1.Ab-9.115kDa	GAB1	ENSG00000109458	MWA	pan-specific	1:1000	NA	3.265	4.335	0.191341	high	-2.18582	0.392258	-0.116947	0.631928	0.00330472	-1.4888	-0.144151	0.17143	0.786488	-1.34664	0.837067	-0.0918078	0.483262	-0.317781	-0.027672	0.203861	0.590096	-1.07847	-0.254192	-0.452131	NA	-3.27993	0.422801	0.255989	-0.791983	-1.72392	-0.222553	-1.20051	NA	0.984736	0.514886	0.362208	-0.350687	0.549226	0.0345746	0.742432	0.888848	0.0861702
186	GAB1.Ab-9.77kDa	GAB1	ENSG00000109458	MWA	pan-specific	1:2000	NA	2.16	3.48	0.206937	high	0.29388	0.501177	-0.22108	-0.496994	-0.698423	-0.896395	0.469527	0.997323	1.35617	-0.0636504	1.098	0.540913	NA	0.432651	NA	NA	NA	-0.379206	-0.636441	-0.980313	NA	NA	0.329707	-0.157761	-1.63009	NA	0.822158	0.0440084	NA	-0.258051	1.58437	0.360586	2.19713	0.132314	-0.0271587	0.266183	-0.332912	0.719766
187	GAB1(phosp).Ab-13.115kDa	GAB1	ENSG00000109458	MWA	phospho	1:2000	NA	41.37	3.89	0.385505	high	0.924512	0.128404	0.203861	0.112654	0.0588581	-0.339612	0.483262	0.717169	0.870001	0.00330472	1.00763	0.525815	0.514886	-0.158636	0.907093	0.239752	-0.116947	-0.350687	-0.383314	-0.305504	NA	NA	0.277425	-0.276033	-0.167072	-0.452131	-0.317781	-0.222553	-2.18582	-0.756873	-0.195627	-0.678788	-0.329679	-1.15474	-1.11373	-0.976985	-0.0819059	-0.735665
188	GAB1(phosp).Ab-13.77kDa	GAB1	ENSG00000109458	MWA	phospho	1:1000	NA	54.44	3.54	0.320118	high	0.305595	-0.388724	-0.196057	-0.0356873	0.203528	0.70913	0.506331	0.681096	1.09583	-1.10446	0.645201	0.376107	0.0873121	-0.111395	0.737441	0.0413497	-0.149174	-0.369332	-0.579595	-0.10291	NA	-0.557203	-0.316477	-0.517331	-0.00286208	0.0755731	-0.23509	0.106649	0.168375	0.978537	0.292447	0.0506312	0.455163	-0.0136562	-1.24871	-0.789227	0.766006	-0.260361
189	GAB1(phosp).Ab-6.115kDa	GAB1	ENSG00000109458	MWA	phospho	1:1000	NA	4.95	3.73	0.321545	high	-0.049865	0.0905994	-0.0605314	0.416863	0.333768	0.247448	-0.116947	0.131141	-0.143485	0.36902	-0.26136	-0.108739	0.0216029	-0.126255	-0.228741	-0.281143	0.0709004	0.701458	0.506784	0.4404	0.551912	-2.87274	0.470647	0.56418	0.540913	1.10588	0.994348	0.240075	0.831849	1.90848	1.2327	1.40828	0.397936	0.949823	0.688611	0.388707	1.72862	1.27097
190	GAB1(phosp).Ab-6.77kDa	GAB1	ENSG00000109458	MWA	phospho	1:1000	NA	4.99	3.54	0.223256	high	NA	-0.0808466	-0.111071	-0.553722	0.3093	0.188652	-0.417238	-0.121179	-0.291849	1.00483	-1.55008	-0.577005	-1.02902	0.372386	NA	-0.257562	0.0882423	1.69745	0.444261	1.21341	-1.07019	NA	0.275577	0.499161	0.162039	0.91045	NA	1.87753	NA	NA	1.36212	0.949043	-0.470736	0.581078	0.741551	0.669866	1.59011	1.30716
191	GAB1[Y423].115kDa	GAB1	ENSG00000109458	MWA	pan-specific	1:1000	NA	1.445	3.705	0.327355	high	0.13397	-0.26917	0.115946	0.441643	0.0405647	-2.12161	0.0757082	0.286554	-0.560205	0.372386	-0.231757	-0.170554	-0.444543	-0.24332	-0.653555	-0.979091	0.604801	0.341703	0.278023	-0.4787	-0.0158958	NA	-0.539003	0.0501291	0.206582	-0.796106	1.18651	0.923914	-1.09104	0.321665	-1.56728	0.863829	-0.279828	NA	-1.39159	0.270292	-1.7805	-0.221621
192	GAB1[Y423].76kDa	GAB1	ENSG00000109458	MWA	pan-specific	1:1000	NA	1.1	3.675	0.346506	high	0.550984	-0.0362405	0.0569573	-0.793512	0.439054	0.768319	0.219578	-0.933835	0.388422	1.34578	1.11948	NA	-0.119058	0.484583	-0.831303	NA	NA	0.867767	-0.85289	1.08593	0.295531	-0.416031	-1.52519	-0.435317	0.537529	NA	-1.34836	0.321014	NA	-2.35274	1.01434	0.583264	-1.17494	NA	NA	-2.06187	0.000369949	-2.78313
193	Met.(c-Met).135kDa	MET	ENSG00000105976	MWA	pan-specific	1:1000	NA	1.75	3.82	0.44681	high	NA	NA	NA	NA	NA	NA	NA	NA	NA	NA	NA	NA	NA	NA	NA	NA	NA	NA	NA	NA	NA	NA	NA	NA	NA	NA	NA	NA	NA	NA	NA	NA	NA	NA	NA	NA	NA	NA
194	Met.(c-Met).156kDa	MET	ENSG00000105976	MWA	pan-specific	1:5000	NA	1.28	3.62	0.611226	low	NA	NA	NA	NA	NA	NA	NA	NA	NA	NA	NA	NA	NA	NA	NA	NA	NA	NA	NA	NA	NA	NA	NA	NA	NA	NA	NA	NA	NA	NA	NA	NA	NA	NA	NA	NA	NA	NA
195	c-Myc	MYC	ENSG00000136997	MWA	pan-specific	1:5000	NA	4.245	5.99	0.285042	high	0.643827	0.268735	0.968786	-0.422706	1.16242	-0.133226	0.223764	-0.577005	1.81652	-1.9287	-0.22276	0.898752	1.07615	0.527602	0.438755	0.822158	-0.119586	-0.801797	-1.14898	-0.284183	-0.720963	0.544963	0.421313	-0.883571	-0.145931	0.0285552	0.949043	-0.751318	-1.49977	NA	0.129227	-0.25365	-0.520631	-0.347802	-1.21639	0.797711	0.583392	1.11849
196	PI3K(p85)	PIK3R1	ENSG00000145675	MWA	pan-specific	1:1000	NA	1.295	5.52	0.421901	high	0.786488	-1.43787	-2.11567	-0.791983	-0.76396	1.16445	-1.067	0.110042	0.372386	0.614192	-0.0852604	-1.00847	NA	2.19713	0.0217648	NA	NA	-1.28258	0.210839	NA	0.930396	1.59836	-0.601225	NA	NA	NA	0.40481	NA	0.717169	NA	NA	-0.144151	0.842239	-3.27993	1.77898	0.355743	0.422801	0.49011
197	PLCgamma1	PLCG1	ENSG00000124181	MWA	pan-specific	1:1000	NA	2.27	6.46	0.305	high	-0.405266	0.0269575	-2.14808	-0.440111	0.243436	-0.366056	-0.0619553	-0.235036	0.307081	0.317313	-0.944619	-0.49137	-0.423334	0.809546	-0.247113	-0.849613	-0.511043	1.2408	0.827425	1.38476	NA	1.20092	0.581694	0.196051	1.00879	0.88178	0.62685	0.43097	0.206642	NA	0.653236	1.13157	0.376046	NA	0.938709	-1.03982	-0.530086	NA
198	PLCgamma2	PLCG2	ENSG00000197943	MWA	pan-specific	1:500	NA	1.97	5.19	0.33047	high	-0.78419	0.558457	1.14758	-0.242272	0.7166	1.25652	0.829729	0.430235	0.88178	-0.463279	0.540913	0.222241	0.505321	1.3244	0.778825	0.853642	0.447278	0.279965	-0.640847	0.33957	0.00205897	0.0339044	0.490257	0.522855	0.155544	-0.227065	-0.440111	-1.26366	1.10415	1.8058	0.125004	-0.387062	0.0192345	0.352313	-0.29066	-0.54488	0.382716	-1.57473
199	PKCzeta(C24)	PRKCZ	ENSG00000067606	MWA	pan-specific	1:1000	NA	1.21	3.61	0.33908	high	-0.462614	-0.0347994	-0.758849	-1.40859	-0.503653	-1.73315	NA	-1.8815	-0.244296	0.447069	0.228873	-0.733829	-0.570085	-0.886058	NA	-1.61935	-0.271792	0.0570977	-0.66839	-0.798805	NA	NA	-0.346458	-0.220886	-0.858846	-0.293976	NA	NA	-0.199558	-0.913335	-0.406153	0.193011	-0.138501	0.0659964	0.0761529	-0.210498	0.491823	-0.074291
200	RAC1/2/3	RAC1, RAC2, RAC3	NA	MWA	pan-specific	1:5000	NA	0.42	3.83	0.535108	low	NA	0.862085	NA	-0.186786	0.676432	-0.472779	NA	NA	0.791856	1.38476	-1.68753	-0.797074	0.236244	-0.405266	0.345617	-0.511043	NA	-0.594875	-0.920581	NA	0.653236	NA	-0.0960735	0.0709004	0.196051	0.494002	0.218375	0.054859	NA	NA	0.110663	0.45396	-0.247113	-0.314788	NA	NA	NA	-0.716865
201	Raf(c-)	RAF1	ENSG00000132155	MWA	pan-specific	1:1000	NA	0.515	4.495	0.473635	low	0.0354969	0.890619	0.537337	0.121421	-0.0841783	0.274027	0.310579	0.653391	0.713884	-0.595194	0.368068	-0.28171	-1.25718	-0.269721	-0.391331	NA	1.13531	-0.336284	0.472417	-0.116947	NA	NA	-0.216544	0.380974	-0.907314	NA	-0.767609	NA	NA	NA	-0.671104	-0.622973	NA	NA	NA	0.159011	-1.58056	0.23642
202	RhoC	RHOC	ENSG00000155366	MWA	pan-specific	1:1000	NA	1.01	3.72	0.453758	high	-0.815915	-0.787141	-0.120421	0.535368	NA	NA	NA	-0.0460467	-1.75864	NA	-0.982414	-0.645338	0.129467	NA	0.0494232	-0.528446	NA	0.679452	1.32656	1.11694	-0.0670596	NA	NA	1.73657	NA	NA	NA	NA	NA	1.55576	0.211202	NA	0.0323538	NA	0.944496	0.191992	NA	0.325764
203	SMC1A	SMC1A	ENSG00000072501	MWA	pan-specific	1:1000	NA	1.85	5.44	0.436117	high	0.0805259	-0.074291	-0.867717	-1.01861	-0.0107079	NA	-0.93562	-1.21118	-1.25975	0.84335	-0.959211	-0.275467	-0.913335	-1.35516	-0.432272	-1.9946	-0.830248	-1.44487	-0.128245	-0.196151	-0.304356	-0.253828	-1.12378	-0.704934	-0.798805	-3.27993	0.20675	-0.338191	NA	-0.416344	-0.177045	-2.19539	-1.05314	-1.73315	0.0484766	0.68412	-0.725874	-0.398607
204	Src.A069	SRC	ENSG00000197122	MWA	pan-specific	1:1000	NA	1.25	3.69	0.386919	high	0.602358	1.17091	1.37569	0.517173	0.908117	0.725268	-0.0121885	-0.677987	-0.140794	0.0641806	1.22962	0.745279	NA	0.663928	0.960978	0.337272	0.15413	1.60363	0.577268	0.822158	-0.212149	-0.545851	0.644872	-1.53669	-0.166201	-0.516	0.109442	1.07333	-1.01972	NA	-0.226713	NA	0.554943	-0.181626	-0.433575	-0.0825825	-0.0291214	0.225403
205	Src.A070	SRC	ENSG00000197122	MWA	pan-specific	1:1000	NA	47.595	5.15	0.209582	high	0.656325	-1.72392	0.255989	0.434832	-0.483396	1.53536	0.148513	0.969573	-1.9859	-0.881819	0.0345746	0.344214	0.0438438	0.0588581	0.112654	0.224764	-0.840302	-2.46676	0.128404	-0.2852	NA	0.644465	-0.265791	0.18307	-1.00847	NA	-0.822847	-1.62706	0.618621	1.6297	-0.222553	0.754739	-0.466688	0.730149	-0.231757	0.120085	0.214586	0.24725
206	Src.A071	SRC	ENSG00000197122	MWA	pan-specific	1:1000	NA	96.58	5.77	0.2814	high	0.61635	-1.41848	-0.109377	0.944276	-1.49251	1.26479	0.410955	2.19713	-1.20589	0.195413	0.117761	0.765732	0.460318	0.44544	0.654155	1.02432	-0.0192632	-1.72857	0.281574	0.0418043	NA	0.987671	1.06882	0.270994	-0.596765	NA	-0.136025	-2.19064	1.33289	-0.259966	-0.213883	0.8922	-1.13815	0.727344	-0.338896	-0.15915	0.487233	-0.227171
207	Src.A072	SRC	ENSG00000197122	MWA	pan-specific	1:1000	NA	24.865	5.415	0.296056	high	NA	NA	NA	NA	NA	NA	NA	NA	NA	NA	NA	NA	NA	NA	NA	NA	NA	NA	NA	NA	NA	NA	NA	NA	NA	NA	NA	NA	NA	NA	NA	NA	NA	NA	NA	NA	NA	NA
208	Stat5	STAT5	NA	MWA	pan-specific	1:1000	NA	1.095	4.665	0.265108	high	NA	NA	NA	NA	NA	NA	NA	NA	NA	NA	NA	NA	NA	NA	NA	NA	NA	NA	NA	NA	NA	NA	NA	NA	NA	NA	NA	NA	NA	NA	NA	NA	NA	NA	NA	NA	NA	NA
209	p53	TP53	ENSG00000141510	MWA	pan-specific	1:1000	NA	1.255	5.165	0.380895	high	NA	NA	NA	NA	NA	NA	NA	NA	NA	NA	NA	NA	NA	NA	NA	NA	NA	NA	NA	NA	NA	NA	NA	NA	NA	NA	NA	NA	NA	NA	NA	NA	NA	NA	NA	NA	NA	NA
210	MRP5	ABCC5	ENSG00000114770	MWA	pan-specific	1:1000	NA	2.425	6.49	0.320353	high	0.927282	0.126199	0.258885	0.802098	0.406821	1.63671	0.880921	1.19135	0.342219	0.593013	1.07375	0.83961	1.15191	0.649035	1.1134	0.66536	0.738317	-0.883281	-0.264295	-1.41831	-2.8177	-3.33096	-1.09998	-0.645617	-1.73279	-0.300041	-2.20178	0.00558978	0.0552108	-1.62901	NA	1.03161	0.857715	-0.068791	0.357175	-1.16209	0.148265	-1.31392
211	Collagen.Type.V.(COL5A2).140kDa	COL5A2	ENSG00000204262	MWA	pan-specific	1:1000	NA	1.37	4.76	0.401118	high	NA	NA	NA	NA	NA	NA	NA	NA	NA	NA	NA	NA	NA	NA	NA	NA	NA	NA	NA	NA	NA	NA	NA	NA	NA	NA	NA	NA	NA	NA	NA	NA	NA	NA	NA	NA	NA	NA
212	Collagen.Type.V.(COL5A2).220kDa	COL5A2	ENSG00000204262	MWA	pan-specific	1:1000	NA	1.515	4.22	0.303028	high	NA	NA	NA	NA	NA	NA	NA	NA	NA	NA	NA	NA	NA	NA	NA	NA	NA	NA	NA	NA	NA	NA	NA	NA	NA	NA	NA	NA	NA	NA	NA	NA	NA	NA	NA	NA	NA	NA
213	CRKL	CRKL	ENSG00000099942	MWA	pan-specific	1:1000	NA	1.25	4.375	0.317527	high	NA	NA	NA	NA	NA	NA	NA	NA	NA	NA	NA	NA	NA	NA	NA	NA	NA	-1.03555	1.19571	0.0575212	-0.400805	-1.08706	-0.508937	-0.629971	0.34601	-0.424079	-1.31612	-0.131164	-0.383532	NA	-0.595881	-1.14812	NA	0.572224	0.552415	0.533822	0.0256033	0.146667
214	p-EF2k(S366)	EEF2K	ENSG00000103319	MWA	pan-specific	1:1000	NA	2.435	4.465	0.327358	high	-1.84948	-1.01281	-0.923064	0.143495	-1.52888	0.0494034	-0.624455	-1.73701	-2.41318	-0.0219684	0.484381	1.15497	-0.383038	-0.723382	-1.42541	0.333194	0.264966	-1.06258	-0.234169	-0.321263	-2.03015	-1.16862	-0.0397065	-0.849356	-0.593389	0.0940389	0.453237	0.597209	-3.33096	-0.477247	-1.63505	0.0167383	0.362046	-1.32047	0.281273	1.63888	0.997451	-0.787831
215	p-4E-BP1.(S65)	EIF4EBP1	ENSG00000187840	MWA	phospho	1:1000	NA	7.67	3.985	0.352018	high	-0.686312	-0.718383	-0.225053	-0.183484	-0.427869	-1.14647	-1.50798	0.721714	-0.533713	NA	-0.613666	-0.505586	-0.117186	0.19516	-0.755139	-1.24522	-0.803172	-0.399526	0.211376	0.917781	NA	0.578437	-0.4809	0.555789	-1.36457	-0.0493075	-1.07684	-0.140214	0.290882	-0.378807	-0.0988365	0.509606	-1.65376	-0.650508	0.124471	0.601584	0.0277839	0.0666098
216	p-4E-BP1.(T37/46).10kDa	EIF4EBP1	ENSG00000187840	MWA	phospho	1:1000	NA	8.995	4.875	0.222576	high	0.144919	0.249027	0.462898	0.565139	0.516369	NA	0.72215	0.649978	1.32955	0.878503	0.893487	0.627253	0.171337	0.335789	0.111623	0.495588	0.484543	-0.140894	-0.0747698	0.0317567	-0.175787	-0.0231045	0.0933002	0.346387	0.192984	0.0831599	0.437665	0.269219	0.408715	0.661356	0.862344	0.505739	0.301944	0.451793	0.0175236	-0.010588	0.129225	0.0511029
217	p-4E-BP1.(T37/46).50kDa	EIF4EBP1	ENSG00000187840	MWA	phospho	1:1000	NA	1.825	5.78	0.28772	high	-0.271752	0.828557	0.414009	0.107001	1.1857	0.612812	0.779144	2.20018	0.690075	0.22529	-0.120135	-3.33096	0.355069	0.495783	-1.40008	1.59418	0.872958	1.39014	0.323238	0.459577	0.162081	NA	0.258374	0.293971	0.382989	1.09565	-0.794311	1.00187	0.0740168	-1.64295	0.925562	-0.601637	NA	-1.20133	1.26793	0.652141	-0.229703	NA
218	ERBB2	ERBB2	ENSG00000141736	MWA	phospho	1:1000	NA	2.01	4.71	0.288231	high	NA	NA	NA	NA	NA	NA	NA	NA	NA	NA	NA	NA	NA	NA	NA	NA	NA	NA	NA	NA	NA	NA	NA	NA	NA	NA	NA	NA	NA	NA	NA	NA	NA	NA	NA	NA	NA	NA
219	p-FoxO1.(S319)/FoxO4.(S262)	FOXO1	ENSG00000150907	MWA	phospho	1:500	NA	1.29	4.69	0.370231	high	-0.0650993	0.355069	0.531957	0.136509	0.196354	-0.567015	-2.1266	-0.956108	-0.636342	2.20018	-0.911522	-0.752567	-0.177495	-0.21131	0.0918494	0.370427	0.021541	1.39014	NA	0.779144	NA	0.571677	0.733515	NA	0.293971	1.31909	-0.0876209	1.1857	0.670854	0.382989	-0.534812	-1.52005	-1.12067	0.0418091	-0.510352	-0.139841	NA	0.459577
220	p-GSK3alpha.(S21)	GSK3A	ENSG00000105723	MWA	phospho	1:1000	NA	1.82	4.465	0.423844	high	0.0353165	0.521846	0.609478	-0.0972107	0.132843	0.210281	0.378094	0.556199	0.238571	0.505876	1.36301	-0.205871	0.198189	-0.64112	1.22401	0.645418	0.695911	2.20018	-0.0602499	0.798752	0.923251	0.120242	-0.0239916	-0.446089	-1.4111	1.26116	0.154691	0.773744	-0.580698	-0.692823	1.3022	-0.221648	-1.30727	-0.525246	-0.42826	0.837287	-0.808801	-0.295288
221	p-PKC(pan)betaII(S660).100kDa	PRKCB	ENSG00000166501	MWA	phospho	1:1000	NA	11.035	7.98	0.397007	high	NA	NA	NA	NA	NA	NA	NA	NA	NA	NA	NA	NA	NA	NA	NA	NA	NA	NA	NA	NA	NA	NA	NA	NA	NA	NA	NA	NA	NA	NA	NA	NA	NA	NA	NA	NA	NA	NA
222	p-PKC(pan)betaII(S660).60kDa	PRKCB	ENSG00000166501	MWA	phospho	1:1000	NA	3.595	3.755	0.513363	high	NA	NA	NA	NA	NA	NA	NA	NA	NA	NA	NA	NA	NA	NA	NA	NA	NA	NA	NA	NA	NA	NA	NA	NA	NA	NA	NA	NA	NA	NA	NA	NA	NA	NA	NA	NA	NA	NA
223	p-PKC(pan)betaII(S660).80kDa	PRKCB	ENSG00000166501	MWA	phospho	1:1000	NA	5.23	6.48	0.279027	high	0.507698	-0.757452	0.846189	1.41759	0.762149	1.21708	0.593144	-3.33096	0.577042	1.35598	1.62771	-0.311956	0.809101	0.634398	1.29622	0.541788	-0.532725	0.162807	-0.258788	-0.240527	1.13917	0.322354	-0.331545	0.350967	0.264168	0.667504	-0.376424	0.149275	0.912172	0.650685	0.615513	-0.0754103	0.219661	-1.9993	1.82471	-1.82026	-0.560841	-0.357715
224	p-PKCpan.(gammaT514)	PRKCG	ENSG00000126583	MWA	phospho	1:1000	NA	18.77	5.99	0.384299	high	-0.400473	-1.62473	-0.178021	-0.801585	-1.54957	-1.76886	-2.23242	0.0710296	-0.82051	-0.333701	0.172196	-1.26643	-0.661815	-2.94577	-0.198005	-1.08441	-1.40265	0.0161715	0.145221	-0.484929	0.731176	-0.0245296	-0.131484	0.874079	0.193878	0.656313	0.359186	0.591762	1.41176	1.73483	0.282868	0.944833	0.427251	0.805815	2.20018	0.500326	0.88995	-0.0769716
225	p-PTEN.(S380)	PTEN	ENSG00000171862	MWA	phospho	1:1000	NA	3.95	3.73	0.242696	high	NA	NA	-0.48396	NA	0.146667	0.310588	-1.57657	NA	-0.0750361	NA	0.739655	0.622611	0.181019	NA	-0.789789	-0.967478	-0.205469	-1.00929	0.00268447	-0.81407	0.274157	-0.0284221	-0.694707	-0.532119	-0.731166	-0.0432769	0.56323	-0.434955	-0.554112	0.439454	0.754569	0.605247	0.329931	0.365593	0.0704882	NA	NA	NA
226	p-Rb.(S807,811)	RB1	ENSG00000139687	MWA	phospho	1:1000	NA	2.095	5.68	0.368501	high	NA	NA	NA	NA	NA	NA	NA	NA	NA	NA	NA	NA	NA	NA	NA	NA	NA	NA	NA	NA	NA	NA	NA	NA	NA	NA	NA	NA	NA	NA	NA	NA	NA	NA	NA	NA	NA	NA
227	p-S6RibProt.(S235/236)	RPS6	ENSG00000137154	MWA	phospho	1:1000	NA	0.67	5.05	0.516017	low	NA	NA	NA	NA	NA	NA	NA	NA	NA	NA	NA	NA	NA	NA	NA	NA	NA	0.619312	0.597209	0.321112	0.0167383	-0.155998	0.433092	-0.0944435	-0.477247	0.143495	0.469637	-0.0397065	-0.173472	-0.535616	-0.321263	NA	-0.107621	0.453237	0.397743	-0.367127	NA	NA
228	p-P70.S6.Kinase.(T421/S424)	RPS6KB1	ENSG00000108443	MWA	phospho	1:1000	NA	0.62	3.99	0.393152	high	NA	-0.447449	-1.90183	NA	NA	NA	-1.10368	NA	-1.58618	NA	-1.22932	NA	-1.68894	NA	NA	NA	NA	1.44796	0.671377	0.498894	1.07345	1.66145	0.626059	0.47059	1.5317	1.85304	0.890794	1.24855	-0.595881	0.686822	1.11039	-0.672628	0.455152	2.20018	-0.624838	-1.06476	NA	NA
229	p-SGK.(S422)	SGK1	ENSG00000118515	MWA	phospho	1:1000	NA	5.83	5.05	0.52188	low	0.818555	0.877772	1.3022	NA	NA	NA	NA	-0.801712	NA	NA	NA	NA	NA	NA	NA	-0.822027	NA	0.0517259	1.39324	-0.0704131	NA	NA	NA	1.10073	1.2147	NA	NA	NA	1.27097	0.957531	0.126336	0.931628	1.03783	1.06974	-1.0382	-1.49048	0.256565	0.151456
230	p-SGK.(T256)	SGK1	ENSG00000118515	MWA	phospho	1:2500	NA	38.745	3.87	0.206021	high	NA	NA	NA	NA	NA	NA	NA	NA	NA	NA	NA	NA	NA	NA	NA	NA	NA	NA	NA	NA	NA	NA	NA	NA	NA	NA	NA	NA	NA	NA	NA	NA	NA	NA	NA	-1.18775	NA	-1.74961
231	SGK	SGK1	ENSG00000118515	MWA	phospho	1:1000	NA	1.1	4.07	0.302725	high	0.231648	0.0416286	1.15036	0.907182	0.490386	1.24348	0.415281	0.101477	-0.332827	-0.0220734	-0.711104	-0.495593	0.151273	0.618838	0.853039	-0.00647181	0.255971	1.36416	-0.785664	-0.0515786	NA	0.674524	0.208762	-1.00484	0.573123	0.871616	-0.120816	-0.573787	-1.04547	-0.0843187	-0.384156	0.268225	-0.0370794	-0.200723	-0.289724	0.736296	-0.163884	-1.48508
232	p-Src.(Y527)	SRC	ENSG00000197122	MWA	pan-specific	1:1000	NA	0.95	4.9	0.326763	high	-1.24833	-0.152528	-0.702628	0.210935	-1.00069	1.24199	0.60476	-0.502929	0.740997	-0.186287	1.48459	0.956683	-0.362758	0.289971	-0.0440777	-0.583666	0.225549	0.256821	0.165887	-3.33096	1.20279	0.37661	0.479675	1.1629	-0.419094	-0.0641489	0.662185	-0.674462	0.548682	-0.948712	-0.551088	0.0169125	-0.134611	0.512231	-0.314526	NA	0.699121	0.419599
233	STAT3A	STAT3	ENSG00000168610	MWA	pan-specific	1:1000	NA	423.25	6.21	0.242215	high	0.0283144	0.529233	-0.339185	0.381884	0.115152	0.119058	-0.396115	0.313863	0.872531	0.325212	0.603352	-0.251578	-0.260307	0.229861	0.46387	-0.151648	0.814242	1.42627	0.0458985	-0.164103	1.18442	-0.30621	0.100332	0.357208	0.989223	1.00307	0.726502	1.27646	1.00436	0.828709	0.527532	0.903198	0.456775	0.695995	-0.0242913	0.203973	0.316269	0.574677
234	STAT3B	STAT3	ENSG00000168610	MWA	pan-specific	1:1000	NA	200.63	4.46	0.230625	high	-0.304246	0.181491	-0.630233	0.0669221	-0.315596	-0.993576	-0.445088	0.279077	0.856905	0.211826	0.592688	0.508221	-0.0187397	1.3961	0.466307	0.207024	2.0129	1.04555	-0.33655	-0.0120818	0.761255	0.454144	0.143121	0.750481	0.63462	0.0433061	0.404261	0.842364	1.35295	-0.101464	0.437349	0.66888	0.436703	0.615616	-0.183857	0.0366613	0.00577363	0.419107
235	BACT	ACTB	ENSG00000075624	RPLA	pan-specific	1:1000	NA	594.3	44.71	0.0237099	high	-0.0657922	-0.146037	0.336035	-0.2119	0.460556	0.542792	NA	0.281506	NA	-0.0309899	0.151172	0.0558364	0.184723	0.040695	0.00434569	0.00514526	0.00179992	-0.77397	-0.0780442	0.0362262	-0.25449	-0.499127	-0.399588	-0.137573	-0.0333565	-0.545625	-0.421626	-0.912353	-0.280545	NA	-0.296433	-0.20783	-0.202098	-0.0727809	0.0718715	-0.45966	0.0237771	-0.0900044
236	ENO1	ENO1	ENSG00000074800	RPLA	pan-specific	1:1000	NA	41.875	13.58	0.0356023	high	-0.422757	0.0751435	0.0479855	0.369267	-0.103339	0.162903	NA	-0.0319682	NA	0.271796	-0.361093	-0.35323	-0.208393	0.0123763	0.276399	-0.167079	-0.0619827	0.117009	-0.460771	0.0703403	0.167745	-0.546548	0.189526	0.0612059	0.227251	0.0948055	0.0207067	0.0187382	0.220918	0.29143	0.210201	-0.0503438	-0.203264	0.336433	0.128393	-0.0666537	-0.038983	0.506685
237	FOXO3A	FOXO3	ENSG00000118689	RPLA	pan-specific	1:1000	NA	16.27	21.84	0.0355316	high	0.272424	0.0222574	-0.218012	-0.00684637	0.05752	-0.129304	NA	-0.414436	NA	0.010039	-0.308448	-0.0699955	0.19559	-0.0910071	3.98e-05	-0.135554	-0.290433	-0.0511667	-0.0679764	-0.0397846	0.0110028	0.0528779	-0.0275903	-0.21193	-0.19396	0.0180136	-0.156657	0.0382622	0.0627037	NA	-0.770427	-0.25599	-0.272386	-0.0322447	-0.373582	-0.0803489	-0.638145	0.0552123
238	IRF5	IRF5	ENSG00000128604	RPLA	pan-specific	1:500	NA	23.285	13.595	0.0345814	high	0.159963	0.29143	-0.15833	0.234597	0.21546	-0.0666537	NA	-0.0912565	NA	0.396424	-0.0786683	-0.107649	0.0843281	-0.0998566	-0.0619827	-0.0551523	-0.0242376	0.543638	-0.00565368	0.432092	0.382341	0.189526	0.321954	0.148576	0.182743	0.734012	0.131782	0.506685	0.271796	0.604295	0.00470389	0.0885064	-0.0443231	0.0678111	-0.0686982	0.254015	-0.0809931	0.298186
239	IRF5	IRF5	ENSG00000128604	RPLA	pan-specific	1:500	NA	61.26	16.755	0.0316683	high	-0.130913	-0.145131	-0.912353	-0.0484531	-0.193252	-0.606771	NA	-0.640797	NA	0.0442504	-0.671197	-0.773395	-0.544692	-0.397953	-0.303407	-0.295459	-0.279221	0.0620308	0.0859035	0.443492	0.335633	0.181391	0.541937	0.0965746	0.0350204	0.38113	NA	0.916405	0.252312	-0.20726	0.280832	0.102039	0.264527	0.129844	0.00308542	0.0268976	0.0386785	0.394237
240	SP1	SP1	ENSG00000185591	RPLA	pan-specific	1:2500	NA	215.42	36.23	0.0231367	high	0.0742938	0.733506	-0.160952	0.0633796	0.0600855	-0.154074	NA	0.368219	NA	-0.0375922	0.0791772	0.641669	0.0979924	0.030549	0.154514	0.07689	-0.0780442	-0.641311	-0.00226891	-0.287852	0.00991936	0.134431	0.0257558	-0.00652618	-0.572941	-0.545625	0.32753	-0.368692	-0.263427	-0.912353	-0.0173195	0.127528	0.482598	0.0362262	-0.194657	0.115513	-0.00356543	-0.0232149
241	TBX19	TBX19	ENSG00000143178	RPLA	pan-specific	1:500	NA	16.875	17.085	0.0422099	high	0.381739	-0.304206	0.093471	-0.2119	0.460556	0.542792	NA	0.103821	NA	-0.160952	0.154514	-0.0149736	0.482598	0.0280731	0.246929	0.0579465	0.184723	-0.607549	0.0432237	-0.0680197	-0.0758318	-0.51881	-0.146037	-0.0431877	0.0694804	-0.545625	0.0217011	-0.270606	0.00434569	NA	-0.0119435	-0.110115	9.55e-05	-0.056684	0.342009	-0.280545	0.172793	-0.00226891
242	ZNF289	ARFGAP2	ENSG00000149182	RPLA	pan-specific	1:1000	NA	1.775	12.63	0.215141	low	0.459045	0.409779	NA	0.299793	0.360571	NA	NA	-0.257706	NA	NA	-0.0582889	0.419964	-0.734999	NA	-0.363047	-0.459767	0.246709	-0.843814	0.0831349	-0.106719	0.182138	0.775549	0.240824	NA	0.207564	-0.0039925	0.0736608	0.0993752	-0.181996	NA	-0.329312	-0.113878	-0.473782	-0.295498	-0.563163	0.0782588	-0.544259	-0.422972
243	CDX1	CDX1	ENSG00000113722	RPLA	pan-specific	1:1000	NA	2.83	16.02	0.0774353	high	-1.42349	-0.19261	NA	-0.526586	-0.776352	NA	NA	-0.810435	NA	NA	-0.994427	-0.281709	-1.14906	NA	-0.674387	-0.17256	-0.315163	0.169301	0.0778545	0.290155	0.264726	-0.272702	-0.00338353	NA	0.134203	0.845845	-0.0231327	-0.263074	-0.154662	NA	-0.548128	-0.179375	0.192259	0.371028	-0.290566	0.283257	-0.0354231	0.0451447
244	EP300	EP300	ENSG00000100393	RPLA	pan-specific	1:1000	NA	1.86	14.345	0.0530428	high	-0.548128	-0.299215	NA	-0.0652382	0.0778545	NA	NA	-0.476929	NA	NA	-0.138878	-0.377668	-0.0850819	NA	-0.402909	0.673529	0.0396763	0.648773	0.0615989	0.610434	0.13959	0.36349	0.412854	NA	0.324753	0.845845	0.40342	0.0228851	0.169301	NA	-0.179375	0.777511	-0.154662	0.276449	-0.251944	0.504802	-0.566188	-0.281709
245	ETV1	ETV1	ENSG00000006468	RPLA	pan-specific	1:1000	NA	2.82	15.025	0.105791	high	-0.297368	0.301187	NA	0.203208	-0.36485	NA	NA	-0.144277	NA	NA	-0.321744	0.0199607	0.142917	NA	-0.270395	-0.0395655	-0.249137	0.256485	0.0898192	0.421434	0.67254	0.491597	-0.0458562	NA	-0.216679	0.776536	-0.412948	0.733012	0.0483272	NA	0.263186	0.516314	0.314072	0.647844	0.288403	0.469795	0.48061	0.411326
246	EYA1	EYA1	ENSG00000104313	RPLA	pan-specific	1:1000	NA	1.25	11.17	0.106841	high	-0.377668	0.29677	NA	0.324753	0.00542551	NA	NA	0.128557	NA	NA	0.250874	-0.566188	0.111988	NA	0.371028	0.269621	0.308925	0.302787	0.422887	0.355884	0.777511	0.122541	0.342434	NA	0.212243	-0.548128	0.276449	0.504802	-0.0167508	NA	-0.307556	-0.0911382	-0.391721	0.0982874	-0.50584	-0.366631	-0.210357	-0.0981747
247	FOXJ2	FOXJ2	ENSG00000065970	RPLA	pan-specific	1:1000	NA	1.11	9.32	0.14702	high	0.333089	0.156527	NA	0.150481	0.0917233	NA	NA	0.36349	NA	NA	0.283257	-0.526586	0.504802	NA	0.629351	-1.42349	0.481779	-0.43815	0.471043	-0.17256	0.066485	-0.179375	-0.233315	NA	-0.476929	-0.566188	-0.377668	-0.810435	-0.628413	NA	0.145077	0.218937	-0.315163	-0.701582	-0.738867	-0.333098	0.578834	-0.263074
248	GSCL	GSC2	ENSG00000063515	RPLA	pan-specific	1:1000	NA	1.43	11.97	0.129756	high	-0.526586	-0.104938	NA	0.00542551	-0.491116	NA	NA	-0.43815	NA	NA	-0.00993961	0.111988	-0.290566	NA	-0.548128	0.185902	-0.776352	0.324753	-0.738867	0.134203	-0.20157	-0.607993	-0.354622	NA	-0.299215	0.733976	-0.628413	-0.19261	-0.307556	NA	-0.154662	0.175715	0.106369	-0.0565968	-0.333098	0.504802	-0.994427	0.377902
249	HOXD9	HOXD9	ENSG00000128709	RPLA	pan-specific	1:1000	NA	1.165	9.065	0.232781	low	-0.263074	-0.307556	NA	-0.0911382	-0.0231327	NA	NA	-0.0565968	NA	NA	0.0615989	-0.566188	-1.87124	NA	-0.628413	0.492786	-0.9095	-0.391721	-0.179375	-0.377668	-0.17256	0.0169145	-0.028992	NA	0.0826484	-0.00338353	0.422887	-0.366631	0.504802	NA	0.629351	-0.04851	0.471043	-0.414726	0.302787	-0.104938	0.377902	-0.272702
250	IKZF4	IKZF4	ENSG00000123411	RPLA	pan-specific	1:1000	NA	1.86	10.985	0.116365	high	-0.17555	-0.22987	NA	-0.246297	-0.277938	NA	NA	-0.521996	NA	NA	-0.807913	-0.990215	-0.339274	NA	-1.41964	-0.448197	-0.16742	-0.236594	0.0339067	0.177274	-0.349981	-0.624974	0.0617766	NA	0.227561	0.135323	-0.0432059	0.254298	-0.286335	NA	-0.434806	-0.329312	-0.196211	0.0782588	0.129673	-0.149492	-0.67144	-0.459767
251	KLF14	KLF14	ENSG00000174595	RPLA	pan-specific	1:1000	NA	1.34	5.18	0.120938	high	0.31062	0.399109	NA	0.373972	0.337055	NA	NA	0.591445	NA	NA	-0.254914	0.77455	-0.409314	NA	-0.0635611	-0.371695	0.0130041	-0.186631	-0.561623	-0.124001	0.212546	-0.11813	-0.66994	NA	-0.98807	-0.602831	-0.00753434	-1.41767	0.00325547	NA	-0.203051	0.133142	0.138635	0.192169	-0.73303	0.842676	-0.0974239	0.959633
252	MLXIPL	MLXIPL	ENSG00000009950	RPLA	pan-specific	1:1000	blat	1.33	9.3	0.177231	low	0.610434	0.504802	NA	-0.491116	0.264726	NA	NA	0.13959	NA	NA	0.0575825	0.492786	-0.354622	NA	-0.17256	-1.42349	-0.333098	-0.451708	-0.281709	-0.651122	-0.0911382	-1.14906	-0.19261	NA	0.199216	-0.263074	0.648773	-0.241283	0.673529	NA	0.733976	-0.84601	0.777511	-0.476929	0.544364	-0.994427	0.471043	-0.526586
253	SOX4	SOX4	ENSG00000124766	RPLA	pan-specific	1:1000	NA	0.91	9.04	0.162571	low	0.461104	0.610434	NA	-0.251944	0.422887	NA	NA	0.481779	NA	NA	0.00542551	0.648773	0.4322	NA	0.0277909	0.544364	0.11679	0.122541	-0.281709	0.0778545	-0.0354231	0.199216	0.066485	NA	-0.491116	0.231672	-0.210357	0.0731542	0.701115	NA	0.777511	0.308925	0.962091	0.412854	0.673529	0.578834	0.40342	0.31585
254	TFAP2	TFAP2A	ENSG00000137203	RPLA	pan-specific	1:1000	NA	1.47	11.45	0.0872651	high	-1.42349	-0.585698	NA	-0.674387	-0.628413	NA	NA	-0.354622	NA	NA	0.180521	0.324753	0.40342	NA	0.29677	-0.651122	0.258645	-0.0354231	-0.476929	0.0917233	0.517444	0.225069	-0.307556	NA	-0.0797918	-0.491116	-0.146805	0.0396763	-0.414726	NA	-0.185917	0.529033	-0.426344	0.701115	-0.0421505	0.471043	0.238292	0.36349
255	TFB1M	TFB1M	ENSG00000029639	RPLA	pan-specific	1:1000	NA	1.01	5.795	0.192215	low	0.957082	0.839389	NA	0.180022	1.14775	NA	NA	0.34078	NA	NA	0.272462	-0.110899	0.239742	NA	0.485727	0.219684	-0.147188	NA	-0.802682	NA	-0.415899	-0.313355	-0.495939	NA	-0.665326	-0.692168	0.0396763	-0.513197	0.330482	NA	0.233012	-1.41164	0.245849	-0.839259	0.403988	-0.2364	0.00903463	-0.597172
256	TLX2	TLX2	ENSG00000115297	RPLA	pan-specific	1:1000	NA	1.9	10.93	0.111867	high	-0.649673	-0.238952	NA	-0.36485	-0.489394	NA	NA	-0.375701	NA	NA	-0.352172	-0.844919	-0.00082468	NA	-0.0203852	-0.313594	-0.0458562	0.0308977	0.0199607	-0.27986	-0.475365	-0.564685	0.559393	NA	0.137476	0.10307	0.229629	-0.183985	0.126132	NA	0.48061	-0.270395	0.223127	-0.128483	0.0425091	0.67254	-0.288463	-0.109311
257	TRIM56	TRIM56	ENSG00000169871	RPLA	pan-specific	1:1000	NA	0.73	7.88	0.126456	low	0.0982874	0.175715	NA	0.212243	0.163382	NA	NA	0.578834	NA	NA	0.342434	0.648773	0.701115	NA	0.333089	0.422887	0.39444	0.218937	0.517444	0.386044	0.40342	0.442057	0.250874	NA	0.128557	-0.366631	0.231672	0.290155	0.471043	NA	0.452502	0.185902	0.544364	0.629351	0.31585	0.845845	0.269621	0.529033
258	TUB	TUB	ENSG00000166402	RPLA	pan-specific	1:1000	NA	0.92	5.31	0.198698	low	0.421434	-1.42157	NA	-0.46158	-0.0955229	NA	NA	0.503553	NA	NA	-0.583944	-0.809182	-0.375701	NA	-0.450091	0.274597	-0.774925	-0.128483	-0.190259	-0.36485	-0.649673	-0.907713	-0.27986	NA	-0.341172	-0.626704	-0.161047	-0.116181	-0.321744	NA	0.0252929	0.0308977	-0.270395	0.0483272	-0.231577	-0.70006	-0.0324566	0.0951421
259	TULP1	TULP1	ENSG00000112041	RPLA	pan-specific	1:1000	NA	1.675	6.275	0.160119	low	0.314072	0.274597	NA	0.109834	0.142917	NA	NA	0.503553	NA	NA	0.411326	0.609528	0.295223	NA	0.223127	0.628476	0.376568	0.154088	0.24865	0.178884	-0.128483	0.559393	0.0951421	NA	0.543154	0.0635933	0.39307	0.577749	0.362028	NA	0.59327	0.256485	0.384605	0.00731361	0.137476	-0.331217	0.209936	0.347827
260	ZNF12	ZNF12	ENSG00000164631	RPLA	pan-specific	1:1000	NA	1.02	8.06	0.135028	high	0.222047	0.0220328	NA	0.0454132	0.194587	NA	NA	0.382932	NA	NA	0.401017	0.769365	0.35949	NA	0.602864	0.837128	0.351943	0.726726	0.156623	0.641016	0.0623367	0.431169	0.120744	NA	0.228771	0.297208	0.00431463	0.181662	0.242389	NA	-0.168676	0.102962	-0.0912262	-0.226027	-0.15903	-0.141917	-0.530855	-0.436792
261	ZNF267	ZNF267	ENSG00000185947	RPLA	pan-specific	1:1000	NA	3.39	19.79	0.0729597	high	-0.290566	-0.00338353	NA	-0.0652382	-0.315163	NA	NA	-0.84601	NA	NA	-0.476929	-0.994427	0.355884	NA	0.156527	0.199216	0.163382	0.594166	0.0396763	0.40342	0.845845	0.422887	0.238292	NA	0.218937	0.777511	-0.0167508	0.733976	0.276449	NA	0.371028	0.492786	0.169301	0.629351	0.302787	-0.0981747	0.560807	0.517444
262	ZNF319	ZNF319	ENSG00000166188	RPLA	pan-specific	1:1000	NA	1.55	5.65	0.0949619	high	0.440649	-0.809182	NA	-0.774925	-0.992333	NA	NA	-0.736945	NA	NA	-0.475365	-0.907713	-0.46158	NA	-0.170064	-0.0618	-0.208062	-0.144277	-0.224961	-0.190259	-0.331217	-0.649673	-0.27986	NA	-0.297368	-0.52427	-0.109311	-0.0203852	-0.0137943	NA	0.274597	0.543154	0.142917	0.528078	0.401989	0.559393	0.340999	0.268074
263	ZNF497	ZNF497	ENSG00000174586	RPLA	pan-specific	1:1000	NA	1.52	10.8	0.0895467	high	-0.363047	-0.37371	NA	-0.277938	-0.386895	NA	NA	0.112748	NA	NA	0.266852	0.627591	-1.14413	NA	-0.246297	-0.563163	-0.807913	-0.329312	-0.487651	-0.734999	-0.67144	0.0617766	-0.843814	NA	-0.582169	-0.0175657	-0.624974	-0.69852	-0.16742	NA	0.502289	-0.205739	0.468532	0.117612	0.227561	0.960462	0.00986521	0.299793
264	ZNF575	ZNF575	ENSG00000176472	RPLA	pan-specific	1:1000	NA	1.32	11.06	0.0699744	high	0.00542551	0.412854	NA	0.0339761	0.145077	NA	NA	-0.272702	NA	NA	0.225069	-0.0797918	0.324753	NA	0.308925	-0.402909	0.442057	-0.366631	0.377902	0.0615989	0.192259	0.40342	0.175715	NA	0.205035	0.481779	0.106369	0.264726	0.134203	NA	-0.251944	-0.0231327	-0.138878	0.0778545	-0.17256	0.0277909	0.0826484	-0.146805
265	ZNF682	ZNF682	ENSG00000197124	RPLA	pan-specific	1:1000	NA	1.855	9.92	0.108446	high	-0.425676	0.600082	NA	0.410223	0.188509	NA	NA	-0.317589	NA	NA	0.481313	0.282594	0.749544	NA	-0.0448703	0.00536688	0.370571	NA	0.212754	NA	0.161453	-0.722889	0.266985	NA	0.228155	0.934993	0.422308	0.1131	0.644015	NA	0.181904	0.524138	-0.176102	0.251552	0.706812	0.810915	0.344654	0.361358
266	ZNF691	ZNF691	ENSG00000164011	RPLA	pan-specific	1:1000	NA	1.24	9.325	0.0789756	high	0.0951421	-0.151959	NA	0.0597676	0.384605	NA	NA	0.48061	NA	NA	0.59327	0.263186	0.733012	NA	0.314072	0.961281	0.543154	0.528078	0.503553	0.700275	0.10307	0.322757	0.196984	NA	0.236354	0.440649	0.24865	0.354542	0.274597	NA	0.203208	0.0425091	0.0483272	0.178884	-0.0137943	0.411326	-0.27986	0.154088
267	ZNF77	ZNF77	ENSG00000175691	RPLA	pan-specific	1:1000	NA	1.51	8.225	0.154054	high	1.14775	0.541895	NA	0.177274	0.214826	NA	NA	0.0993752	NA	NA	0.627591	0.246709	0.732036	NA	0.479427	0.557961	-0.843814	0.0782588	-1.41964	-0.990215	-0.487651	0.00512947	0.016586	NA	-0.12011	-0.363047	0.0396763	-0.582169	-0.0497903	NA	-0.0239313	-0.149492	-0.277938	-0.126231	-0.16742	-0.188456	-0.0751719	-0.448197
268	ZNF778	ZNF778	ENSG00000170100	RPLA	pan-specific	1:1000	NA	1.96	11.21	0.0871118	high	-0.135981	-0.844919	NA	-0.992333	-0.46158	NA	NA	-0.313594	NA	NA	-0.10263	0.307702	-0.450091	NA	-0.564685	0.469795	-0.341172	-0.672923	-0.0703966	-0.546205	0.00731361	-0.809182	0.0252929	NA	-0.0777119	-0.231577	0.0597676	-0.626704	0.274597	NA	-0.00082468	-0.649673	0.0483272	-0.583944	-0.088759	-0.774925	-0.606472	0.0199607
269	BARHL2	BARHL2	ENSG00000143032	RPLA	pan-specific	1:1000	NA	2.805	15.505	0.0508107	high	NA	0.0631993	0.0844614	NA	NA	NA	0.0778545	0.365728	-0.0347169	NA	0.113254	0.527957	NA	NA	0.0351497	0.198221	NA	0.0139896	0.121123	-0.105173	-0.245696	0.105561	-0.409355	-0.196187	NA	-0.131016	-0.120505	-0.0244315	-0.114357	0.140693	-0.0525251	NA	0.0563602	0.170861	-0.00315332	-0.0706593	0.0204905	-0.0780579
270	BTF3	BTF3	ENSG00000145741	RPLA	pan-specific	1:1000	NA	3.58	10.66	0.0545621	high	NA	-2.17222	0.389143	NA	NA	NA	0.352189	0.0800091	0.486024	NA	0.0118417	0.071568	NA	NA	-0.129877	0.268878	NA	0.112153	0.315174	0.364987	0.0615983	0.169764	0.148067	0.124093	NA	0.133999	0.0833378	-0.104329	0.119848	0.261113	0.139284	NA	0.376015	0.228815	0.0762198	0.103931	-0.00159403	0.0987787
271	CCT4	CCT4	ENSG00000115484	RPLA	pan-specific	1:2500	NA	5.34	21.895	0.0480204	high	NA	0.56883	0.0778545	NA	NA	NA	-0.431721	0.166101	0.410518	NA	-1.17089	-0.1442	NA	NA	-0.254824	0.0473735	NA	-0.211521	0.0539431	0.100345	-0.0706593	0.0231008	0.121123	-0.182065	NA	-0.160605	-0.139451	-0.367836	0.0508004	0.229846	-0.0951113	NA	-0.0426799	-0.0780579	-0.497096	0.280642	-0.196187	-0.0525251
272	EBF2	EBF2	ENSG00000221818	RPLA	pan-specific	1:1000	NA	4.65	11.505	0.0739656	high	NA	0.383595	0.0457054	NA	NA	NA	0.0623117	0.0235739	0.332302	NA	0.520719	-0.162904	NA	NA	0.152964	-0.140141	NA	0.24222	-0.209829	0.042479	0.14428	0.234495	0.28097	0.0361325	NA	-0.201396	0.139641	0.678621	0.114953	0.206649	-0.0934248	NA	0.261578	-0.145331	0.111335	-0.156705	0.0394351	0.213368
273	ENO1	ENO1	ENSG00000074800	RPLA	pan-specific	1:1000	NA	10.185	32.31	0.0363983	high	NA	0.527957	-0.00913009	NA	NA	NA	0.0231008	-0.182065	-0.114357	NA	-0.203147	-0.196187	NA	NA	-0.345425	-0.00599151	NA	0.091212	-0.00315332	0.17559	-0.149185	-0.0175759	-0.0747782	-0.154672	NA	0.0473735	-0.738718	-1.17089	-0.287348	-0.0347169	-0.238122	NA	-0.263959	-0.254824	-0.211521	0.688989	-0.0426799	-0.0525251
274	ESRRG	ESRRG	ENSG00000196482	RPLA	pan-specific	1:500	NA	1.86	9.15	0.0756418	high	NA	-0.497096	0.353181	NA	NA	NA	0.390181	-0.00913009	0.156938	NA	-0.0491492	0.000126169	NA	NA	0.0269668	-0.00315332	NA	-0.105173	0.0508004	-0.0663889	0.37668	-0.0629129	0.253693	0.0692016	NA	0.0811341	0.125411	0.113254	0.116858	0.00988287	0.153117	NA	0.340249	0.688989	0.121123	0.43265	0.144918	0.0873614
275	GTF2F2	GTF2F2	ENSG00000188342	RPLA	pan-specific	1:1000	NA	15.175	167.325	0.0307032	high	NA	0.0382856	-0.245696	NA	NA	NA	0.198221	-0.126342	-0.00315332	NA	-0.0491492	0.170861	NA	NA	0.262213	0.0351497	NA	-0.17266	0.280642	-0.135495	-0.1442	-0.0463194	-0.538174	-0.211521	NA	-0.17675	-0.0663889	-0.0525251	-0.154672	0.00637762	0.688989	NA	-0.0780579	-0.114357	-0.131016	-0.228342	-0.0988683	0.0139896
276	HMGB3	HMGB3	ENSG00000029993	RPLA	pan-specific	1:1000	blat	2.4	9.71	0.0759522	high	NA	0.229846	-0.0747782	NA	NA	NA	-0.738718	0.0231008	0.203756	NA	-0.287348	-0.0386335	NA	NA	-0.602672	0.149243	NA	-0.0909313	-0.149185	0.235937	0.0412537	-0.0347169	-0.274681	-0.431721	NA	-0.0525251	0.116858	-0.0706593	0.328573	0.0508004	0.153117	NA	-0.083374	-0.0175759	-0.0988683	-0.211521	-0.182065	0.0311406
277	IRF4	IRF4	ENSG00000137265	RPLA	pan-specific	1:5000	NA	2.97	10.93	0.0671152	high	NA	-0.210206	0.0192487	NA	NA	NA	-0.0331624	0.197052	0.139284	NA	0.184912	1.00925	NA	NA	0.687755	0.055353	NA	-0.187295	-0.0546455	0.21493	0.352189	0.202758	-0.112947	0.0333424	NA	-0.0450471	0.268878	0.567951	-0.0197172	-0.0157617	0.409453	NA	0.298224	0.152172	0.133999	0.0579377	0.0897494	-0.0585862
278	ISL2	ISL2	ENSG00000159556	RPLA	pan-specific	1:1000	NA	3.585	11.105	0.0556461	high	NA	-1.16244	-0.193801	NA	NA	NA	-0.28486	-0.158157	-0.20094	NA	0.220676	NA	NA	NA	-0.072119	-0.0795575	NA	0.408374	-0.117237	-0.0608349	-0.0966901	-0.0498504	-0.0924603	0.0598877	NA	-0.06387	0.0477933	0.2679	-0.0249072	-0.0572152	-0.111519	NA	0.0883433	-0.0180934	0.0853033	0.0971973	-0.0889143	0.111036
279	LMX1A	LMX1A	ENSG00000162761	RPLA	pan-specific	1:1000	NA	3.56	16.57	0.0532725	high	NA	-0.735125	-0.0899282	NA	NA	NA	-0.0865398	-0.187295	-0.10792	NA	0.025064	-1.1667	NA	NA	0.315174	-0.138591	NA	-0.143079	0.21493	-0.0481442	0.261113	0.0015946	-0.147955	-0.129877	NA	-0.0978083	0.0579377	0.431762	-0.0546455	0.00473692	0.486024	NA	0.0863534	0.0333424	0.103931	0.143814	0.049265	0.169764
280	MED16	MED16	ENSG00000175221	RPLA	pan-specific	1:1000	NA	4.84	14.965	0.036376	high	NA	0.365728	-0.0909313	NA	NA	NA	0.253693	0.125411	0.0631993	NA	0.270148	0.455083	NA	NA	0.527957	-0.0347169	NA	-0.0988683	-0.0386335	-0.0747782	0.00988287	0.0177919	-0.322311	-0.460258	NA	-0.135495	-0.0780579	0.688989	0.0778545	0.0664274	0.149243	NA	0.0873614	0.0844614	0.0592082	-0.0663889	0.000126169	-0.0525251
281	NR2F6	NR2F6	ENSG00000160113	RPLA	pan-specific	1:1000	NA	3.53	17.51	0.0506122	high	NA	0.115578	-0.0978083	NA	NA	NA	-0.041054	-0.210206	-0.273482	NA	0.486024	-0.195073	NA	NA	0.129411	-0.536824	NA	-0.0899282	-0.244684	-0.101363	0.0118417	-0.0814786	0.155905	0.119848	NA	-0.286113	-0.0261983	0.431762	-0.0585862	-0.134508	-0.159414	NA	0.0653673	0.0897494	0.21493	0.0762198	0.143814	0.179692
282	OVOL1	OVOL1	ENSG00000172818	RPLA	pan-specific	1:1000	NA	4.445	17.105	0.0584554	high	NA	-1.16244	-6.39e-05	NA	NA	NA	-0.252597	0.0883433	0.107104	NA	0.163657	-2.17222	NA	NA	1.00925	-0.13772	NA	-0.208881	-0.0137617	-0.141932	0.567059	0.0788943	0.234119	0.0178114	NA	0.0639291	0.168651	0.297256	0.0415429	-0.128723	0.22774	NA	0.430863	0.0205402	0.158975	0.151167	0.102095	0.0353881
283	PAWR	PAWR	ENSG00000177425	RPLA	pan-specific	1:500	NA	7.06	10.17	0.0665297	high	NA	0.390181	0.340249	NA	NA	NA	0.455083	0.262213	0.43265	NA	0.198221	0.527957	NA	NA	0.0957696	0.306821	NA	0.203756	0.56883	0.243901	0.0473735	0.135383	0.109702	1.00925	NA	0.328573	-0.160605	-0.149185	-0.211521	0.289843	0.688989	NA	0.105561	0.229846	0.31611	0.116858	0.0664274	-0.00599151
284	PCGF3	PCGF3	ENSG00000185619	RPLA	pan-specific	1:500	NA	5.5	15.1	0.0461096	high	NA	-0.602672	-0.00913009	NA	NA	NA	0.209474	0.0441729	0.0692016	NA	-0.0951113	0.353181	NA	NA	0.216061	0.299048	NA	-0.196187	0.156938	0.0508004	0.0382856	0.31611	-0.431721	-0.00315332	NA	0.149243	-0.220289	0.0957696	-0.17266	0.17559	0.0732961	NA	0.0592082	0.105561	0.166101	1.00925	0.160833	0.262213
285	POU2AF1	POU2AF1	ENSG00000110777	RPLA	pan-specific	1:1000	NA	3.355	12.71	0.0530913	high	NA	0.140693	-0.0244315	NA	NA	NA	-2.17222	-0.211521	-0.0876452	NA	-0.460258	-0.188344	NA	NA	-0.0988683	0.0592082	NA	-0.0491492	-0.1442	0.243901	-0.135495	0.192014	-0.149185	-0.182065	NA	-0.0463194	0.0351497	-0.0747782	-0.0175759	-0.0309799	-0.203147	NA	-0.220289	-0.0560867	-0.538174	-0.228342	-0.345425	-0.17266
286	PRDM14	PRDM14	ENSG00000147596	RPLA	pan-specific	1:1000	NA	4.165	14.33	0.0447601	high	NA	0.527957	0.0631993	NA	NA	NA	-0.0525251	0.149243	-0.126342	NA	-0.0598783	0.170861	NA	NA	0.0139896	0.105561	NA	0.0177919	0.160833	0.0269668	-0.0876452	0.0204905	-0.460258	0.0563602	NA	-0.105173	-0.220289	-0.0560867	-0.228342	0.0732961	0.156938	NA	0.0811341	0.113254	-0.149185	-0.182065	-0.1442	0.0311406
287	RAXL1	RAX2	ENSG00000173976	RPLA	pan-specific	1:1000	NA	5.11	15.94	0.0498205	high	NA	-0.497096	-0.602672	NA	NA	NA	-1.17089	-0.228342	-0.538174	NA	-0.0274985	-0.1442	NA	NA	-0.083374	-0.17266	NA	0.0844614	-0.254824	-0.0347169	-0.102283	-0.203147	-0.0560867	0.149243	NA	-0.0386335	-0.166519	0.487041	-0.105173	-0.0951113	0.153117	NA	-0.114357	-0.0210913	-0.220289	-0.00913009	-0.188344	0.0957696
288	RBAK	RBAK	ENSG00000146587	RPLA	pan-specific	1:1000	NA	3.12	12.22	0.0690739	high	NA	0.454134	0.0987787	NA	NA	NA	0.0526812	0.143814	0.179692	NA	-0.093808	0.029079	NA	NA	-0.304748	0.139284	NA	0.197052	0.0579377	0.261113	NA	0.21493	0.164976	0.0192487	NA	0.527095	0.252418	0.0897494	0.202758	0.0118417	-0.0585862	NA	-0.262885	-0.187295	-0.147955	-0.0691753	-0.0197172	0.0015946
289	SCRT1	SCRT1	ENSG00000170616	RPLA	pan-specific	1:1000	NA	9.59	23.46	0.0369862	high	NA	-1.15813	-0.0301235	NA	NA	NA	-0.385271	-0.105815	-0.0955543	NA	0.0402441	-2.17222	NA	NA	-0.25146	0.0772922	NA	0.239971	-0.099368	0.194577	-0.0912476	0.0871686	0.277184	0.0659174	NA	-0.00803131	0.043177	0.0252269	0.121526	0.20072	-0.283591	NA	0.00789302	0.206205	-0.0878918	0.0807846	-0.0419694	0.145729
290	TRIM26	TRIM26	ENSG00000137313	RPLA	pan-specific	1:500	NA	5.93	15.28	0.049085	high	NA	-2.17222	1.00925	NA	NA	NA	0.387531	0.483946	0.452196	NA	0.566155	NA	NA	NA	0.363476	0.429951	NA	0.286639	0.337372	0.233191	0.325387	0.14146	0.258868	0.206205	NA	0.188172	0.219376	0.167531	0.525336	0.374656	0.407281	NA	0.249651	0.0557513	0.296197	0.10983	0.182721	-0.00484352
291	TWIST1	TWIST1	ENSG00000122691	RPLA	pan-specific	1:2500	blat	7.67	15.45	0.0357508	high	NA	0.688989	0.0592082	NA	NA	NA	0.130698	0.0732961	0.180822	NA	-0.17675	0.0692016	NA	NA	-0.220289	0.353181	NA	0.121123	0.229846	0.390181	0.0177919	0.455083	0.198221	-0.160605	NA	0.0957696	-0.0560867	-0.538174	0.185981	0.156938	-0.105173	NA	-0.00315332	-0.0175759	-0.00913009	0.0563602	-0.0747782	-0.0210913
292	ZFP1	ZFP1	ENSG00000184517	RPLA	pan-specific	1:1000	blat	13.285	40.09	0.037609	high	NA	0.185981	-0.0386335	NA	NA	NA	-0.0629129	-0.196187	-0.0747782	NA	-0.0491492	0.166101	NA	NA	0.270148	-0.0909313	NA	-0.109214	0.0032376	-0.0598783	0.0412537	0.0351497	-0.409355	0.0664274	NA	0.223225	-0.149185	0.153117	-0.228342	-0.00599151	-0.0560867	NA	-0.305973	-0.203147	-0.287348	-0.0175759	-0.139451	0.00988287
293	ZMYND11	ZMYND11	ENSG00000015171	RPLA	pan-specific	1:1000	NA	4.3	14.42	0.0386851	high	NA	0.209474	0.166101	NA	NA	NA	-0.0175759	0.0382856	0.091212	NA	0.280642	0.0412537	NA	NA	0.170861	0.0441729	NA	0.390181	0.0778545	0.0664274	0.299048	-0.0274985	0.100345	0.0732961	NA	0.365728	0.43265	0.37668	0.160833	-0.00315332	0.0957696	NA	-0.00599151	-0.188344	-0.0132421	-0.00913009	0.0269668	0.180822
294	ZNF630	ZNF630	ENSG00000221994	RPLA	pan-specific	1:1000	NA	3.41	17.75	0.0484777	high	NA	-1.17089	-0.0560867	NA	NA	NA	-0.305973	-0.0951113	-0.0747782	NA	0.365728	-0.114357	NA	NA	-0.0274985	-0.203147	NA	0.235937	-0.17675	-0.083374	-0.109214	-0.0876452	0.185981	0.192014	NA	-0.274681	-0.0426799	0.353181	-0.102283	-0.1442	-0.139451	NA	0.0032376	0.00637762	0.130698	-0.00315332	0.105561	0.170861
295	ZNF7	ZNF7	ENSG00000147789	RPLA	pan-specific	1:1000	NA	2.39	11.075	0.0656934	high	NA	-0.237056	0.0615983	NA	NA	NA	-0.00159403	-0.0768501	0.0192487	NA	0.0159814	0.133999	NA	NA	0.0079841	-0.143079	NA	0.029079	-0.0331624	-0.0585862	-0.159414	-0.129877	-0.0294641	0.071568	NA	-0.495912	-0.0691753	0.261113	0.0897494	-0.037125	1.00925	NA	-0.0546455	-0.244684	-0.104329	-0.180936	-0.320775	-0.0899282
296	ZNF768	ZNF768	ENSG00000169957	RPLA	pan-specific	1:1000	NA	7.54	33.21	0.0306318	high	NA	-0.245696	-0.166519	NA	NA	NA	0.0473735	-0.17675	0.0204905	NA	-0.0988683	-0.0274985	NA	NA	0.0231008	-0.0747782	NA	-0.497096	-0.083374	-0.160605	-0.1442	-0.0244315	-0.367836	-0.287348	NA	-0.538174	-0.389111	-0.254824	-0.149185	0.00988287	-0.00913009	NA	0.0311406	-0.120505	0.0844614	0.0412537	0.160833	0.0508004
297	AATF	AATF	ENSG00000108270	RPLA	pan-specific	1:1000	NA	8.45	31.85	0.0397519	high	-0.0899709	NA	NA	-0.0648924	-0.352371	NA	NA	0.050797	-0.268978	-0.230971	0.024664	0.0542086	-0.073125	-0.188467	0.151096	NA	-0.247812	-0.147832	-0.111102	-0.336652	-0.0142215	-0.164493	-0.412376	NA	NA	-0.373725	-0.158772	0.421629	-0.239698	-0.204329	0.0661977	0.104297	-0.0955195	-0.122773	-0.0692887	-0.0768141	-0.278531	-0.17205
298	AIRE	AIRE	ENSG00000160224	RPLA	pan-specific	1:1000	NA	3.79	16.49	0.0743269	high	-0.44354	NA	NA	0.0487993	-0.307783	NA	NA	0.0237164	-0.21839	-0.133546	-0.0436648	0.041301	-0.204936	-0.880505	0.00182145	NA	0.105209	-0.192127	0.128358	-0.11327	0.439777	0.278875	0.0355072	NA	NA	-0.0123831	0.0992611	-0.0190444	-0.0656363	-0.369081	0.0296717	-0.154692	-0.145385	-0.249788	-0.164352	-0.00503317	-0.177663	-0.0727569
299	CBFA2T3	CBFA2T3	ENSG00000129993	RPLA	pan-specific	1:1000	NA	7.635	18.07	0.0481938	high	-0.0482764	NA	NA	0.271717	0.161368	NA	NA	0.287781	-0.0692887	0.146252	-0.247812	-0.17205	-0.0181549	-0.0528401	-0.39174	NA	-0.0388737	-0.336652	0.0182108	0.21309	-0.073125	0.205234	0.0806711	NA	NA	0.0838456	0.0584129	-0.258705	0.135822	0.180613	-0.210876	0.0542086	-0.0243459	-0.0016708	0.0419334	0.0972596	-0.0355385	0.0315914
300	COPS2	COPS2	ENSG00000166200	RPLA	pan-specific	1:1000	NA	4.925	22.14	0.0540317	high	-0.120725	NA	NA	-0.526715	-0.32914	NA	NA	-0.0391196	-0.474718	-0.17205	-0.133063	0.119976	-0.0782671	0.0619205	-0.066022	NA	-0.702145	-0.013482	-0.0318027	-0.109688	NA	0.0231925	NA	NA	NA	-0.00462713	NA	0.43827	NA	0.238908	NA	-0.048978	0.0036522	0.0166804	-1.38312	-0.0278385	-0.147012	-0.0175761
301	COPS5	COPS5	ENSG00000121022	RPLA	pan-specific	1:500	NA	2.835	9.585	0.0601237	high	-0.17205	NA	NA	-0.302541	-0.336652	NA	NA	-0.158772	-0.0388737	-0.0768141	0.161368	0.256847	0.0838456	0.050797	0.29905	NA	0.100848	-0.0016708	0.194535	-0.0692887	0.199314	0.07671	-0.164493	NA	NA	0.122438	0.112668	0.635232	-0.230971	0.0386281	0.548875	0.237848	0.151096	0.118009	0.0584129	0.156314	0.135822	0.187408
302	ELF2	ELF2	ENSG00000109381	RPLA	pan-specific	1:1000	NA	3.29	17.355	0.0546558	high	-0.317293	NA	NA	-0.277345	-0.146557	NA	NA	-0.0841102	-0.390609	-0.350926	-0.267922	0.023038	-0.0414662	0.1028	-0.209726	NA	0.0441444	-0.218772	-0.0341086	-0.238513	-0.0886601	-0.0264305	-0.372355	NA	NA	-0.0512052	-0.289288	0.134468	-0.48349	-0.0551636	0.203756	0.169707	-0.0465048	0.000145461	0.0528782	-0.178705	0.0333037	-0.0937669
303	ESR2	ESR2	ENSG00000140009	RPLA	pan-specific	1:2500	NA	8.565	30.72	0.0354866	high	0.387949	NA	NA	0.405628	0.475805	NA	NA	0.635232	0.165938	0.256847	0.0212838	0.332302	0.174972	0.199314	-0.0805849	NA	0.104297	-0.164493	0.0542086	0.0621801	0.442683	0.135822	0.0350514	NA	NA	-0.180352	-0.0103169	-0.153199	0.112668	0.156314	-0.0181549	-0.290375	0.151096	-0.0142215	0.0878409	0.00589865	0.0282363	-0.073125
304	ETV4	ETV4	ENSG00000175832	RPLA	pan-specific	1:1000	NA	5.7	20.915	0.058748	high	0.000145461	NA	NA	0.2707	0.173912	NA	NA	0.193375	0.0528782	0.129939	0.420849	0.547701	0.357207	0.203756	0.0300412	NA	0.0861852	0.0793376	0.369311	0.474767	0.0489237	0.169707	-0.267922	NA	NA	0.026396	0.225971	0.179269	0.12547	0.138984	0.634554	0.319768	0.404777	0.24272	0.278478	-0.120983	0.160027	-0.114787
305	FOXN2	FOXN2	ENSG00000170802	RPLA	pan-specific	1:500	NA	6.39	18.02	0.0535937	high	0.308829	NA	NA	0.243739	0.0878409	NA	NA	0.475805	0.135822	0.165938	0.180613	0.0182108	0.370098	0.0282363	-0.0355385	NA	0.131224	-0.0768141	0.279467	0.320791	0.237848	0.199314	0.156314	NA	NA	-0.122773	0.0419334	-0.290375	0.205234	0.387949	-0.0528401	-0.258705	0.126916	0.227048	0.050797	0.0315914	0.122438	0.0838456
306	GATA4	GATA4	ENSG00000136574	RPLA	pan-specific	1:500	NA	4.83	18.85	0.0601891	high	0.0350514	NA	NA	0.0315914	-0.319	NA	NA	-0.290375	0.00589865	-0.147832	-0.0388737	-0.0216837	0.0460823	-0.0142215	0.126916	NA	-0.073125	-0.302541	-0.0103169	0.0212838	-0.180352	-0.107313	-0.606963	NA	NA	-0.0805849	-0.258705	0.112668	-0.204329	0.07671	-0.0955195	0.227048	-0.17205	-0.239698	0.0182108	0.635232	0.0924774	-0.158772
307	GFI1B	GFI1B	ENSG00000165702	RPLA	pan-specific	1:1000	NA	2.57	10.71	0.0824291	high	0.156314	NA	NA	0.0386281	-0.0181549	NA	NA	-0.0388737	0.112668	0.405628	0.442683	0.00887216	0.243739	0.0350514	0.232459	NA	0.358058	0.21309	-0.0279807	0.548875	0.0282363	0.421629	0.0212838	NA	NA	0.118009	-0.0103169	0.194535	-0.0142215	0.256847	0.332302	0.199314	-0.0566481	0.122438	-0.0355385	-0.147832	-0.0613369	-0.17205
308	HIVEP1	HIVEP1	ENSG00000095951	RPLA	pan-specific	1:1000	NA	6.63	16.05	0.0447184	high	-0.101953	NA	NA	-0.141931	-0.352371	NA	NA	-0.714409	-0.485595	-0.107313	0.345719	-0.290375	-0.437274	-0.220452	-0.336652	NA	-0.0243459	0.232459	-0.536518	-0.0955195	-0.278531	-0.0279807	-0.0318027	NA	NA	-0.0482764	-0.0768141	0.170881	-0.412376	-0.0899709	-1.03355	-0.239698	-0.158772	0.0120319	-0.0181549	0.180613	-0.00581626	0.250765
309	HOXB7	HOXB7	ENSG00000120087	RPLA	pan-specific	1:1000	NA	2.07	9.12	0.0594207	high	-0.0147423	NA	NA	-0.600872	0.168513	NA	NA	-0.70961	0.00202045	-0.20856	-0.288071	-0.0825273	0.0182108	-0.0781078	-0.00628157	NA	0.109998	-0.349726	0.191958	-0.131352	0.0213301	0.0119433	-0.150814	NA	NA	-0.138307	NA	0.0725407	0.0151062	0.00873165	0.318572	-0.119167	-1.02973	0.0388873	0.202505	0.0284023	0.403915	0.0590817
310	NR2F2	NR2F2	ENSG00000185551	RPLA	pan-specific	1:1000	NA	12.495	24.345	0.0443963	high	0.21309	NA	NA	0.187408	-0.0355385	NA	NA	0.511766	0.250765	0.199314	0.205234	0.271717	0.100848	0.0878409	0.00887216	NA	0.151096	0.131224	0.024664	0.320791	0.227048	0.256847	0.442683	NA	NA	0.0972596	-0.0566481	-0.0899709	0.345719	0.358058	-0.230971	0.243739	0.332302	0.237848	0.475805	0.548875	0.165938	0.146252
311	PAX8	PAX8	ENSG00000125618	RPLA	pan-specific	1:1000	NA	1.63	7.66	0.0871957	high	0.40125	NA	NA	-0.000513072	0.366046	NA	NA	-0.120725	0.124358	0.194137	0.0619205	-0.00462713	-0.0927233	0.0303905	0.0376379	NA	0.00701697	0.470473	0.144096	0.0884966	0.507785	0.0714102	0.053752	NA	NA	0.631743	0.205234	0.233216	0.0266809	-0.0706389	0.314821	-0.133063	-0.013482	-0.0575699	0.0231925	-0.0175761	0.129041	0.0579467
312	PBX2	PBX2	ENSG00000204304	RPLA	pan-specific	1:500	NA	7.925	22.89	0.0386935	high	0.548875	NA	NA	0.320791	0.0419334	NA	NA	0.442683	0.100848	0.140227	0.358058	-0.0216837	0.243739	0.00589865	-0.116331	NA	0.118009	-0.158772	0.161368	0.232459	0.165938	0.146252	0.194535	NA	NA	0.0386281	0.0621801	-0.0648924	0.07671	0.0315914	-0.197458	-0.319	0.0972596	-0.0016708	-0.220452	0.0714102	-0.0243459	-0.0318027
313	PLRG1	PLRG1	ENSG00000171566	RPLA	pan-specific	1:1000	NA	9.66	38.485	0.0459244	high	0.00589865	NA	NA	-0.164493	-0.0432866	NA	NA	-0.128791	-0.180352	-0.0355385	0.024664	0.287781	0.140227	0.146252	0.279467	NA	-0.141931	-0.0566481	0.232459	-0.0692887	0.104297	0.174972	-0.39174	NA	NA	0.112668	-0.0279807	0.320791	-0.247812	-0.0528401	0.358058	0.0350514	0.118009	0.0120319	0.0315914	-0.0142215	-0.073125	0.100848
314	PREB	PREB	ENSG00000138073	RPLA	pan-specific	1:1000	blat	2.08	10.72	0.133181	high	0.310051	NA	NA	0.13867	-0.0207715	NA	NA	-0.143207	0.0243154	0.232643	-0.127051	-0.038096	-0.106942	0.239555	0.115653	NA	-0.0434263	0.396044	0.0572412	0.207085	0.0123624	0.0839454	0.0891203	NA	NA	0.356993	0.255797	0.274342	NA	0.528232	-0.0753504	NA	-0.0243046	0.176112	-0.118814	0.216658	-0.0651672	0.610625
315	RB1	RB1	ENSG00000139687	RPLA	pan-specific	1:1000	NA	4.81	19.2	0.0488099	high	-0.0482764	NA	NA	-0.833112	-0.0805849	NA	NA	-0.210876	-0.128791	-0.278531	0.00887216	-0.0355385	0.0212838	-0.153199	0.118009	NA	-0.197458	-0.0768141	-0.101953	-0.437274	-0.147832	-0.164493	-0.606963	NA	NA	-0.268978	-0.39174	0.0806711	-0.373725	-0.302541	-0.0142215	-0.485595	-0.0528401	-0.258705	0.0972596	-0.0613369	-0.141931	-0.0432866
316	RUNX1	RUNX1	ENSG00000159216	RPLA	pan-specific	1:500	NA	6.13	18.77	0.0326841	high	0.358058	NA	NA	0.442683	0.287781	NA	NA	0.548875	0.199314	0.232459	0.237848	0.118009	0.243739	0.0212838	0.0386281	NA	0.140227	0.0542086	0.0460823	0.131224	0.156314	0.0315914	0.220143	NA	NA	0.024664	0.0120319	-0.153199	0.0182108	0.122438	-0.290375	-0.0432866	-0.111102	-0.0355385	-0.197458	-0.0181549	-0.116331	-0.0482764
317	GATA4	SLC6A11	ENSG00000132164	RPLA	pan-specific	1:1000	NA	2.62	14.43	0.0651318	high	0.135822	NA	NA	0.232459	0.332302	NA	NA	0.256847	0.0584129	-0.00581626	0.00231183	-0.0243459	0.194535	-0.111102	-0.0279807	NA	-0.0805849	0.0806711	-0.0355385	0.118009	-0.0142215	-0.290375	-0.141931	NA	NA	0.0621801	0.0282363	-0.204329	0.243739	-0.239698	0.146252	-0.0899709	0.205234	0.0714102	0.387949	0.180613	0.0419334	0.108724
318	TFAP2A	TFAP2A	ENSG00000137203	RPLA	pan-specific	1:1000	NA	4.17	16.8	0.0406594	high	0.0419334	NA	NA	-0.0955195	-0.0768141	NA	NA	-0.247812	0.0806711	-0.0856272	0.635232	-0.0432866	-0.0355385	0.0584129	0.199314	NA	0.161368	0.271717	0.050797	-0.0648924	0.131224	0.0151522	0.232459	NA	NA	-0.116331	0.29905	0.421629	-0.0388737	-0.0181549	0.122438	0.0315914	0.180613	0.165938	0.237848	0.21309	0.194535	0.320791
319	ZNF306	ZKSCAN3	ENSG00000189298	RPLA	pan-specific	1:1000	NA	3.025	15.335	0.0505839	high	-0.0613369	NA	NA	0.00589865	0.131224	NA	NA	-0.0899709	-0.210876	0.0542086	-0.0528401	-0.536518	-0.0432866	-0.0955195	-0.188467	NA	0.0878409	-0.0142215	-0.239698	0.165938	-0.0243459	-0.0692887	-0.0216837	NA	NA	0.00887216	-0.319	0.0386281	-0.437274	-0.0566481	-0.164493	0.0806711	-0.714409	-0.373725	-0.134479	0.635232	0.104297	0.00231183
320	ZNF286	ZNF286	ENSG00000187607	RPLA	pan-specific	1:1000	NA	4.22	18.16	0.0438409	high	0.308829	NA	NA	0.0120319	0.0972596	NA	NA	0.0151522	0.0714102	0.156314	0.100848	-0.0899709	0.287781	-0.536518	0.358058	NA	0.118009	-0.0103169	0.405628	0.279467	0.370098	0.220143	0.180613	NA	NA	0.050797	0.21309	-0.0528401	0.475805	0.232459	0.345719	0.250765	0.442683	0.256847	0.29905	0.271717	0.548875	0.387949
321	ZNF318	ZNF318	ENSG00000171467	RPLA	pan-specific	1:1000	NA	11.67	41.31	0.0339832	high	-0.0432866	NA	NA	0.00589865	-0.258705	NA	NA	-0.0899709	-0.122773	-0.134479	0.165938	0.308829	-0.00581626	0.140227	0.122438	NA	0.024664	0.050797	0.0806711	-0.0482764	-0.0103169	0.0924774	-0.302541	NA	NA	0.07671	-0.180352	0.146252	-0.230971	0.0542086	0.263977	0.0350514	-0.0613369	0.0182108	0.0584129	0.250765	0.194535	0.405628
322	ZNF419	ZNF419	ENSG00000105136	RPLA	pan-specific	1:2500	blat	3.885	15.235	0.081936	high	0.247886	NA	NA	0.278311	0.339807	NA	NA	0.194535	0.0376766	-0.0566481	0.0227543	-0.321607	0.11405	-0.211869	-0.373725	NA	-0.0125172	-0.132658	-0.0793517	0.0655266	-0.124625	-0.226707	0.0489757	NA	NA	-0.179141	-0.0628411	-0.433393	0.108116	-0.25182	-0.267745	-0.730176	0.201606	-0.281814	0.16951	-0.00647149	0.140227	-0.0230356
323	ZNF426	ZNF426	ENSG00000130818	RPLA	pan-specific	1:500	NA	13.27	28.75	0.0425189	high	0.320791	NA	NA	0.548875	0.256847	NA	NA	0.511766	0.00231183	0.220143	-0.00581626	-0.0482764	0.146252	0.0419334	-0.111102	NA	0.21309	-0.0768141	0.100848	0.332302	-0.0103169	0.187408	0.194535	NA	NA	0.07671	0.0972596	-0.158772	0.140227	0.180613	-0.197458	0.122438	-0.153199	0.0714102	-0.230971	0.387949	-0.0388737	0.0386281
324	ZNF57	ZNF57	ENSG00000171970	RPLA	pan-specific	1:1000	NA	3.47	18.21	0.0643946	high	0.135822	NA	NA	0.29905	0.050797	NA	NA	0.0182108	0.165938	-0.141931	0.104297	0.100848	-0.107313	-0.0899709	-0.606963	NA	-0.336652	-0.833112	-0.278531	-0.290375	-0.116331	-0.373725	-0.134479	NA	NA	-0.536518	-0.220452	-0.437274	-0.17205	-0.247812	0.737456	-0.188467	0.271717	-0.319	-0.164493	-0.158772	-0.39174	-0.111102
325	C14orf166	C14orf166	ENSG00000087302	RPLA	pan-specific	1:5000	NA	3.76	20.42	0.0658944	high	-1.33338	-1.12382	-0.219661	-0.80036	-0.0195321	NA	-0.114044	-0.41928	-0.262696	-0.934086	-0.252259	NA	NA	-0.463092	-0.403175	NA	-0.481618	-0.532793	-0.446919	-0.317755	-0.431408	NA	-0.592548	-0.307767	-0.686341	-0.287606	-0.503979	-0.20227	-0.359245	-0.149621	NA	-0.181249	-0.154584	-0.270928	-0.559976	-0.235037	-0.120802	-0.128061
326	CORO1A	CORO1A	ENSG00000102879	RPLA	pan-specific	1:500	NA	0.82	19.3	0.0990713	low	0.676962	0.44064	0.42157	0.406938	0.904381	NA	0.747738	0.517719	0.70851	1.07567	0.650889	NA	NA	0.430968	0.478231	NA	0.598408	0.330922	0.582646	0.456069	0.539274	NA	0.610787	0.315924	0.568217	0.345207	0.413051	0.144873	0.506044	0.359463	NA	0.293059	0.465538	0.200694	0.490104	0.811326	0.497153	0.182703
327	DMTF1	DMTF1	ENSG00000135164	RPLA	pan-specific	1:1000	NA	2.14	10.73	0.0441236	high	0.568217	0.44064	0.0805476	0.226223	-0.0107911	NA	-0.130467	-0.0467388	0.0322972	0.904381	0.747738	NA	NA	0.0074248	-0.18943	NA	0.0860258	0.650889	-0.0405058	0.0123692	-0.122886	NA	0.144873	0.413051	0.169463	0.175884	0.151174	0.676962	-1.59877	0.0710487	NA	0.610787	0.194807	0.539274	-0.0644516	0.517719	-0.034094	0.390193
328	ETS2	ETS2	ENSG00000157557	RPLA	pan-specific	1:1000	blat	2.67	17.62	0.0390152	high	0.490104	0.465538	0.390193	0.430968	0.539274	NA	0.359463	-0.00456269	0.308277	1.07567	0.904381	NA	NA	0.0123692	0.0580191	NA	0.200694	0.406938	0.00191487	0.0626612	0.0905143	NA	0.352521	0.676962	0.226223	-0.0708122	0.330922	0.610787	-0.632324	0.115618	NA	0.0668281	0.323583	0.213571	0.301575	0.0710487	0.263867	0.315924
329	FOXI1	FOXI1	ENSG00000168269	RPLA	pan-specific	1:1000	NA	3.92	18.725	0.0619759	high	-1.11748	NA	-0.306036	NA	0.566088	NA	0.0271065	0.066927	-0.0535118	-0.928637	-0.193192	NA	NA	0.116396	-0.0887441	NA	-0.153285	-0.179554	-0.217636	-0.035396	0.0808614	NA	-0.326054	0.0580191	-0.260684	-0.0291087	-0.0940445	-0.00550707	0.140684	-0.147976	NA	0.404644	0.222109	0.136566	-0.0838058	-0.250132	0.356782	-0.44539
330	FOXO3A	FOXO3	ENSG00000118689	RPLA	pan-specific	1:1000	NA	2.56	14.29	0.0366886	high	0.747738	0.238285	0.366222	0.568217	0.70851	NA	0.278447	0.372542	0.44064	1.07567	0.552951	NA	NA	0.213571	0.151174	NA	0.0322972	-0.0107911	0.131367	0.406938	0.232251	NA	0.106965	0.352521	0.00191487	0.0274681	-0.0405058	0.0805476	-0.104421	0.12077	NA	0.0668281	-0.594628	-0.221662	-0.11005	0.676962	-0.0871355	-0.309477
331	HLX	HLX	ENSG00000136630	RPLA	pan-specific	1:1000	NA	2.56	12.15	0.0737101	high	0.0470056	0.213571	-0.182925	-0.00456269	-3.21309	NA	0.106965	0.131367	-0.155867	1.07567	-0.034094	NA	NA	0.0580191	0.12077	NA	-0.0405058	-0.264684	0.0372865	-0.0218185	0.0860258	NA	-2.38874	-0.594628	-1.59877	-0.632324	-0.221662	-0.289213	-0.44843	-0.371142	NA	-0.130467	-0.281021	-0.151072	-1.33936	-0.421003	-0.534632	-0.347839
332	HOXA2	HOXA2	ENSG00000105996	RPLA	pan-specific	1:500	blat	4.9	23.265	0.0391473	high	-3.21309	NA	0.123599	-2.38556	0.810445	NA	0.249282	0.276574	0.198742	-1.91945	0.364903	NA	NA	0.113702	0.746718	NA	0.155121	-0.0082782	0.0604027	0.314163	0.464198	NA	-0.0620455	0.439255	0.029774	0.0781145	0.455025	0.42008	-0.174485	0.476656	NA	0.676155	-0.195054	-0.181249	0.186641	-0.0316018	0.283018	0.0247051
333	HOXC6	HOXC6	ENSG00000197757	RPLA	pan-specific	1:1000	NA	1.38	16.68	0.085984	high	-1.91945	-3.21309	0.371184	-2.38556	0.707711	NA	0.488856	0.306633	0.41182	-1.59342	0.299538	NA	NA	0.314163	0.358131	NA	0.405798	0.343619	0.476656	0.249282	0.610058	NA	0.676155	0.276574	0.746718	0.649996	0.464198	0.0149345	0.527863	0.597521	NA	0.567159	0.538228	0.186641	0.49635	0.439255	0.504988	0.262045
334	HR	HR	ENSG00000168453	RPLA	pan-specific	1:500	NA	6.55	29.4	0.0469639	high	0.627962	0.301575	0.151174	0.0626612	0.650889	NA	0.676962	0.42157	0.568217	0.904381	0.465538	NA	NA	0.390193	0.366222	NA	-0.196858	-1.33936	0.106965	-0.243981	0.101432	NA	-0.483266	0.39948	-0.632324	-0.80535	-0.43299	-0.371142	-0.0923018	-0.116159	NA	0.0182356	0.251134	-0.176251	-0.145282	-0.506298	0.0710487	-0.272424
335	KEAP1	KEAP1	ENSG00000079999	RPLA	pan-specific	1:1000	NA	3.51	15.67	0.0388982	high	0.0626612	-0.151072	-0.309477	0.0860258	0.115618	NA	0.0580191	-0.145282	0.111398	0.904381	-0.0218185	NA	NA	0.213571	-0.0644516	NA	-0.0107911	0.157522	0.131367	0.323583	0.194807	NA	0.0953517	0.144873	0.25741	0.284851	0.169463	0.278447	0.151174	0.293059	NA	0.359463	0.207348	0.188729	0.244261	0.270463	0.315924	0.345207
336	LRRC14	LRRC14	ENSG00000160959	RPLA	pan-specific	1:2500	NA	4.41	21.8	0.058923	high	-3.21309	-1.13009	-0.289213	-1.33936	-0.0107911	NA	-0.196858	-0.0467388	-0.18943	-0.632324	-0.264684	NA	NA	-0.138176	-0.0823913	NA	-0.1691	-0.221662	-0.130467	-0.0644516	-0.0871355	NA	-0.230455	-0.122886	-0.204268	-0.176251	-0.182925	-0.212826	0.0074248	-0.116159	NA	-0.0981666	-0.145282	-0.309477	-0.281021	-0.483266	-0.25436	-0.534632
337	EVI1	MDS1	ENSG00000085276	RPLA	pan-specific	1:2500	NA	2.44	12.33	0.0574906	high	0.490104	0.169463	0.101432	0.12077	-3.21309	NA	0.0953517	-0.034094	0.0805476	1.07567	0.175884	NA	NA	-0.264684	0.0274681	NA	-0.0823913	-0.18943	0.200694	0.0626612	0.244261	NA	0.182703	-0.138176	0.213571	0.0074248	0.0905143	-0.0761484	0.284851	0.194807	NA	0.44064	0.330922	0.226223	0.352521	0.263867	0.598408	0.366222
338	MKX	MKX	ENSG00000150051	RPLA	pan-specific	1:1000	NA	3.71	17.82	0.0315904	high	0.151174	0.430968	-0.236341	0.0905143	-3.21309	NA	-0.93947	-0.272424	-0.337842	1.07567	0.70851	NA	NA	-0.18943	-0.405075	NA	-0.0823913	0.478231	-0.483266	-0.11005	-0.230455	NA	0.169463	0.539274	-0.130467	-0.155867	0.0710487	0.465538	-0.80535	-0.421003	NA	-0.25436	0.308277	-0.319294	0.139734	-0.0761484	0.330922	0.284851
339	NY-REN-34	PHF11	ENSG00000136147	RPLA	pan-specific	1:1000	NA	2.42	10.7	0.131151	high	-1.58254	-3.21309	-0.790194	-1.91049	-0.0821636	NA	-0.215601	0.182244	-0.555923	-1.3212	-0.500285	NA	NA	0.156635	-0.0457828	NA	-0.139035	-0.333924	-0.314605	-0.00269315	-0.032861	NA	0.0735807	-0.0758126	-0.0869799	-0.428764	-0.0575648	-0.162912	0.188429	0.0604308	NA	-0.675344	0.105425	-0.625951	0.114273	-0.232557	0.0837804	-0.415771
340	PSIP1	PSIP1	ENSG00000164985	RPLA	pan-specific	1:500	NA	1	8.2	0.103338	high	NA	-3.21309	0.0930211	0.335998	0.00445295	NA	0.128955	0.044697	-0.219661	-0.252259	0.290696	NA	NA	0.371184	0.37995	NA	0.217947	0.429656	0.0247051	-0.0854281	-0.0905054	NA	-0.41928	-0.0559525	-0.279666	-0.0379081	0.13805	0.49635	0.198742	0.627071	NA	1.07567	-0.154584	0.581823	-0.174485	0.516596	-0.0802019	0.504988
341	SETD4	SETD4	ENSG00000185917	RPLA	pan-specific	1:500	NA	1.36	10.275	0.0869246	high	0.448542	0.175884	-0.264684	-0.0467388	-0.0279072	NA	0.456069	0.115618	-0.176251	0.478231	-0.534632	NA	NA	-0.230455	0.270463	NA	0.0274681	-0.281021	0.38149	0.0580191	-0.0708122	NA	-0.18943	-0.360681	-0.25436	0.232251	-0.204268	0.293059	0.151174	0.101432	NA	0.337378	-0.0981666	-0.0644516	0.323583	0.131367	0.552951	-0.034094
342	SOX11	SOX11	ENSG00000176887	RPLA	pan-specific	1:1000	NA	3.9	15.485	0.0552545	high	NA	-3.21309	-0.233805	NA	-0.153285	NA	-0.29555	-0.383212	-0.31619	-1.915	-0.28598	NA	NA	-0.147976	-0.0725389	NA	-0.00550707	0.171057	0.0808614	0.152691	0.165109	NA	0.0959018	0.281339	0.404644	0.809554	0.253794	0.356782	0.34191	0.462842	NA	0.475062	0.102168	0.177813	0.140684	0.446508	0.288305	0.580989
343	TRIM34	TRIM34	ENSG00000242885	RPLA	pan-specific	1:1000	NA	3.69	27.77	0.042396	high	-1.58801	NA	-0.680876	-3.21309	-0.367302	NA	-0.461556	-0.502127	-0.557962	-1.32733	-0.590444	NA	NA	-0.240013	-0.42995	NA	-0.401252	-0.269541	-0.0725389	-0.0778715	-0.226609	NA	-0.47995	-0.335246	-0.217636	0.0068841	-0.326054	-0.28598	-0.14123	0.0117438	NA	0.234369	-0.186193	-0.112174	-0.417536	-0.278126	-0.0598188	-0.118696
344	URF2	UHRF2	ENSG00000147854	RPLA	pan-specific	1:1000	NA	4.445	21.545	0.0442756	high	0.413051	0.44064	0.244261	0.747738	0.70851	NA	-0.0923018	0.151174	0.200694	1.07567	-2.38874	NA	NA	-0.236341	-0.93947	NA	0.0805476	0.0953517	-0.11005	0.627962	0.0123692	NA	0.598408	0.0710487	0.337378	0.25741	0.125741	-0.299061	-0.243981	0.213571	NA	-0.272424	-1.33936	-0.44843	-1.13009	-0.204268	-1.92384	-0.034094
345	ZBTB33	ZBTB33	ENSG00000177485	RPLA	pan-specific	1:2500	NA	5.175	22.99	0.0458067	high	-1.3212	-1.58254	-0.232557	-1.11106	-0.314605	NA	-0.333924	-0.625951	-0.478261	NA	-0.500285	NA	NA	-0.156658	-0.0758126	NA	-0.0457828	0.00369905	0.0554634	0.0445613	0.00886645	NA	-0.051281	0.0396013	0.0691073	0.295336	0.0342103	0.162919	0.0604308	0.251975	NA	0.26499	0.110065	0.200623	0.130003	0.150127	0.286448	0.220196
346	ZNF182	ZNF182	ENSG00000147118	RPLA	pan-specific	1:1000	NA	2.19	9.31	0.063485	high	-0.41928	-3.21309	-0.346383	-2.38556	0.0885206	NA	-0.287606	0.029774	-0.336552	-1.33338	-1.12382	NA	NA	-0.159884	0.128955	NA	0.0496514	-0.317755	0.109501	-0.114044	0.134131	NA	0.343619	0.0555003	-0.195054	-0.241871	0.104869	-0.102373	-0.630225	-0.934086	NA	-0.431408	0.527863	0.123599	0.13805	-0.0500653	0.0204265	0.37995
347	ZNF239	ZNF239	ENSG00000196793	RPLA	pan-specific	1:1000	NA	2.6	15.65	0.0472155	high	0.323583	-0.594628	0.539274	0.811326	0.904381	NA	0.226223	0.627962	0.12077	-3.21309	0.115618	NA	NA	0.0182356	-0.0823913	NA	0.0470056	-0.236341	-0.0981666	0.337378	0.182703	NA	0.200694	0.0424707	0.0860258	-0.1691	-0.00456269	-0.182925	0.194807	0.101432	NA	0.213571	0.151174	-0.212826	-0.0279072	-0.264684	-0.0871355	-0.272424
348	ZNF276	ZNF276	ENSG00000158805	RPLA	pan-specific	1:1000	NA	2.96	14.42	0.0424195	high	0.274308	0.356782	-0.035396	0.649092	-3.21309	NA	-0.147976	0.550788	0.253794	1.07567	-0.172593	NA	NA	0.196705	0.0068841	NA	0.234369	-0.125625	0.215843	0.30506	0.0580191	NA	0.18454	-0.208804	0.132354	-0.112174	-0.240013	-0.44539	0.171057	-0.106412	NA	-0.20056	-0.260684	-0.590444	-0.31619	-0.306036	-0.217636	-0.42995
349	ZNF558	ZNF558	ENSG00000167785	RPLA	pan-specific	1:1000	NA	3.01	13.395	0.056517	high	-3.21309	NA	0.134131	0.476656	-0.0802019	NA	0.276574	-0.0316018	-0.287606	-2.38556	-0.154584	NA	NA	-0.359245	0.142545	NA	0.22402	0.029774	0.488856	0.41182	0.0930211	NA	0.429656	-0.446919	-0.181249	0.335998	-0.210824	0.26866	0.49635	0.397874	NA	0.610058	-0.241871	0.262045	0.283018	0.217947	0.551876	0.0496514
350	ZNF580	ZNF580	ENSG00000213015	RPLA	pan-specific	1:500	NA	0.41	6.66	0.191278	low	-2.36223	NA	0.104386	-0.205338	0.439508	NA	0.0672462	0.0628913	0.176667	NA	0.308863	NA	NA	-0.16817	0.235521	NA	0.0875084	-0.0715136	0.0465164	-0.422611	0.0765678	NA	-0.0648678	-0.577255	-0.0395877	-0.238405	0.118848	0.455966	-0.469497	-0.660999	NA	-0.189594	0.324988	0.134846	0.00478627	0.183784	0.0522261	0.222717
351	EGR3	EGR3	ENSG00000179388	RPLA	pan-specific	1:5000	NA	1.79	9.445	0.0659494	high	-0.268873	0.159731	-0.163256	0.296163	-0.213633	0.321336	-0.233936	-0.019655	0.221107	0.0790731	0.408749	NA	-0.364052	-0.255772	-0.345457	-0.336364	-0.148776	NA	-0.388288	-0.220201	-0.0226357	-0.42495	0.365871	0.0405897	0.0916005	0.0539634	0.269232	0.262339	0.0213567	-0.295071	-0.321944	-0.375729	-0.506612	-0.311478	-0.115744	0.00976561	-0.468909	0.150845
352	FBN1	FBN1	ENSG00000166147	RPLA	pan-specific	1:1000	NA	1.06	6.5	0.128814	high	0.101817	0.274964	0.398469	-0.0127912	0.104483	0.0275552	-0.345457	-0.0109614	-1.17963	-0.128796	-0.040276	NA	0.345871	-0.0865621	0.00172877	-0.173632	-0.388288	NA	-0.489147	-0.686584	-0.059221	-0.305661	-0.262624	0.0578033	0.127105	-0.220201	-0.233936	-0.268873	-0.168802	-0.590708	-0.311478	-0.409379	-0.364052	-0.468909	-0.440463	-0.506612	-0.476902	-0.354781
353	HIPK2	HIPK2	ENSG00000064393	RPLA	pan-specific	1:1000	NA	1	8.27	0.105576	high	-0.228226	-0.627405	-0.0141116	-0.243199	0.282547	-0.0114292	0.323634	0.294474	-0.250609	-0.0333879	-0.00454654	NA	0.125766	0.245804	0.177245	0.271526	0.232544	NA	0.16198	0.0408538	0.277	0.0509367	0.352615	0.0655981	-0.13518	-0.115003	-0.0948433	0.103055	-0.235394	0.208417	-0.141756	-0.0177025	-0.0763636	0.0623591	-0.0849464	0.383497	-0.291301	-0.0564509
354	HMX1	HMX1	ENSG00000215612	RPLA	pan-specific	1:2500	NA	3.295	19.765	0.0458518	high	0.00206578	-0.344442	-0.222215	0.00638594	0.0274409	0.0390346	0.0728499	-0.136186	0.0769907	0.0362903	0.187656	NA	-0.0507508	-0.000989722	0.0178081	-0.0318862	-0.165973	NA	NA	-0.365073	NA	-0.2834	NA	-0.0115897	NA	-0.290482	NA	-0.1143	NA	0.0148361	NA	0.15837	NA	0.149	NA	-0.12842	NA	-0.0775452
355	IRF4	IRF4	ENSG00000137265	RPLA	pan-specific	1:1000	NA	1.89	9.38	0.0589984	high	0.0633243	-0.0431899	0.30731	0.408195	0.435706	-0.0184432	0.320843	0.158631	0.022377	0.295542	-0.35379	NA	-0.140562	0.116817	-0.133962	0.0734038	0.0285263	NA	-0.267825	0.125823	-0.0848914	-0.0568942	-0.1275	-0.0245721	0.248529	0.0593492	0.0934199	-0.287837	-0.00835021	0.113183	0.00752398	-0.396918	-0.110728	-0.363021	-0.261504	-0.274142	-0.0899297	-0.146804
356	FBXL11	KDM2A	ENSG00000173120	RPLA	pan-specific	1:1000	NA	1.91	8.815	0.0758506	high	0.22963	0.408749	0.455109	0.466444	0.203305	0.280546	0.255575	0.563318	0.398469	0.417752	0.345871	NA	0.338995	0.139813	0.155673	0.174002	0.0295087	NA	0.0164171	0.177463	0.135925	0.118095	0.11448	0.269232	-0.0109614	0.0790731	-0.124791	0.0947966	0.00172877	0.326506	0.217935	0.314764	0.296163	0.166103	0.51393	0.170561	-0.0259288	0.365871
357	NPAS1	NPAS1	ENSG00000130751	RPLA	pan-specific	1:1000	NA	1.045	5.54	0.142846	high	-0.27991	-0.152305	-0.684024	-0.0691838	-0.454548	-0.171461	-0.104082	-0.109583	-0.0266381	-0.187572	0.0581864	NA	0.157519	0.230881	0.243037	0.128484	0.188266	NA	0.105184	0.122104	0.266955	0.175667	-0.0463859	0.284003	0.0755783	-0.160108	0.396988	0.253277	0.273263	0.600541	-0.816153	0.354999	0.0162582	0.373003	0.306545	0.219782	0.465641	0.29519
358	UHRF2	UHRF2	ENSG00000147854	RPLA	pan-specific	1:1000	NA	1.65	7.895	0.084937	high	-0.213633	-0.456702	-0.937867	0.0790731	-0.489147	-0.295071	0.0321194	-0.2752	-0.328093	-0.0914301	-0.0165717	NA	-0.184139	-0.590708	0.302491	0.110902	0.262339	NA	0.139813	0.0469246	0.436106	0.0433633	-0.0259288	0.11448	-0.019655	-0.115744	-0.0127912	-0.119105	0.338995	0.0405897	0.198405	0.0213567	0.00172877	-0.336364	0.0601643	-0.156319	0.51393	-0.0288539
359	ZBTB22	ZBTB22	ENSG00000236104	RPLA	pan-specific	1:2500	NA	1.59	8.52	0.104629	high	-0.197901	-0.345457	-0.00695502	-0.0779239	-0.0109614	-0.288822	-0.295071	-0.268873	0.00976561	-0.0288539	0.357333	NA	-0.135845	-0.178575	-0.0865621	0.0790731	0.308104	NA	0.118095	0.127105	-0.040276	-0.204475	0.455109	0.104483	0.374421	0.249531	0.0749289	0.0539634	0.190763	0.203305	0.0275552	0.0646599	0.345871	0.180764	0.110902	0.177463	0.314764	0.231916
360	ZNF529	ZNF529	ENSG00000186020	RPLA	pan-specific	1:5000	NA	1.96	10.57	0.058764	high	0.302491	0.374421	0.208093	0.600958	0.445077	0.51393	0.249531	0.308104	0.455109	0.427758	0.436106	NA	-0.107593	0.177463	0.203305	-0.081817	0.0947966	NA	0.0646599	0.0790731	-0.059221	0.0682336	0.159731	0.0295087	-0.00379496	0.190763	0.0134337	-0.0914301	0.0405897	0.676727	0.170561	0.131442	0.155673	-0.241123	-0.0109614	0.150845	0.0382171	0.0213567
361	ZNF645	ZNF645	ENSG00000175809	RPLA	pan-specific	1:1000	blat	2.25	13.315	0.066499	high	0.190763	0.185755	-0.0529292	0.445077	0.147361	-0.0914301	0.0878047	0.225545	0.203305	0.249531	0.00976561	NA	-0.040276	-0.241123	-0.190741	-0.148776	-0.388288	NA	-0.204475	-0.059221	0.0618011	-0.0727099	-0.397653	-0.456702	0.321336	0.29337	0.0321194	-0.0961911	0.104483	-0.000989722	0.0749289	0.0382171	0.231916	0.280546	0.455109	0.0275552	0.427758	0.0682336
362	ATG4B	ATG4B	ENSG00000168397	RPLA	pan-specific	1:1000	NA	9	48.95	0.0339469	high	NA	NA	NA	NA	NA	NA	NA	NA	NA	NA	NA	NA	NA	0.80888	NA	0.421627	-0.424184	NA	0.403648	0.507092	0.0976791	NA	NA	NA	NA	0.0163973	NA	0.114891	-0.407687	-0.35936	-0.05502	-0.12627	0.226564	0.140994	0.220039	0.180126	0.353889	-0.104802
363	BTF3	BTF3	ENSG00000145741	RPLA	pan-specific	1:1000	NA	2.12	9	0.0679196	high	NA	NA	NA	NA	NA	NA	NA	NA	NA	NA	NA	NA	NA	-0.26432	NA	-0.140082	0.135421	NA	-0.243936	0.114891	0.103574	NA	NA	NA	NA	0.244758	NA	-0.333993	0.0373512	-0.133714	-0.163532	-0.178468	-0.462461	-0.233323	0.0111432	-0.225794	-0.273798	-0.291438
364	C16orf80	C16orf80	ENSG00000070761	RPLA	pan-specific	1:500	blat	1.08	4.75	0.146691	high	NA	NA	NA	NA	NA	NA	NA	NA	NA	NA	NA	NA	NA	-0.172095	NA	-0.210054	-0.138669	NA	-0.116625	-0.0508844	0.126038	NA	NA	NA	NA	0.0572601	NA	0.106667	-0.0443396	-0.102545	-0.097186	-0.235334	0.164378	-0.341389	0.00604666	-0.194637	-0.369136	-0.124177
365	ELL2	ELL2	ENSG00000118985	RPLA	pan-specific	1:500	blat	1.865	7.63	0.128863	high	NA	NA	NA	NA	NA	NA	NA	NA	NA	NA	NA	NA	NA	0.128418	NA	0.226564	0.114891	NA	0.301045	0.270841	-0.00574293	NA	NA	NA	NA	0.147003	NA	-0.209019	-0.119023	-0.140082	-0.0864974	0.421627	-0.022528	0.0796176	0.201824	0.353889	0.209925	0.366169
366	IKZF4	IKZF4	ENSG00000123411	RPLA	pan-specific	1:1000	NA	2.79	13.15	0.0484781	high	NA	NA	NA	NA	NA	NA	NA	NA	NA	NA	NA	NA	NA	0.135421	NA	-0.111939	-0.233323	NA	-0.119023	-0.022528	-0.377109	NA	NA	NA	NA	-0.172506	NA	-0.917802	-0.35936	-0.443515	-0.524826	-0.0424179	-0.59878	-0.12627	-0.194361	-0.150857	-0.0627328	-0.178468
367	MED16	MED16	ENSG00000175221	RPLA	pan-specific	1:1000	NA	1.49	6.17	0.0629876	high	NA	NA	NA	NA	NA	NA	NA	NA	NA	NA	NA	NA	NA	0.688902	NA	0.421627	0.301045	NA	0.328803	0.147003	0.121958	NA	NA	NA	NA	0.135421	NA	0.439895	-0.565103	0.0858698	-0.218123	-0.186308	-0.393996	0.157984	0.00635365	0.0554426	-0.194361	-0.59878
368	MRPS15	MRPS15	ENSG00000116898	RPLA	pan-specific	1:2500	NA	2.05	6.88	0.0829547	high	NA	NA	NA	NA	NA	NA	NA	NA	NA	NA	NA	NA	NA	-0.163532	NA	-0.05502	-0.145863	NA	-0.304389	-0.111939	-0.281623	NA	NA	NA	NA	-0.00574293	NA	-0.26432	-0.319043	-0.233323	-0.443515	-0.186308	-0.243936	-0.209019	-0.194361	-0.462461	-0.491687	-0.333993
369	MTA2	MTA2	ENSG00000149480	RPLA	pan-specific	1:1000	NA	2.51	14.84	0.05847	high	NA	NA	NA	NA	NA	NA	NA	NA	NA	NA	NA	NA	NA	0.377957	NA	0.140994	0.328803	NA	0.507092	0.173439	0.135421	NA	NA	NA	NA	-0.233323	NA	0.128418	-0.319043	-0.0933533	0.528458	0.0739549	-0.0283524	0.0215925	-1.26312	-0.0359272	0.0433689	-0.140082
370	PRDM2	PRDM2	ENSG00000116731	RPLA	pan-specific	1:500	NA	4.605	34.895	0.0430746	high	NA	NA	NA	NA	NA	NA	NA	NA	NA	NA	NA	NA	NA	-1.26312	NA	0.557481	0.438661	NA	0.192769	0.376803	0.484485	NA	NA	NA	NA	0.317022	NA	-0.199038	0.80888	0.364864	-0.0398108	0.299736	0.340145	0.242863	0.225117	0.306817	0.262137	0.119533
371	SMC1A	SMC1A	ENSG00000072501	RPLA	pan-specific	1:2500	NA	4.37	26.96	0.0423369	high	NA	NA	NA	NA	NA	NA	NA	NA	NA	NA	NA	NA	NA	NA	NA	0.504561	0.212773	NA	0.203788	0.454488	0.324378	NA	NA	NA	NA	0.0604761	NA	-0.119084	0.525556	0.258759	0.0136935	0.31395	0.0846245	0.166712	0.128297	0.229083	0.248651	0.121666
372	TARDBP	TARDBP	ENSG00000120948	RPLA	pan-specific	1:1000	NA	3.56	25.01	0.0425088	high	NA	NA	NA	NA	NA	NA	NA	NA	NA	NA	NA	NA	NA	0.0215925	NA	-0.304389	0.0739549	NA	0.0554426	-0.281623	0.201824	NA	NA	NA	NA	-0.347372	NA	0.528458	-0.462461	-0.377109	0.157984	-0.0807037	0.180126	0.0433689	0.194368	-0.12627	0.0858698	0.318409
373	TIAL1	TIAL1	ENSG00000151923	RPLA	pan-specific	1:1000	NA	1.78	10.31	0.0722838	high	NA	NA	NA	NA	NA	NA	NA	NA	NA	NA	NA	NA	NA	0.506262	NA	0.376803	-0.0326428	NA	0.178003	-0.123996	0.00871295	NA	NA	NA	NA	-0.0907067	NA	0.00326074	-0.392733	0.0136935	0.225117	0.18613	-0.262694	0.156219	-0.199038	0.80888	-0.02015	0.0720497
374	TRIM26	TRIM26	ENSG00000137313	RPLA	pan-specific	1:1000	NA	2.07	13.35	0.0731712	high	NA	NA	NA	NA	NA	NA	NA	NA	NA	NA	NA	NA	NA	NA	NA	0.149177	0.338435	NA	0.286972	0.260502	0.230993	NA	NA	NA	NA	0.22364	NA	0.198085	0.3511	0.298127	0.325807	0.612615	0.556701	0.483013	0.505419	0.437406	0.52654	0.215223
375	TRIM56	TRIM56	ENSG00000169871	RPLA	pan-specific	1:500	NA	1.045	8.85	0.0735509	high	NA	NA	NA	NA	NA	NA	NA	NA	NA	NA	NA	NA	NA	0.235187	NA	-0.163532	-0.333993	NA	0.157984	-0.172506	-0.0807037	NA	NA	NA	NA	-0.291438	NA	0.0317609	-0.319043	-0.59878	0.0692616	-0.304389	-0.12627	0.353889	-0.35936	-0.0627328	-0.209019	0.201824
376	ZFAND3	ZFAND3	ENSG00000156639	RPLA	pan-specific	1:2500	blat	4.025	29.09	0.0378446	high	NA	NA	NA	NA	NA	NA	NA	NA	NA	NA	NA	NA	NA	0.0215925	NA	0.391108	0.188025	NA	0.0373512	0.147003	0.235187	NA	NA	NA	NA	0.318409	NA	-0.291438	0.403648	0.173439	-0.443515	0.0739549	-0.104802	-0.022528	0.254873	0.0922157	0.152741	-0.0359272
377	ZMYND11	ZMYND11	ENSG00000015171	RPLA	pan-specific	1:1000	NA	2.49	12.45	0.0518788	high	NA	NA	NA	NA	NA	NA	NA	NA	NA	NA	NA	NA	NA	-0.0173682	NA	-0.59878	-0.0424179	NA	-0.150857	0.0215925	-0.209019	NA	NA	NA	NA	0.235187	NA	0.290858	-0.119023	0.0692616	-0.104802	-0.133714	0.0373512	-0.462461	-0.156421	0.109367	0.114891	0.180126
378	ZNF527	ZNF527	ENSG00000189164	RPLA	pan-specific	1:5000	NA	1.89	8.74	0.106252	high	NA	NA	NA	NA	NA	NA	NA	NA	NA	NA	NA	NA	NA	0.147003	NA	0.0215925	0.128418	NA	-0.05502	0.0976791	-0.104802	NA	NA	NA	NA	0.307953	NA	0.688902	0.0266077	0.0922157	0.135421	-0.26432	0.152741	0.290858	0.0433689	0.377957	-0.12627	0.507092
379	ZNF551	ZNF551	ENSG00000204519	RPLA	pan-specific	1:2500	NA	4.475	27.885	0.0408395	high	NA	NA	NA	NA	NA	NA	NA	NA	NA	NA	NA	NA	NA	-0.0627328	NA	0.263545	-0.111939	NA	-0.255169	-0.133714	0.0692616	NA	NA	NA	NA	-0.022528	NA	0.439895	0.147003	0.301045	0.220039	0.109367	0.270841	0.0922157	0.226564	0.688902	0.353889	-0.0933533
380	ZNF688	ZNF688	ENSG00000229809	RPLA	pan-specific	1:500	NA	2.79	21.33	0.0420326	high	NA	NA	NA	NA	NA	NA	NA	NA	NA	NA	NA	NA	NA	-0.119023	NA	-0.281623	-0.233323	NA	-0.156421	0.201824	-0.0807037	NA	NA	NA	NA	-0.0125444	NA	-0.524826	-0.291438	-0.163532	-0.377109	-0.273798	-0.917802	-0.491687	-0.565103	-0.209019	-0.218123	0.0215925
381	ZSCAN2	ZSCAN2	ENSG00000176371	RPLA	pan-specific	1:2500	NA	1.29	10.03	0.0610645	high	NA	NA	NA	NA	NA	NA	NA	NA	NA	NA	NA	NA	NA	0.0646737	NA	-0.139667	-0.0216202	NA	0.430521	-0.384931	-0.0604168	NA	NA	NA	NA	-0.062346	NA	0.358543	0.0285771	0.151226	0.423788	0.146834	-0.123528	-0.000180407	-0.067309	0.0287261	-0.835547	0.0556886
382	ACTB	ACTB	ENSG00000075624	RPLA	pan-specific	1:1000	NA	227.87	90.66	0.040951	high	-1.9403	NA	NA	NA	-0.350736	0.480055	NA	NA	-0.459328	NA	NA	NA	NA	NA	NA	0.27405	NA	-0.700084	NA	NA	NA	NA	NA	0.0318004	NA	NA	-1.03793	NA	NA	NA	-0.650067	0.192346	NA	-0.306209	-0.609318	-0.328118	NA	-0.397878
383	Akt1	AKT1	ENSG00000142208	RPLA	pan-specific	1:1000	NA	4.58	29.385	0.0536325	high	0.413576	NA	NA	NA	0.107461	-0.0775294	NA	NA	-1.2873	NA	NA	NA	NA	NA	NA	0.0651604	NA	-1.0436	NA	NA	NA	NA	NA	0.198499	NA	NA	0.153465	NA	NA	NA	0.00181384	0.817665	NA	1.0433	0.516498	0.264833	NA	0.37852
384	Akt2	AKT2	ENSG00000105221	RPLA	pan-specific	1:1000	NA	1.555	7.425	0.21344	low	NA	NA	NA	NA	0.0466672	-0.00390224	NA	NA	NA	NA	NA	NA	NA	NA	NA	NA	NA	-0.0213987	NA	NA	NA	NA	NA	0.343232	NA	NA	-0.677534	NA	NA	NA	-0.564885	-0.322053	NA	0.0633782	-0.0797777	NA	NA	0.167516
385	ATF-2	ATF2	ENSG00000115966	RPLA	pan-specific	1:1000	NA	3.025	17.73	0.0589895	high	-0.0775294	NA	NA	NA	0.655665	-0.244753	NA	NA	0.37852	NA	NA	NA	NA	NA	NA	0.883524	NA	0.817665	NA	NA	NA	NA	NA	0.295348	NA	NA	0.9505	NA	NA	NA	0.336008	1.0433	NA	0.483532	0.198499	-0.00745086	NA	-0.169
386	Cyclin.D1	CCND1	ENSG00000110092	RPLA	pan-specific	1:1000	NA	1.575	7.505	0.252702	low	NA	NA	NA	NA	0.229646	-0.205758	NA	NA	0.164377	NA	NA	NA	NA	NA	NA	-0.515443	NA	-0.405124	NA	NA	NA	NA	NA	NA	NA	NA	-0.0181827	NA	NA	NA	0.123309	-1.4524	NA	NA	0.38636	0.00562918	NA	0.0773311
387	Cyclin.D3	CCND3	ENSG00000112576	RPLA	pan-specific	1:500	NA	2.35	9.97	0.137031	high	NA	NA	NA	NA	0.218588	-0.0196343	NA	NA	0.413323	NA	NA	NA	NA	NA	NA	0.0576206	NA	-1.17951	NA	NA	NA	NA	NA	NA	NA	NA	-0.0924031	NA	NA	NA	0.308535	NA	NA	-0.279611	0.451874	0.165794	NA	0.252816
388	CDK2	CDK2	ENSG00000123374	RPLA	pan-specific	1:500	NA	0.63	5.51	0.158812	low	-1.92842	NA	NA	NA	-0.899505	0.74706	NA	NA	NA	NA	NA	NA	NA	NA	NA	NA	NA	NA	NA	NA	NA	NA	NA	0.490677	NA	NA	0.598645	NA	NA	NA	-2.67701	-1.12441	NA	-1.0262	0.046398	0.706139	NA	-0.816833
389	P15.INK4B	CDKN2B	ENSG00000147883	RPLA	pan-specific	1:500	NA	2.61	17.465	0.0588831	high	0.883524	NA	NA	NA	0.687558	1.20396	NA	NA	1.39953	NA	NA	NA	NA	NA	NA	0.712458	NA	0.758072	NA	NA	NA	NA	NA	-0.500707	NA	NA	0.107461	NA	NA	NA	-0.204345	-0.244753	NA	0.444539	0.264833	0.00181384	NA	0.632746
390	CREB	CREB1	ENSG00000118260	RPLA	pan-specific	1:500	NA	2.27	14.345	0.0692715	high	-0.5349	NA	NA	NA	1.20396	0.0651604	NA	NA	-0.0775294	NA	NA	NA	NA	NA	NA	0.581927	NA	0.655665	NA	NA	NA	NA	NA	0.817665	NA	NA	0.712458	NA	NA	NA	0.609095	1.0433	NA	0.483532	0.209218	-0.655807	NA	0.336008
391	4E-BP1	EIF4EBP1	ENSG00000187840	RPLA	pan-specific	1:1000	NA	26.35	99.37	0.0265573	high	-0.133046	NA	NA	NA	-0.115206	0.0261624	NA	NA	-0.753326	NA	NA	NA	NA	NA	NA	-0.0627037	NA	-0.0209229	NA	NA	NA	NA	NA	-0.356255	NA	NA	0.239356	NA	NA	NA	0.209218	0.413576	NA	0.444539	0.129336	0.325311	NA	0.357916
392	GAPDH	GAPDH	ENSG00000111640	RPLA	pan-specific	1:1000	NA	8.52	61.59	0.0376047	high	-0.576724	NA	NA	NA	0.561044	0.138783	NA	NA	0.295348	NA	NA	NA	NA	NA	NA	-0.169	NA	0.357916	NA	NA	NA	NA	NA	-0.0209229	NA	NA	0.712458	NA	NA	NA	0.239356	0.687558	NA	1.0433	0.609095	0.37852	NA	0.883524
393	GSK3alpha	GSK3A	ENSG00000105723	RPLA	pan-specific	1:250	NA	1.86	11.91	0.112932	high	-0.285975	NA	NA	NA	0.167052	-2.67701	NA	NA	-0.204345	NA	NA	NA	NA	NA	NA	0.0546559	NA	-0.464891	NA	NA	NA	NA	NA	0.0392948	NA	NA	0.209218	NA	NA	NA	0.609095	0.311265	NA	0.00181384	1.20396	-0.18849	NA	0.224579
394	GSK3beta	GSK3B	ENSG00000082701	RPLA	pan-specific	1:1000	NA	5.41	36.375	0.0358649	high	0.153465	NA	NA	NA	-0.576724	-0.0948655	NA	NA	-1.13913	NA	NA	NA	NA	NA	NA	0.00181384	NA	0.0392948	NA	NA	NA	NA	NA	-0.312124	NA	NA	0.138783	NA	NA	NA	-0.115206	0.209218	NA	0.117941	0.883524	0.224579	NA	0.251528
395	JunB	JUNB	ENSG00000171223	RPLA	pan-specific	1:1000	NA	5.54	40.22	0.0748792	high	-0.199632	NA	NA	NA	-0.306209	-0.459328	NA	NA	0.27405	NA	NA	NA	NA	NA	NA	-0.14369	NA	0.391204	NA	NA	NA	NA	NA	0.0600554	NA	NA	-0.609318	NA	NA	NA	0.112714	0.192346	NA	-0.10775	-0.650067	0.0848757	NA	-0.238035
396	Erk(1/2)	MAPK1	ENSG00000100030	RPLA	pan-specific	1:1000	NA	1.735	11.385	0.1429	high	-0.221563	NA	NA	NA	-0.0948655	0.311265	NA	NA	0.153465	NA	NA	NA	NA	NA	NA	-0.614078	NA	-0.0209229	NA	NA	NA	NA	NA	0.758072	NA	NA	0.463456	NA	NA	NA	0.483532	0.198499	NA	0.883524	0.0392948	1.20396	NA	0.0765
397	Met	MET	ENSG00000105976	RPLA	pan-specific	1:1000	NA	2.775	13.89	0.106798	high	-0.528277	NA	NA	NA	-0.397878	0.306774	NA	NA	-0.747533	NA	NA	NA	NA	NA	NA	-0.279611	NA	0.218588	NA	NA	NA	NA	NA	-0.0715916	NA	NA	-0.609318	NA	NA	NA	-1.13433	-0.350736	NA	-0.127453	-0.914058	-0.0459507	NA	-0.0578899
398	mTOR	MTOR	ENSG00000198793	RPLA	pan-specific	1:1000	NA	9.68	41.27	0.0279633	high	0.311265	NA	NA	NA	-1.94604	-0.432038	NA	NA	-1.53106	NA	NA	NA	NA	NA	NA	0.138783	NA	-0.332743	NA	NA	NA	NA	NA	0.413576	NA	NA	-0.0775294	NA	NA	NA	-0.0380441	0.655665	NA	-0.464891	-0.204345	0.167052	NA	0.0123862
399	IkBalpha	NFKBIA	ENSG00000100906	RPLA	pan-specific	1:1000	NA	9.72	36.04	0.0606305	high	0.554693	NA	NA	NA	0.0542685	0.575159	NA	NA	-0.00924598	NA	NA	NA	NA	NA	NA	NA	NA	NA	NA	NA	NA	NA	NA	0.810372	NA	NA	-0.905167	NA	NA	NA	-0.156641	-0.370081	NA	-0.741608	0.301855	0.155412	NA	0.454077
400	PDK1	PDK1	ENSG00000152256	RPLA	pan-specific	1:1000	NA	2.72	18.81	0.059192	high	-1.0436	NA	NA	NA	-1.13913	-0.614078	NA	NA	-1.53106	NA	NA	NA	NA	NA	NA	-0.0948655	NA	-0.753326	NA	NA	NA	NA	NA	-0.356255	NA	NA	-0.704426	NA	NA	NA	0.279022	0.498958	NA	-0.332743	-0.0507569	-0.0627037	NA	0.209218
401	p65	RELA	ENSG00000173039	RPLA	pan-specific	1:1000	NA	0.7	8.985	0.125339	low	0.289883	NA	NA	NA	-0.425923	-0.182887	NA	NA	-0.650067	NA	NA	NA	NA	NA	NA	1.20192	NA	NA	NA	NA	NA	NA	NA	0.947649	NA	NA	-0.83094	NA	NA	NA	-1.9403	-1.13433	NA	-0.747533	-1.03793	-1.27973	NA	-0.528277
402	RhoA	RHOA	ENSG00000067560	RPLA	pan-specific	1:1000	NA	1.37	10.82	0.105903	high	1.20396	NA	NA	NA	0.609095	0.561044	NA	NA	0.712458	NA	NA	NA	NA	NA	NA	0.9505	NA	0.817665	NA	NA	NA	NA	NA	-0.432038	NA	NA	0.581927	NA	NA	NA	0.209218	-0.332743	NA	0.883524	0.516498	1.0433	NA	0.655665
403	P70.S6.Kinase	RPS6KB1	ENSG00000108443	RPLA	pan-specific	1:250	NA	20.245	79.47	0.0238822	high	0.561044	NA	NA	NA	0.167052	-0.0380441	NA	NA	1.39953	NA	NA	NA	NA	NA	NA	0.539062	NA	-0.379628	NA	NA	NA	NA	NA	-0.704426	NA	NA	0.413576	NA	NA	NA	0.311265	-0.00745086	NA	0.153465	-0.0775294	-0.356255	NA	0.395979
404	STAT1	STAT1	ENSG00000115415	RPLA	pan-specific	1:1000	NA	0.87	7.81	0.104428	high	1.20396	NA	NA	NA	0.712458	-1.0436	NA	NA	0.37852	NA	NA	NA	NA	NA	NA	0.336008	NA	-0.244753	NA	NA	NA	NA	NA	0.0392948	NA	NA	0.817665	NA	NA	NA	-0.221563	0.444539	NA	0.357916	-0.169	0.0261624	NA	0.117941
405	TUBA	TUB	NA	RPLA	pan-specific	1:1000	NA	15.86	80.96	0.0476575	high	0.138783	NA	NA	NA	0.498958	1.20396	NA	NA	0.295348	NA	NA	NA	NA	NA	NA	0.539062	NA	0.0546559	NA	NA	NA	NA	NA	-1.2873	NA	NA	0.9505	NA	NA	NA	-0.0380441	0.431224	NA	-0.244753	0.117941	-0.169	NA	-0.0507569
406	ZAP70	ZAP70	ENSG00000115085	RPLA	pan-specific	1:1000	NA	2.88	17.38	0.0647352	high	0.295348	NA	NA	NA	0.632746	0.251528	NA	NA	0.264833	NA	NA	NA	NA	NA	NA	-0.432038	NA	0.539062	NA	NA	NA	NA	NA	1.0433	NA	NA	-1.0436	NA	NA	NA	0.00181384	-0.0627037	NA	0.182413	-0.704426	0.336008	NA	-0.0209229
407	CDX2	CDX2	ENSG00000165556	RPLA	pan-specific	1:1000	NA	0.45	6.11	0.177175	low	0.654573	-2.00686	NA	NA	NA	NA	NA	NA	0.714806	NA	0.467264	NA	-0.591791	NA	0.935368	NA	0.730161	NA	-0.889108	NA	-1.05251	1.10342	-0.384795	NA	NA	-1.53201	-0.423194	NA	-0.475778	NA	-1.39607	-0.343892	-1.84184	NA	-0.0357616	0.211064	-1.27733	0.194774
408	p-EphrinB.(Y324/329)	EFNB1	ENSG00000090776	RPLA	pan-specific	1:1000	NA	1.88	10.65	0.0579555	high	0.418824	-0.033565	-0.144715	0.738821	1.06842	1.98847	NA	0.249666	0.779532	0.725113	0.633866	0.428331	0.0373183	-0.213135	0.612785	0.6563	0.523446	0.795385	0.477083	0.961547	1.66091	0.00934427	0.908451	0.513705	0.268362	0.230327	0.371062	1.28686	0.62458	0.455781	1.13048	0.35659	1.21969	0.943895	-0.522642	-1.03954	0.398398	-1.07731
409	EGR4	EGR4	ENSG00000135625	RPLA	pan-specific	1:1000	NA	0.66	7.21	0.158291	low	-0.655825	-0.00125965	0.257256	-0.738375	-0.844254	-0.136109	NA	-0.12306	-0.17669	-1.74915	-0.386151	-3.60191	-0.422043	-1.38068	-0.0545835	0.0577836	-1.2106	-0.161096	-0.875187	-0.559367	0.076639	-2.05446	-0.334783	-1.10279	-0.193032	0.0105222	-0.489626	0.150804	-1.26923	-0.249393	-0.033565	0.0303385	-2.75384	0.0995455	0.0924818	0.367582	-0.902433	0.62458
410	ELF1	ELF1	ENSG00000120690	RPLA	pan-specific	1:1000	NA	0.67	6.905	0.188764	low	-0.822639	-0.746677	-1.5732	-3.60191	-2.43876	-0.570015	NA	0.560335	-0.382333	0.959156	-1.28132	0.412534	-0.0893676	0.0541394	-0.0564609	-0.450347	-0.24823	-0.49973	-0.0787157	-1.65073	-0.136736	1.09128	-0.971874	-2.06538	0.0362695	-0.233821	-0.110728	-0.48327	0.130847	1.06605	0.695039	0.306175	-0.64134	-1.03284	0.360065	0.29631	0.620461	0.432373
411	ERCC3	ERCC3	ENSG00000163161	RPLA	pan-specific	1:1000	NA	0.97	7.46	0.0635958	high	0.182584	0.438397	0.205501	0.2556	0.135439	0.820678	NA	0.762375	0.467264	-0.635712	0.0121985	0.70505	0.774326	0.1435	0.692951	0.228465	0.3366	0.265856	0.345222	0.234166	0.55799	-0.74394	0.116694	-0.0521268	-0.0218642	-0.791962	-0.968173	-0.296207	0.41936	-1.11182	1.17093	-0.478974	-0.0414759	-0.342336	-0.1068	-0.446232	1.28154	-0.188453
412	ERG	ERG	ENSG00000157554	RPLA	pan-specific	1:1000	blat	0.28	4.575	0.366648	low	-1.41996	-1.0506	-1.16048	NA	-1.95901	NA	NA	-3.60191	-1.65137	NA	NA	-0.841455	-0.354559	0.959357	0.368024	-1.56255	NA	-2.37464	NA	-1.78772	-0.388812	-2.70139	-0.978031	0.0503563	0.421139	-1.01303	0.0825324	0.263642	-0.308904	-0.288888	-0.52492	0.118901	0.167576	-0.120194	0.175899	0.45392	-0.0553129	0.194424
413	ESR1	ESR1	ENSG00000091831	RPLA	pan-specific	1:1000	NA	0.45	5.78	0.141126	low	0.0958177	0.38918	0.439188	0.508583	0.34454	1.21127	NA	1.98847	0.253362	1.27605	0.549667	0.899051	0.782003	0.847046	0.686133	0.539322	0.560944	0.581253	0.988254	0.654961	0.814803	0.799496	0.398946	1.08602	0.528759	0.154882	0.458157	0.163417	0.0521693	1.36619	0.310883	0.499897	0.203072	0.711401	0.5992	0.419913	-0.20177	0.954214
414	ETV3	ETV3	ENSG00000117036	RPLA	pan-specific	1:10000	NA	0.53	4.795	0.176048	low	1.17093	0.662679	0.692951	0.886485	0.718412	0.957941	NA	1.06452	0.293019	0.628603	0.0928562	0.0121985	0.116694	0.135439	-0.1068	0.0314956	-0.188453	-0.74394	-0.882224	-0.274293	-0.243935	-0.011589	-0.201447	-1.02972	-0.85271	-1.11182	0.125737	-0.530065	-0.496551	-0.156713	-0.683495	-0.0859139	-0.213752	-1.44645	0.546546	0.312201	-0.296207	0.150645
415	FOXJ1	FOXJ1	ENSG00000129654	RPLA	pan-specific	1:5000	NA	1.18	5.91	0.190575	low	0.085786	0.617813	0.15872	-0.1068	-0.274293	-0.683495	NA	-1.57005	0.198081	0.19054	-1.51315	0.637485	-0.429834	-3.60191	-0.935619	-0.170774	-0.51175	-0.119043	-0.606421	0.125737	-0.463332	0.489127	-1.21975	0.135439	-1.64691	-0.566478	-1.27733	-1.44645	-0.791962	-0.968173	-0.311253	-0.76863	-1.75866	-0.256979	-1.16425	-0.39575	-1.90431	-0.74394
416	p-IRS-1.(S612)	IRS1	ENSG00000169047	RPLA	pan-specific	1:2500	NA	1.1	13.1	0.124223	high	0.769259	0.830953	0.210321	0.711401	0.915804	1.00505	NA	0.560944	1.6549	-1.02053	1.02738	-0.418082	0.419913	-0.537652	1.05937	0.48049	0.799496	0.970819	1.36619	1.21127	1.27605	-0.245033	0.755352	0.863779	0.171052	0.291867	0.490867	1.98847	1.48318	0.622536	0.0805139	0.284182	0.954214	-0.381934	-0.0502258	-3.60191	0.187591	-2.05073
417	p-Mek(1/2).(S217/221)	MAP2K1	ENSG00000169032	RPLA	pan-specific	1:500	NA	0.61	6.65	0.141575	low	-0.573605	0.352484	-0.336554	0.107887	-0.592787	-0.0394528	NA	0.511341	0.135439	-1.03621	0.166766	0.0863507	0.25398	0.484607	0.531427	0.0410886	1.03436	1.01033	0.824487	0.227452	1.65993	0.502599	0.541542	0.240026	0.923437	0.100196	0.150491	0.722957	0.668578	-0.670434	-0.238596	-0.140747	0.697105	0.736722	-0.711931	-1.12086	-0.320519	-1.76796
418	MAZ	MAZ	ENSG00000103495	RPLA	pan-specific	1:1000	NA	1.03	4.485	0.108562	high	0.935368	-1.69691	1.03893	1.19467	0.916096	0.775397	NA	0.745307	0.619996	0.415522	0.565473	0.542464	1.14898	0.956617	1.25421	0.992744	1.46636	0.809128	1.64278	-0.271035	-0.916305	1.10342	0.0725255	0.479664	-2.00686	0.762375	-0.820709	0.974711	-1.21485	0.445994	-2.40419	-0.384795	-0.948418	0.393039	0.318305	0.0513221	0.32724	1.073
419	NFE2L3	NFE2L3	ENSG00000050344	RPLA	phospho	1:1000	NA	3.64	8.39	0.151552	high	-0.604567	0.207172	-0.899057	0.319297	-0.333911	1.09682	NA	0.861333	0.0109883	1.01378	-0.084721	0.434433	0.130955	0.911334	0.327333	0.539003	0.404689	0.691171	-0.0515985	0.588257	-0.153044	0.311258	-0.661387	0.492667	-0.497951	-0.116143	-0.433134	-0.0939351	-0.417562	0.395079	-1.29682	-0.104819	-1.52688	-0.35479	0.0662109	-0.303365	-0.584145	0.0300348
420	NFIC	NFIC	ENSG00000141905	RPLA	phospho	1:500	NA	0.37	3.78	0.201452	low	NA	0.176188	0.162924	-0.0832649	0.135439	-0.553144	NA	-0.122519	-0.331648	-0.519968	-0.144276	NA	-0.404859	NA	0.0911713	NA	-0.835802	NA	-0.492915	NA	-0.35166	NA	NA	NA	NA	0.895271	0.0772719	NA	NA	1.01898	NA	0.318305	NA	NA	0.19054	-0.21732	-0.167204	0.103599
421	OSR1	OSR1	ENSG00000143867	RPLA	phospho	1:1000	NA	0.88	6.06	0.202921	low	0.219013	-0.148789	0.26162	-0.837165	-0.232779	-0.562846	NA	-0.313544	-0.919661	-1.23746	0.15818	-1.52428	-0.462239	-1.58244	-0.657861	-2.07595	-0.758101	-0.0374733	-0.413434	-0.0904113	-0.080281	-1.04284	0.117057	-1.3998	-0.329525	-0.782329	-0.697372	-2.2551	0.0869032	-2.76539	0.577247	-0.299358	1.13226	-0.868402	0.17318	-0.192599	0.962723	0.297906
422	p-PDK1.(S241)	PDK1	ENSG00000152256	RPLA	phospho	1:1000	NA	2.125	11.875	0.0817347	high	-0.477118	-1.58244	-1.29301	-2.2551	-1.66196	-0.895845	NA	-2.76539	-1.34747	-1.3998	-1.92051	-1.23746	-0.080281	-2.07595	-0.982158	-1.4601	-0.737208	-1.18159	-0.192599	-0.677118	0.232639	-0.782329	-0.837165	-0.413434	-1.04284	-0.395952	-0.17669	-0.343239	0.135439	-0.949601	0.252476	-0.0582778	0.828215	-0.00769222	0.238997	0.0784967	0.962723	0.00489855
423	p-PKCzeta/lambda.(Y410/403)	PRKCZ	ENSG00000067606	RPLA	phospho	1:500	NA	0.61	4.98	0.21358	low	-0.85271	0.125737	-0.39575	0.213109	-0.156713	0.732479	NA	0.068725	-0.683495	0.24795	-0.413623	0.568021	0.234166	0.515746	0.0772719	0.370956	-0.311253	0.0928562	0.293019	0.167132	0.328579	0.135439	0.182584	0.285822	0.085786	0.174033	0.22077	0.447591	0.116694	0.378589	0.662679	0.345222	0.3366	0.578157	0.355952	0.0314956	0.836456	0.2556
424	p-Raf.(S259)	RAF1	ENSG00000132155	RPLA	phospho	1:500	NA	0.63	9.75	0.127523	low	-0.143822	0.933636	0.274572	0.642445	0.232579	1.98847	NA	0.284182	0.111853	0.195085	0.670305	-2.43011	0.517856	0.40948	0.711401	0.609689	1.00505	0.755352	0.863779	1.27605	0.725954	1.05937	0.769259	0.954214	1.21127	0.439188	0.499897	0.5992	1.11943	0.246178	1.36619	0.163417	0.210321	0.632385	0.528759	-0.313634	0.740131	-0.298893
425	p-Raf.(S338)	RAF1	ENSG00000132155	RPLA	phospho	1:500	NA	2.48	16.98	0.0584558	high	0.369542	0.947178	-0.481332	0.200264	0.729356	0.539003	NA	0.0469434	1.09682	0.139809	1.07073	0.0208444	0.056237	-0.35479	0.569574	0.292699	0.84536	0.963886	0.343263	0.691171	1.49416	0.24854	0.877849	0.715558	0.50103	0.353172	-0.196842	1.37854	1.22238	-0.809007	0.241845	-0.72155	0.703022	0.442774	-0.87222	-1.0461	0.472121	-1.35096
426	p-S6.ribosomal.protein.(S240/244)	RPS6	ENSG00000137154	RPLA	phospho	1:1000	NA	26.87	96.41	0.0274641	high	0.333683	1.0072	0.298551	-0.996152	0.290411	0.147144	NA	0.112114	0.19447	0.615135	0.341849	0.325574	-0.0590126	-0.679992	0.0961726	-0.0274055	0.834642	0.867336	-0.102821	0.523267	0.0892817	-0.741173	0.435866	0.464262	0.272596	0.690839	-0.0700136	0.730328	0.850713	-0.764682	0.103455	-0.525825	-0.0817317	0.454217	-0.660238	-0.722295	-0.223656	-1.02669
427	SETD2	SETD2	ENSG00000181555	RPLA	pan-specific	1:500	NA	0.28	5.31	0.322345	low	0.490461	0.916814	0.638508	0.853411	1.07155	0.794033	NA	0.896114	0.377926	0.653621	0.627087	0.56414	0.390638	0.203639	0.12323	0.439652	-0.32585	0.00147199	-1.1015	-1.16646	0.292654	NA	NA	0.222402	NA	0.501404	0.96251	0.271095	0.690924	0.0617452	0.0151448	0.874221	0.154474	0.0492449	0.360668	0.740521	0.0272271	0.57687
428	SYNE2	SYNE2	ENSG00000054654	RPLA	pan-specific	1:500	NA	0.36	4.2	0.269306	low	NA	NA	NA	NA	NA	NA	NA	NA	NA	NA	NA	NA	NA	NA	NA	NA	NA	NA	NA	NA	-0.729091	NA	0.701099	0.0959961	0.909112	-0.242298	0.441841	0.291135	0.563311	0.578626	0.48864	0.194774	0.783743	0.857143	0.809128	0.606515	1.98847	0.413092
429	ZNF207	ZNF207	ENSG00000010244	RPLA	pan-specific	1:1000	NA	0.72	8.41	0.120668	low	0.646244	-0.080281	0.615418	-2.07595	0.67435	-0.100876	NA	0.340125	0.440098	-0.895845	0.586338	0.78123	1.06958	0.226461	1.17618	-0.477118	0.995502	-0.17669	0.421588	-1.0815	0.701099	-0.677118	0.536529	0.143346	1.09545	0.490069	-1.34747	0.0935917	-0.0275711	-0.737208	0.0421156	0.0248434	-0.161562	0.516043	0.0703109	0.332294	-0.697372	0.166408
430	ZNF253	ZNF253	ENSG00000256771	RPLA	pan-specific	1:2500	blat	0.64	5.32	0.145581	low	NA	-0.581392	NA	-0.17669	NA	NA	NA	-0.495969	NA	NA	-1.39146	NA	-2.68223	NA	-3.60191	NA	NA	-0.672485	0.62458	NA	1.61911	NA	0.371544	NA	0.823227	-0.697372	0.27866	-0.559367	0.685719	NA	0.419119	-0.643202	0.453346	NA	0.406286	0.183132	0.479209	-0.435048
431	ZNF414	ZNF414	ENSG00000133250	RPLA	pan-specific	1:1000	NA	0.87	4.39	0.122649	high	-1.46363	-0.923099	-1.52688	-0.251103	-0.345731	-0.368492	NA	1.09682	-0.632874	-0.497951	-0.0221552	-1.40328	0.830018	0.112866	-0.512862	-0.0315777	0.121259	0.50103	0.442774	0.301655	0.814544	0.559751	0.703022	0.256148	0.472121	-0.153044	0.482886	0.0208444	-0.809007	0.415457	0.146799	0.628495	0.185266	0.424376	0.169739	0.770612	0.980921	1.13401
432	ZNF433	ZNF433	ENSG00000197647	RPLA	pan-specific	1:1000	NA	0.92	5.335	0.112036	high	0.418824	0.593153	0.0653865	0.112621	0.0194322	-0.0650492	NA	-0.075765	-0.522642	0.294133	-1.00864	-0.559367	0.257765	-0.27218	-0.096833	-0.577157	0.130902	-0.033565	0.303898	-0.107742	-0.0432762	1.03593	-0.325076	0.0823696	0.0373183	0.0459232	0.337291	-0.47322	0.408493	-0.213135	-0.391284	0.504878	0.287409	0.3133	0.686721	0.943895	0.725113	0.826361
433	ZNF701	ZNF701	ENSG00000167562	RPLA	pan-specific	1:1000	NA	0.65	4.73	0.140966	low	0.909811	0.256718	0.762375	0.745915	0.703154	0.690485	NA	-0.000120163	-3.60191	0.140049	-0.885529	-0.295306	-1.00778	0.675136	-1.24798	0.561582	-0.182981	0.965565	-0.0233152	0.600666	0.171754	0.62458	-0.767572	0.612049	-0.976301	-0.559367	0.368997	-1.36376	-0.435048	1.20534	-0.328263	-0.742509	-1.08124	-2.03542	0.102555	0.446824	0.0407412	0.517588
434	ZNF775	ZNF775	ENSG00000196456	RPLA	pan-specific	1:1000	NA	0.98	4.61	0.143592	high	-0.657319	-0.596128	-0.555538	NA	NA	-1.21975	NA	NA	-0.480449	NA	-1.02034	-0.795734	-0.498789	0.690106	-0.987734	NA	-0.82605	-0.919383	-0.300344	0.674065	-0.316297	0.156142	-2.19831	-1.05606	-0.678776	0.230804	0.937234	0.375485	-0.227518	0.557153	-0.6242	-0.444932	-0.463332	-0.723943	0.321633	0.101592	-0.515442	0.77729
435	CREB5	CREB5	ENSG00000146592	RPLA	pan-specific	1:1000,1:500	NA	1.73	9.57	0.0768172	high	0.00499582	-0.00999898	NA	-0.000840457	0.0162535	NA	NA	0.0319121	NA	NA	0.636367	0.214553	0.0523025	-0.148112	0.838237	-0.0868912	-0.00712501	0.67651	0.273915	-0.0251566	0.258901	0.200954	-0.347717	NA	0.146982	0.135578	-0.253585	0.262145	-0.204811	0.237009	0.478318	0.214298	0.0169205	0.277302	-0.0088978	0.0769484	-0.314108	0.260728
436	TLX2	TLX2	ENSG00000115297	RPLA	pan-specific	1:1000,1:2500	NA	2.26	14.57	0.0968062	high	-0.50761	-0.168283	NA	-0.140964	-0.211351	NA	NA	-0.0342354	NA	NA	-0.337618	-0.113205	-0.245025	-0.0313543	-0.473492	-0.206933	-0.322987	-0.181839	-0.202555	-0.0167355	-0.0972317	-0.546364	-0.593344	NA	-0.229076	0.0425758	0.0730464	0.32142	-0.113886	0.11043	0.0489461	0.0356504	0.280712	0.159911	0.186481	0.0547668	0.235391	0.117575
437	ZSCAN16	ZSCAN16	ENSG00000196812	RPLA	pan-specific	1:1000,1:500	NA	1.25	6.78	0.12054	high	0.42217	0.351169	NA	0.29304	0.403063	NA	NA	0.477599	NA	NA	0.181617	0.522929	0.138207	0.373817	0.117725	0.127001	-0.00646313	-0.341078	0.122436	0.0217114	-0.115162	-0.126395	-0.406932	NA	-0.430863	0.0455474	-0.0919385	0.516912	-0.29808	0.0029452	-0.0318683	-0.474998	0.164684	-0.639147	-0.15214	-0.327132	0.0851516	-0.020828
438	ZNF688	ZNF688	ENSG00000229809	RPLA	pan-specific	1:1000,1:500	NA	3.48	17.65	0.0463642	high	NA	-1.71767	0.330618	NA	NA	NA	0.0238129	0.385934	0.102383	NA	-0.220281	NA	NA	-0.0963096	-0.0421073	0.0499924	-0.0688479	0.122548	0.103875	0.136919	0.0473224	0.717345	0.260489	0.0405127	NA	0.149	0.126941	-0.365921	0.0548514	-0.111753	-0.107131	-0.108811	0.122251	-0.102306	-0.186199	-0.156375	0.136185	-0.0445198
439	AATF	AATF	ENSG00000108270	RPLA	pan-specific	1:1000	NA	6.19	32.83	0.0469555	high	0.227488	NA	NA	0.311394	0.672883	NA	NA	0.46192	0.0104198	0.220428	-0.0901174	-0.0301378	0.206431	0.116265	-0.279019	0.320202	0.0960672	-0.155006	0.0472174	0.237391	0.0575718	-0.0757556	0.0380196	NA	NA	0.0104318	-0.234283	-0.451371	0.0947536	0.075948	-0.318943	-0.0894229	-0.125015	-0.0812886	-0.388253	-0.01727	-0.168124	-0.0931646
440	DIDO1	DIDO1	ENSG00000101191	RPLA	pan-specific	1:1000,1:2500	NA	18.12	75.16	0.0266078	high	0.313449	-0.0606366	-0.0479533	0.272593	0.176277	NA	-0.20805	0.0756796	0.372244	-1.72871	0.299757	NA	NA	-0.275336	0.25204	-2.23811	-0.0759894	-0.415819	-0.0876017	0.0358044	-0.507178	NA	-0.598274	-0.268435	-0.665828	-0.771987	-0.152971	-0.326364	-0.468598	0.00281526	-0.497556	0.0450021	-0.00863514	0.139824	0.0112606	0.0942378	-0.032558	-0.0780119
441	MYST4	MYST4	ENSG00000156650	RPLA	pan-specific	1:1000,1:500	NA	2.1	15.13	0.0580567	high	-0.976225	-2.23811	0.678757	-1.39001	0.942276	NA	0.819423	0.636061	0.736091	-1.15721	0.585971	NA	NA	0.150088	0.476292	-0.356139	0.0491531	0.372131	0.139234	0.181535	0.148334	NA	0.319604	0.148793	0.503846	0.173563	0.334318	-0.0422874	-0.0835868	-0.05119	-0.95781	0.0988217	-0.279055	-0.115147	-0.252632	-0.194055	-0.195813	-0.166043
[truncated: 166 more columns]
