# Supplementary material for: Identification and Validation of Genetic Variants that Influence Transcription Factor and Cell Signaling Protein Levels
Source: Am J Hum Genet. 2014 Aug 7;95(2):194–208. doi: 10.1016/j.ajhg.2014.07.005 (PMC4129400; doi:10.1016/j.ajhg.2014.07.005)
Supplement: Table S6. siRNA Knockdown Results [file mmc6.xlsx]

## Sheet: Sheet1
Protein	Individual	Time (hrs)	siRNA	Mean Normalized Protein Expression (bgnII)	SE Normalized Protein Expression (bgnII)	Mean Normalized Scrambled siRNA (bgnII)	% Knockdown	SE
ATF2	19206	25	See Supplementary Table 11	19.06	2.23	37.67	0.505973	0.0591983
ATF2	19206	47	See Supplementary Table 11	10.34	2.34	13.92	0.742816	0.168103
ATF2	19207	25	See Supplementary Table 11	10.92	NA	27.09	0.403101	NA
ATF2	19207	47	See Supplementary Table 11	18.02	4.51	30.09	0.59887	0.149884
ATF2	19223	25	See Supplementary Table 11	8.94	1.66	20.51	0.435885	0.0809361
ATF2	19223	47	See Supplementary Table 11	8.24	1.36	12.49	0.659728	0.108887
CORO1A	19147	5	See Supplementary Table 11	7.47	NA	8.26	0.904358	NA
CORO1A	19147	5	See Supplementary Table 11	5.86	NA	5.04	1.1627	NA
CORO1A	19147	29	See Supplementary Table 11	7.22	0.06	8.65	0.834682	0.00693642
CORO1A	19147	29	See Supplementary Table 11	5.01	0.06	5.27	0.950664	0.0113852
CORO1A	19147	53	See Supplementary Table 11	7.16	0.14	8.55	0.837427	0.0163743
CORO1A	19147	53	See Supplementary Table 11	4.85	0.14	4.91	0.98778	0.0285132
CORO1A	19190	5	See Supplementary Table 11	7.59	0.3	7.75	0.979355	0.0387097
CORO1A	19190	5	See Supplementary Table 11	5.33	0.3	5.36	0.994403	0.0559701
CORO1A	19190	29	See Supplementary Table 11	7.65	0.15	8.28	0.923913	0.0181159
CORO1A	19190	29	See Supplementary Table 11	4.77	0.15	5.02	0.950199	0.0298805
CORO1A	19190	53	See Supplementary Table 11	7.38	0.2	8.44	0.874408	0.0236967
CORO1A	19190	53	See Supplementary Table 11	4.74	0.2	4.99	0.9499	0.0400802
DIDO1	19192	24	See Supplementary Table 11	104.1	43.5983	108.5	0.959447	0.401828
DIDO1	19192	48	See Supplementary Table 11	72.3	6.31347	105.6	0.684659	0.0597866
DIDO1	19209	24	See Supplementary Table 11	18.46	5.75212	37.5	0.492267	0.15339
DIDO1	19209	48	See Supplementary Table 11	18.7	1.38456	18	1.03889	0.0769202
HOXD9	19192	24	See Supplementary Table 11	1.37	0.596943	1.37	1	0.435725
HOXD9	19192	48	See Supplementary Table 11	3.22	NA	6.75	0.477037	NA
KARS	18502	24	See Supplementary Table 11	8.41	1.7	79.58	0.10568	0.0213622
KARS	18502	30	See Supplementary Table 11	7.72	1.11	47.1	0.163907	0.0235669
KARS	18502	48	See Supplementary Table 11	8.6	1.65	44.88	0.191622	0.0367647
KARS	18517	24	See Supplementary Table 11	11.46	3.25	41.74	0.274557	0.077863
KARS	18517	30	See Supplementary Table 11	11.27	2.41	24.83	0.453886	0.09706
KARS	18517	48	See Supplementary Table 11	12	3.55	29.09	0.412513	0.122035
MED16	19192	24	See Supplementary Table 11	6.8	2.68069	11.3	0.6	0.237229
MED16	19192	48	See Supplementary Table 11	3.6	2.80852	8.1	0.45	0.346731
NCKAP1L.150kDA	19192	24	SI04316851	0.846079	0.414492	3.89466	0.217241	0.106426
NCKAP1L.150kDA	19192	24	SI04298112	2.6695	0.115654	3.89466	0.685425	0.0296956
NCKAP1L.150kDA	19192	24	SI00435568	5.31328	1.04338	3.89466	1.36425	0.267901
NCKAP1L.150kDA	19192	24	SI04235602	0.779635	0.0484924	3.89466	0.20018	0.012451
NCKAP1L.150kDA	19192	48	SI04316851	1.07607	0.401105	2.23372	0.481741	0.179568
NCKAP1L.150kDA	19192	48	SI04298112	0.472108	NA	2.23372	0.211355	NA
NCKAP1L.150kDA	19192	48	SI00435568	0.967087	0.57694	2.23372	0.432949	0.258287
NCKAP1L.150kDA	19192	48	SI04235602	1.6722	0.00832527	2.23372	0.748617	0.00372709
NCKAP1L.75kDa	19192	24	SI04316851	5.22454	1.63956	6.46328	0.808341	0.253673
NCKAP1L.75kDa	19192	24	SI04298112	2.12833	0.47583	6.46328	0.329296	0.0736204
NCKAP1L.75kDa	19192	24	SI00435568	NA	NA	6.46328	NA	NA
NCKAP1L.75kDa	19192	24	SI04235602	3.99436	0.596604	6.46328	0.618008	0.0923067
NCKAP1L.75kDa	19192	48	SI04316851	3.69467	0.828857	0.986317	3.74593	0.840355
NCKAP1L.75kDa	19192	48	SI04298112	1.79318	0.630948	0.986317	1.81806	0.6397
NCKAP1L.75kDa	19192	48	SI00435568	3.68554	1.15275	0.986317	3.73667	1.16874
NCKAP1L.75kDa	19192	48	SI04235602	7.20541	2.95354	0.986317	7.30537	2.99451
RPS6 235/236	19119	24	SI04339860	42.4508	6.23129	56.686	0.748877	0.109927
RPS6 235/236	19119	24	SI04342821	13.2467	2.47067	56.686	0.233686	0.0435853
RPS6 235/236	19119	24	SI00708008	46.1366	12.694	56.686	0.813898	0.223936
RPS6 235/236	19119	24	SI04219152	38.7586	12.0989	56.686	0.683743	0.213437
RPS6 235/236	19119	48	SI04339860	2.19478	0.358407	9.81989	0.223504	0.036498
RPS6 235/236	19119	48	SI04342821	NA	NA	9.81989	NA	NA
RPS6 235/236	19119	48	SI00708008	12.966	NA	9.81989	1.32038	NA
RPS6 235/236	19119	48	SI04219152	0.640811	0.246664	9.81989	0.0652565	0.0251188
RPS6 235/236	19209	24	SI04339860	6.75212	2.1755	5.66913	1.19103	0.383744
RPS6 235/236	19209	24	SI04342821	0.892123	0.0183634	5.66913	0.157365	0.0032392
RPS6 235/236	19209	24	SI00708008	3.61018	0.896933	5.66913	0.636815	0.158214
RPS6 235/236	19209	24	SI04219152	0.904157	0.654891	5.66913	0.159488	0.115519
RPS6 235/236	19209	48	SI04339860	0.247356	0.13627	0.326884	0.75671	0.416876
RPS6 235/236	19209	48	SI04342821	0.738587	0.130898	0.326884	2.25948	0.400443
RPS6 235/236	19209	48	SI00708008	0.491515	0.0583083	0.326884	1.50364	0.178376
RPS6 235/236	19209	48	SI04219152	0.198948	NA	0.326884	0.608621	NA
RPS6 240/244	19119	24	SI04339860	1444.5	222.544	1765.42	0.818221	0.126057
RPS6 240/244	19119	24	SI04342821	471.865	104.893	1765.42	0.267282	0.0594155
RPS6 240/244	19119	24	SI00708008	1294.81	281.361	1765.42	0.733427	0.159374
RPS6 240/244	19119	24	SI04219152	316.018	69.2204	1765.42	0.179005	0.039209
RPS6 240/244	19119	48	SI04339860	88.2045	4.56946	19.6316	4.49298	0.232761
RPS6 240/244	19119	48	SI04342821	38.2289	10.5672	19.6316	1.94732	0.538276
RPS6 240/244	19119	48	SI00708008	NA	NA	19.6316	NA	NA
RPS6 240/244	19119	48	SI04219152	16.1647	3.79657	19.6316	0.823399	0.19339
RPS6 240/244	19209	24	SI04339860	53.3815	8.07066	222.369	0.240058	0.036294
RPS6 240/244	19209	24	SI04342821	4.55808	1.34951	222.369	0.0204978	0.00606881
RPS6 240/244	19209	24	SI00708008	47.0489	10.7598	222.369	0.21158	0.048387
RPS6 240/244	19209	24	SI04219152	18.2606	4.87999	222.369	0.0821183	0.0219454
RPS6 240/244	19209	48	SI04339860	9.38001	1.74886	4.40521	2.1293	0.396998
RPS6 240/244	19209	48	SI04342821	3.7186	0.898653	4.40521	0.844137	0.203998
RPS6 240/244	19209	48	SI00708008	5.06483	0.594676	4.40521	1.14974	0.134994
RPS6 240/244	19209	48	SI04219152	2.30853	0.24267	4.40521	0.524045	0.0550872
SMC1A	18502	24	See Supplementary Table 11	79.1384	116.923	182.893	0.432704	0.6393
SMC1A	18502	24	See Supplementary Table 11	83.5438	103.873	125.51	0.665633	0.827608
SMC1A	18502	24	See Supplementary Table 11	249.474	174.377	464.781	0.536755	0.37518
SMC1A	18502	48	See Supplementary Table 11	281.343	166.457	384.394	0.731914	0.433037
SMC1A	18502	48	See Supplementary Table 11	267.896	108.487	419.039	0.639309	0.258894
SMC1A	18502	48	See Supplementary Table 11	130.773	205.97	262.215	0.498726	0.785502
SMC1A	19138	24	See Supplementary Table 11	52.5201	68.9567	148.076	0.354684	0.465684
SMC1A	19138	24	See Supplementary Table 11	50.1768	81.2033	171.878	0.291932	0.472446
SMC1A	19138	24	See Supplementary Table 11	93.1845	NA	186.828	0.498772	NA
SMC1A	19138	48	See Supplementary Table 11	211.243	86.8867	297.92	0.709061	0.291645
SMC1A	19138	48	See Supplementary Table 11	67.65	119.273	124.461	0.543543	0.958318
SMC1A	19138	48	See Supplementary Table 11	23.1678	NA	79.0323	0.293144	NA
SMC1A	19201	24	See Supplementary Table 11	173.278	131.323	460.273	0.376467	0.285316
SMC1A	19201	24	See Supplementary Table 11	213.145	NA	436.68	0.488104	NA
SMC1A	19201	48	See Supplementary Table 11	126.877	232.063	113.991	1.11305	2.03581
SMC1A	19201	48	See Supplementary Table 11	40.4319	NA	84.6486	0.477644	NA
STAT3A	18853	17	STAT3 1	NA	NA	153.806	NA	NA
STAT3A	18853	17	STAT3 2	121.503	20.8931	153.806	0.789972	0.13584
STAT3A	18853	17	STAT3 3	143.712	38.314	153.806	0.934368	0.249106
STAT3A	18853	17	STAT3 4	68.4012	13.3725	153.806	0.444724	0.0869441
STAT3A	18853	17	STAT3 5	122.1	40.6818	153.806	0.793859	0.2645
STAT3A	18853	17	STAT3 6	111.924	39.9065	153.806	0.727697	0.259459
STAT3A	18853	41	STAT3 1	55.9014	13.5474	272.446	0.205184	0.0497252
STAT3A	18853	41	STAT3 2	60.3491	15.0404	272.446	0.221509	0.0552049
STAT3A	18853	41	STAT3 3	50.5925	9.12498	272.446	0.185698	0.0334928
STAT3A	18853	41	STAT3 4	89.0332	24.5493	272.446	0.326792	0.0901069
STAT3A	18853	41	STAT3 5	101.615	31.9566	272.446	0.372975	0.117295
STAT3A	18853	41	STAT3 6	65.3725	18.0887	272.446	0.239947	0.0663938
STAT3A	18853	65	STAT3 1	56.7932	2.51385	232.405	0.244372	0.0108167
STAT3A	18853	65	STAT3 2	84.0353	25.1284	232.405	0.36159	0.108123
STAT3A	18853	65	STAT3 3	148.952	NA	232.405	0.640915	NA
STAT3A	18853	65	STAT3 4	300.129	NA	232.405	1.2914	NA
STAT3A	18853	65	STAT3 5	271.958	51.3342	232.405	1.17019	0.220883
STAT3A	18853	65	STAT3 6	199.637	45.159	232.405	0.859007	0.194312
STAT3B	18853	17	STAT3 1	242.02	35.407	588.814	0.41103	0.0601327
STAT3B	18853	17	STAT3 2	276.145	47.9601	588.814	0.468985	0.0814521
STAT3B	18853	17	STAT3 3	378.358	4.86073	588.814	0.642577	0.00825511
STAT3B	18853	17	STAT3 4	393.998	11.719	588.814	0.669138	0.0199027
STAT3B	18853	17	STAT3 5	395.528	105.947	588.814	0.671737	0.179932
STAT3B	18853	17	STAT3 6	335.132	69.6692	588.814	0.569164	0.118321
STAT3B	18853	41	STAT3 1	113.804	22.7189	564.805	0.201493	0.0402243
STAT3B	18853	41	STAT3 2	143.004	29.2463	564.805	0.253192	0.0517813
STAT3B	18853	41	STAT3 3	122.128	48.6842	564.805	0.216231	0.0861966
STAT3B	18853	41	STAT3 4	198.306	34.6587	564.805	0.351106	0.061364
STAT3B	18853	41	STAT3 5	236.935	18.5969	564.805	0.419499	0.0329263
STAT3B	18853	41	STAT3 6	163.741	13.1198	564.805	0.289906	0.0232289
STAT3B	18853	65	STAT3 1	155.078	5.99054	777.792	0.199382	0.00770198
STAT3B	18853	65	STAT3 2	236.114	10.8085	777.792	0.303569	0.0138964
STAT3B	18853	65	STAT3 3	165.752	13.0748	777.792	0.213106	0.0168102
STAT3B	18853	65	STAT3 4	362.467	24.9016	777.792	0.46602	0.0320158
STAT3B	18853	65	STAT3 5	376.947	29.6877	777.792	0.484638	0.0381692
STAT3B	18853	65	STAT3 6	319.867	14.1632	777.792	0.41125	0.0182095
TLX2	19192	24	See Supplementary Table 11	18.2049	2.40833	21.4525	0.848617	0.112263
TLX2	19192	48	See Supplementary Table 11	5.55945	1.06699	8.38296	0.663185	0.127281
TLX2	19209	24	See Supplementary Table 11	13.6689	2.03326	24.1418	0.56619	0.0842215
TLX2	19209	48	See Supplementary Table 11	5.96204	1.09408	8.12098	0.734153
TULP	18853	29	TULP	15.9596	2.0729	8.558	1.86487	0.242217
TULP	18853	53	TULP	6.64135	0.0488842	8.22433	0.807525	0.00594385
TULP	19108	29	TULP	76.8253	14.2569	23.8926	3.21544	0.596706
TULP	19108	53	TULP	17.5618	1.65984	16.8806	1.04036	0.0983281
ZNF498	19192	24	See Supplementary Table 11	4.8	0.404323	3.2	1.5	0.126351
ZNF498	19192	48	See Supplementary Table 11	3.3	0.733834	2.8	1.17857	0.262084
ZNF498	19209	24	See Supplementary Table 11	0.94	0.216612	3.8	0.247368	0.0570032
ZNF498	19209	48	See Supplementary Table 11	0.56	0.213184	1.3	0.430769	0.163988
ZNF569	18502	24	KARS siRNA	26.6478	5.31778	20.7446	1.28456	0.256345
ZNF569	18502	30	KARS siRNA	55.2484	24.5361	53.2997	1.03656	0.460341
ZNF569	18502	48	KARS siRNA	53.305	8.16513	49.8379	1.06957	0.163834
ZNF569	18517	24	KARS siRNA	40.0481	4.14713	35.2635	1.13568	0.117604
ZNF569	18517	30	KARS siRNA	57.692	1.08537	37.1545	1.55276	0.0292124
ZNF569	18517	48	KARS siRNA	54.4341	2.53562	41.948	1.29766	0.0604466
ZNF79	19192	24	See Supplementary Table 11	9.96	4.69732	17.3	0.575723	0.271521
ZNF79	19192	48	See Supplementary Table 11	18.1	7.27834	5.4	3.35185	1.34784
ZNF79	19209	24	See Supplementary Table 11	1.5	NA	16.1	0.0931677	NA
ZNF79	19209	48	See Supplementary Table 11	4.6	0.953441	2.7	1.7037	0.353126
