# Supplementary material for: Identification and Validation of Genetic Variants that Influence Transcription Factor and Cell Signaling Protein Levels
Source: Am J Hum Genet. 2014 Aug 7;95(2):194–208. doi: 10.1016/j.ajhg.2014.07.005 (PMC4129400; doi:10.1016/j.ajhg.2014.07.005)
Supplement: Table S7. Significant Protein-Covariate Associations [file mmc7.xlsx]

## Sheet: Table S4 - Significant Protein 
ID	Protein	Gene	Ensembl.ID	Covariate	P.value	Q.value	R	R^2
238	IRF5	IRF5	ENSG00000128604	growth	1.26175e-11	3.47514e-09	-0.146332	0.100683
335	KEAP1	KEAP1	ENSG00000079999	atp	4.98651e-11	1.15756e-08	-0.0845895	0.0743919
296	ZNF768	ZNF768	ENSG00000169957	growth	1.4774e-07	2.03455e-05	0.0869027	0.0556151
345	ZBTB33	ZBTB33	ENSG00000177485	atp	6.32296e-07	7.33901e-05	0.037609	0.0236883
308	HIVEP1	HIVEP1	ENSG00000095951	growth	1.01299e-06	9.30007e-05	-0.0302244	0.0438238
345	ZBTB33	ZBTB33	ENSG00000177485	phase	1.13189e-06	0.000347012	-0.0170648	0.022525
426	p-S6.ribosomal.protein.(S240/244)	RPS6	ENSG00000137154	growth	1.85517e-06	0.000127739	-0.331927	0.0671573
342	SOX11	SOX11	ENSG00000176887	phase	3.26928e-06	0.000501144	-0.039248	0.0274583
293	ZMYND11	ZMYND11	ENSG00000015171	growth	4.99081e-06	0.000274917	-0.020976	0.0574727
288	RBAK	RBAK	ENSG00000146587	growth	7.20248e-06	0.000330622	0.0208691	0.0385989
316	RUNX1	RUNX1	ENSG00000159216	phase	9.10674e-06	0.000930643	-0.0143142	0.0231176
235	BACT	ACTB	ENSG00000075624	growth	1.35699e-05	0.000533925	0.116153	0.0406944
287	RAXL1	RAX2	ENSG00000173976	atp	1.80012e-05	0.00139292	0.0599176	0.0486909
330	FOXO3A	FOXO3	ENSG00000118689	phase	2.29341e-05	0.00175777	0.0896035	0.0276149
297	AATF	AATF	ENSG00000108270	atp	3.26113e-05	0.00189259	0.0394671	0.0284179
206	Src.A071	SRC	ENSG00000197122	growth	3.34879e-05	0.00115292	0.269293	0.0448672
335	KEAP1	KEAP1	ENSG00000079999	phase	3.63585e-05	0.00222934	-0.095919	0.0267371
234	STAT3B	STAT3	ENSG00000168610	growth	4.32237e-05	0.00132276	-0.236832	0.0384844
336	LRRC14	LRRC14	ENSG00000160959	atp	4.67604e-05	0.00202456	0.0554026	0.0182301
347	ZNF239	ZNF239	ENSG00000196793	atp	5.81071e-05	0.00202456	-0.0734012	0.0296599
330	FOXO3A	FOXO3	ENSG00000118689	atp	6.10492e-05	0.00202456	-0.0536099	0.0245889
318	TFAP2A	TFAP2A	ENSG00000137203	growth	6.35333e-05	0.00174986	0.00492367	0.0264695
342	SOX11	SOX11	ENSG00000176887	atp	7.6945e-05	0.00223274	0.0168522	0.0193982
325	C14orf166	C14orf166	ENSG00000087302	phase	8.00392e-05	0.00408971	-0.0355626	0.0145171
254	TFAP2	TFAP2A	ENSG00000137203	atp	8.71834e-05	0.00224874	-0.199179	0.0594332
241	TBX19	TBX19	ENSG00000143178	growth	8.72912e-05	0.00208863	0.066882	0.0416793
338	MKX	MKX	ENSG00000150051	growth	9.10003e-05	0.00208863	-0.0302957	0.0245964
83	ZNF683	ZNF683	ENSG00000176083	growth	0.00010229	0.00216715	0.734554	0.53957
206	Src.A071	SRC	ENSG00000197122	sex	0.000115036	0.0318678	-0.35818	0.0383505
354	HMX1	HMX1	ENSG00000215612	growth	0.000136549	0.00268634	0.0715245	0.0327479
419	NFE2L3	NFE2L3	ENSG00000050344	atp	0.000137556	0.00319321	0.0823499	0.0486072
303	ESR2	ESR2	ENSG00000140009	mtdna	0.000163091	0.0581832	0.191324	0.0303275
346	ZNF182	ZNF182	ENSG00000147118	ebv	0.000179713	0.0265792	-0.162541	0.0576827
279	LMX1A	LMX1A	ENSG00000162761	ebv	0.000211974	0.0265792	-0.0183153	0.0265415
355	IRF4	IRF4	ENSG00000137265	atp	0.000225973	0.00468718	0.059191	0.0363892
189	GAB1(phosp).Ab-6.115kDa	GAB1	ENSG00000109458	atp	0.000242296	0.00468718	-0.115581	0.0343772
239	IRF5	IRF5	ENSG00000128604	growth	0.000251878	0.00431187	-0.0703155	0.0327606
203	SMC1A	SMC1A	ENSG00000072501	growth	0.000262172	0.00431187	-0.18771	0.0449358
244	EP300	EP300	ENSG00000100393	growth	0.000266143	0.00431187	0.016368	0.0320336
279	LMX1A	LMX1A	ENSG00000162761	sex	0.000286319	0.0396586	0.0626778	0.0253924
275	GTF2F2	GTF2F2	ENSG00000188342	growth	0.000327374	0.00500924	0.0576272	0.028484
342	SOX11	SOX11	ENSG00000176887	mtdna	0.000334834	0.0597267	-0.0146165	0.0158064
297	AATF	AATF	ENSG00000108270	ebv	0.0003704	0.0265792	-0.0548823	0.0204601
367	MED16	MED16	ENSG00000175221	phase	0.000518519	0.0186851	0.15047	0.0582176
315	RB1	RB1	ENSG00000139687	phase	0.000541342	0.0186851	-0.108075	0.0231537
377	ZMYND11	ZMYND11	ENSG00000015171	phase	0.000548526	0.0186851	-0.0987126	0.0393465
321	ZNF318	ZNF318	ENSG00000171467	atp	0.000580234	0.0103611	-0.201095	0.0341747
99	NR2C1	NR2C1	ENSG00000120798	ebv	0.000586242	0.0265792	-0.333009	0.104709
205	Src.A070	SRC	ENSG00000197122	growth	0.000589552	0.00854613	0.163083	0.0298152
134	E4F1	E4F1	ENSG00000167967	ebv	0.000603312	0.0265792	-0.0646703	0.0255351
233	STAT3A	STAT3	ENSG00000168610	growth	0.000623074	0.00858046	-0.242543	0.0277815
291	TWIST1	TWIST1	ENSG00000122691	ebv	0.000653789	0.0265792	-0.00721866	0.0285431
316	RUNX1	RUNX1	ENSG00000159216	ebv	0.000681312	0.0265792	-0.0225435	0.0130767
225	p-PTEN.(S380)	PTEN	ENSG00000171862	growth	0.00077427	0.0101549	0.15405	0.0253159
338	MKX	MKX	ENSG00000150051	phase	0.000876444	0.0268699	0.062487	0.0175173
328	ETS2	ETS2	ENSG00000157557	atp	0.000938352	0.015492	0.0145573	0.017382
281	NR2F6	NR2F6	ENSG00000160113	atp	0.00100104	0.015492	-0.130802	0.0314021
14	ZSCAN23	ZSCAN23	ENSG00000187987	ebv	0.0011136	0.0366423	0.0907287	0.0276952
359	ZBTB22	ZBTB22	ENSG00000236104	growth	0.00114393	0.0143212	-0.120983	0.0349652
238	IRF5	IRF5	ENSG00000128604	ebv	0.00155362	0.0366423	0.0582211	0.0197421
323	ZNF426	ZNF426	ENSG00000130818	ebv	0.00158979	0.0366423	0.0755173	0.0253195
325	C14orf166	C14orf166	ENSG00000087302	ebv	0.00166938	0.0366423	0.048423	0.00903648
370	PRDM2	PRDM2	ENSG00000116731	growth	0.00167244	0.0200273	-0.0999098	0.0228149
342	SOX11	SOX11	ENSG00000176887	sex	0.00169162	0.142317	0.0764283	0.0119816
273	ENO1	ENO1	ENSG00000074800	ebv	0.00173657	0.0366423	-0.00636923	0.0150998
294	ZNF630	ZNF630	ENSG00000221994	ebv	0.00174648	0.0366423	-0.065476	0.0192776
343	TRIM34	TRIM34	ENSG00000242885	ebv	0.00195155	0.0366423	0.00485151	0.0113415
344	URF2	UHRF2	ENSG00000147854	ebv	0.00201271	0.0366423	0.0154974	0.0140166
332	HOXA2	HOXA2	ENSG00000105996	mtdna	0.00211669	0.148671	-0.107994	0.0232488
347	ZNF239	ZNF239	ENSG00000196793	mtdna	0.0021476	0.148671	0.0622524	0.0168767
324	ZNF57	ZNF57	ENSG00000171970	atp	0.00216601	0.0311012	0.182003	0.0397535
334	HR	HR	ENSG00000168453	growth	0.00217514	0.0243311	-0.131209	0.0121523
343	TRIM34	TRIM34	ENSG00000242885	phase	0.00218444	0.0557668	0.0167997	0.0110888
240	SP1	SP1	ENSG00000185591	growth	0.00220852	0.0243311	0.0600376	0.0185834
360	ZNF529	ZNF529	ENSG00000186020	mtdna	0.00223051	0.148671	0.0815874	0.0253717
243	CDX1	CDX1	ENSG00000113722	phase	0.00225966	0.0557668	-0.105562	0.0236215
205	Src.A070	SRC	ENSG00000197122	sex	0.00234506	0.142317	-0.231306	0.0232005
348	ZNF276	ZNF276	ENSG00000158805	atp	0.0023515	0.0311012	-0.0143169	0.0197282
22	HLXB9.50kDa	MNX1	ENSG00000130675	ebv	0.00237789	0.0392618	0.0680043	0.0425993
240	SP1	SP1	ENSG00000185591	phase	0.00244259	0.0557668	0.0955124	0.0182074
284	PCGF3	PCGF3	ENSG00000185619	ebv	0.00244414	0.0392618	-0.0475436	0.0303962
184	GAB1.Ab-12.77kDa	GAB1	ENSG00000109458	atp	0.00249025	0.0311012	0.700202	0.490283
333	HOXC6	HOXC6	ENSG00000197757	mtdna	0.00250039	0.148671	-0.0364403	0.017485
303	ESR2	ESR2	ENSG00000140009	phase	0.00254661	0.0557668	0.0702517	0.0190053
19	INSM1	INSM1	ENSG00000173404	atp	0.00269787	0.0311012	-0.118988	0.0446248
376	ZFAND3	ZFAND3	ENSG00000156639	growth	0.00269924	0.0285936	-0.0991809	0.0244176
318	TFAP2A	TFAP2A	ENSG00000137203	sex	0.00278552	0.142317	0.00434874	0.0143551
320	ZNF286	ZNF286	ENSG00000187607	atp	0.0027983	0.0311012	-0.084611	0.0167104
441	MYST4	MYST4	ENSG00000156650	atp	0.00281352	0.0311012	0.0287085	0.0247358
288	RBAK	RBAK	ENSG00000146587	ebv	0.00286778	0.0392746	-0.0642794	0.0162783
345	ZBTB33	ZBTB33	ENSG00000177485	ebv	0.00297293	0.0392746	-0.0134615	0.00795002
318	TFAP2A	TFAP2A	ENSG00000137203	ebv	0.00298316	0.0392746	0.0128888	0.0141466
296	ZNF768	ZNF768	ENSG00000169957	ebv	0.00302021	0.0392746	-0.0407625	0.0164124
83	ZNF683	ZNF683	ENSG00000176083	atp	0.00302911	0.0319625	-0.539197	0.290734
188	GAB1(phosp).Ab-13.77kDa	GAB1	ENSG00000109458	sex	0.00308242	0.142317	0.118212	0.0280647
12	ZNF266.50-75	ZNF266	ENSG00000174652	growth	0.00328574	0.0335173	0.0825689	0.0245192
440	DIDO1	DIDO1	ENSG00000101191	growth	0.00362053	0.0356135	0.114504	0.0128467
345	ZBTB33	ZBTB33	ENSG00000177485	mtdna	0.00387219	0.197346	0.0258926	0.00750349
55	ZMYM6	ZMYM6	ENSG00000163867	phase	0.00387542	0.0792079	0.130925	0.02721
272	EBF2	EBF2	ENSG00000221818	atp	0.00397829	0.0401528	-0.182675	0.0197003
198	PLCgamma2	PLCG2	ENSG00000197943	growth	0.00418374	0.0397345	0.174096	0.0431605
425	p-Raf.(S338)	RAF1	ENSG00000132155	ebv	0.00441642	0.0543152	0.0876797	0.0204484
283	PAWR	PAWR	ENSG00000177425	ebv	0.00461045	0.0543152	-0.104401	0.029552
188	GAB1(phosp).Ab-13.77kDa	GAB1	ENSG00000109458	atp	0.00467651	0.0452333	0.210422	0.0255754
262	ZNF319	ZNF319	ENSG00000166188	growth	0.00472432	0.0432988	0.0993658	0.0302504
381	ZSCAN2	ZSCAN2	ENSG00000176371	ebv	0.00480611	0.0543152	-0.0531984	0.0187433
9	KLF3	KLF3	ENSG00000109787	growth	0.00487346	0.0432988	0.0440316	0.0221908
331	HLX	HLX	ENSG00000136630	sex	0.00491822	0.194638	-0.0996339	0.0209271
376	ZFAND3	ZFAND3	ENSG00000156639	ebv	0.00498408	0.0543152	0.046961	0.0212699
230	p-SGK.(T256)	SGK1	ENSG00000118515	growth	0.00509886	0.0438858	0.123298	0.0264168
422	p-PDK1.(S241)	PDK1	ENSG00000152256	ebv	0.00521404	0.0543152	0.00713428	0.0191147
331	HLX	HLX	ENSG00000136630	mtdna	0.00522569	0.206729	0.0516016	0.0206291
278	ISL2	ISL2	ENSG00000159556	ebv	0.00537021	0.0543152	-0.0712568	0.0146731
434	ZNF775	ZNF775	ENSG00000196456	phase	0.00549017	0.105198	-0.0893796	0.0345886
14	ZSCAN23	ZSCAN23	ENSG00000187987	growth	0.00551959	0.045534	0.0900047	0.0197779
408	p-EphrinB.(Y324/329)	EFNB1	ENSG00000090776	mtdna	0.00561652	0.206729	0.128929	0.0194892
53	VPS72	VPS72	ENSG00000163159	atp	0.00561988	0.0498191	-0.105047	0.0417689
13	ZNF266.75-100	ZNF266	ENSG00000174652	growth	0.005621	0.045534	0.007927	0.0260677
142	IRX1	IRX1	ENSG00000170549	ebv	0.00564298	0.0545344	0.286366	0.0644164
333	HOXC6	HOXC6	ENSG00000197757	atp	0.00572293	0.0498191	-0.0510689	0.0145288
301	COPS5	COPS5	ENSG00000121022	ebv	0.00579128	0.0545344	-0.0385216	0.0231535
87	ATG4B	ATG4B	ENSG00000168397	atp	0.00579445	0.0498191	-0.246764	0.0496463
263	ZNF497	ZNF497	ENSG00000174586	mtdna	0.00579472	0.206729	0.110027	0.02995
286	PRDM14	PRDM14	ENSG00000147596	sex	0.00594896	0.19909	-0.0862356	0.0168265
349	ZNF558	ZNF558	ENSG00000167785	atp	0.00601891	0.0499008	0.0121934	0.0276973
422	p-PDK1.(S241)	PDK1	ENSG00000152256	growth	0.00608749	0.0479039	0.0866296	0.0184144
236	ENO1	ENO1	ENSG00000074800	growth	0.00640164	0.0489767	-0.173783	0.0230866
329	FOXI1	FOXI1	ENSG00000168269	phase	0.00642488	0.115866	-0.0229955	0.0173499
363	BTF3	BTF3	ENSG00000145741	sex	0.00646807	0.19909	-0.139416	0.0299913
287	RAXL1	RAX2	ENSG00000173976	ebv	0.00679897	0.0618894	-0.109761	0.0185522
284	PCGF3	PCGF3	ENSG00000185619	growth	0.00711985	0.0529992	0.0668801	0.0237908
310	NR2F2	NR2F2	ENSG00000185551	phase	0.00718529	0.122381	0.090691	0.0144785
139	GTF2A2.75kDa	GTF2A2	ENSG00000140307	ebv	0.00725891	0.0639446	-0.0673745	0.0258835
367	MED16	MED16	ENSG00000175221	atp	0.00796561	0.063763	0.113221	0.0331578
277	IRF4	IRF4	ENSG00000137265	ebv	0.00799543	0.0682316	-0.126578	0.0201029
362	ATG4B	ATG4B	ENSG00000168397	growth	0.00855223	0.0619864	0.0776865	0.0338676
378	ZNF527	ZNF527	ENSG00000189164	sex	0.00855558	0.212404	0.0732147	0.0264106
139	GTF2A2.75kDa	GTF2A2	ENSG00000140307	phase	0.00863474	0.139328	0.0615252	0.0247312
154	ZNF238	ZNF238	ENSG00000179456	ebv	0.00898847	0.0735154	-0.00615891	0.0302955
206	Src.A071	SRC	ENSG00000197122	ebv	0.009153	0.0735154	-0.206272	0.0168659
1	BACT	ACTB	ENSG00000075624	mtdna	0.00926258	0.284875	-0.128242	0.0202531
31	ZFP161	ZFP161	ENSG00000198081	ebv	0.00962678	0.0751116	0.00215748	0.0219515
345	ZBTB33	ZBTB33	ENSG00000177485	sex	0.00982	0.212404	0.036253	0.00596057
161	AFF3.50kDa	AFF3	ENSG00000144218	sex	0.010015	0.212404	0.110983	0.022763
319	ZNF306	ZKSCAN3	ENSG00000189298	ebv	0.0101808	0.0772275	-0.0180288	0.0277586
197	PLCgamma1	PLCG1	ENSG00000124181	mtdna	0.0104698	0.284875	-0.093585	0.0246048
289	SCRT1	SCRT1	ENSG00000170616	sex	0.0104821	0.212404	0.121368	0.0136144
321	ZNF318	ZNF318	ENSG00000171467	ebv	0.0105143	0.0776021	-0.00247972	0.0184698
185	GAB1.Ab-9.115kDa	GAB1	ENSG00000109458	atp	0.0106232	0.0822018	-0.345466	0.119347
404	STAT1	STAT1	ENSG00000115415	mtdna	0.010744	0.284875	-0.213632	0.0412946
342	SOX11	SOX11	ENSG00000176887	growth	0.0112476	0.0779138	-0.0106276	0.00771564
202	RhoC	RHOC	ENSG00000155366	growth	0.0113155	0.0779138	-0.244244	0.0528859
94	MBD1	MBD1	ENSG00000141644	mtdna	0.0114649	0.284875	0.168163	0.0444326
65	BAZ1A.40kDa	BAZ1A	ENSG00000198604	sex	0.0116834	0.212404	-0.170462	0.0343462
261	ZNF267	ZNF267	ENSG00000185947	atp	0.0117204	0.0876198	-0.00322989	0.0144392
9	KLF3	KLF3	ENSG00000109787	ebv	0.0117653	0.0806671	0.0564341	0.0175979
244	EP300	EP300	ENSG00000100393	phase	0.0117811	0.171274	-0.0207951	0.0149149
396	Erk(1/2)	MAPK1	ENSG00000100030	phase	0.0118777	0.171274	0.312847	0.0646404
156	LOC91664.100kDa	ZNF845	ENSG00000213799	sex	0.0119413	0.212404	0.210331	0.0379891
264	ZNF575	ZNF575	ENSG00000176472	atp	0.0120783	0.0876198	0.0454729	0.0197921
348	ZNF276	ZNF276	ENSG00000158805	sex	0.0122678	0.212404	-0.0699689	0.0132311
161	AFF3.50kDa	AFF3	ENSG00000144218	ebv	0.0123001	0.0806671	0.0460081	0.0214858
305	FOXN2	FOXN2	ENSG00000170802	ebv	0.0123284	0.0806671	0.0143318	0.0200725
404	STAT1	STAT1	ENSG00000115415	ebv	0.0123498	0.0806671	0.153786	0.0396509
276	HMGB3	HMGB3	ENSG00000029993	ebv	0.0124066	0.0806671	0.0102446	0.0188393
244	EP300	EP300	ENSG00000100393	atp	0.012629	0.0888387	0.0215313	0.014619
374	TRIM26	TRIM26	ENSG00000137313	ebv	0.0131075	0.0825579	-0.0583072	0.0134875
305	FOXN2	FOXN2	ENSG00000170802	phase	0.013144	0.171274	0.0715341	0.0196995
351	EGR3	EGR3	ENSG00000179388	mtdna	0.01325	0.284875	0.041744	0.0133526
319	ZNF306	ZKSCAN3	ENSG00000189298	phase	0.0132862	0.171274	0.126902	0.0257205
17	CECR6	CECR6	ENSG00000183307	ebv	0.013302	0.0825579	0.0108199	0.0202449
370	PRDM2	PRDM2	ENSG00000116731	phase	0.013408	0.171274	-0.0566183	0.0138486
322	ZNF419	ZNF419	ENSG00000105136	atp	0.0135704	0.090671	0.0385668	0.0240661
296	ZNF768	ZNF768	ENSG00000169957	atp	0.0136706	0.090671	-0.0795118	0.0112238
431	ZNF414	ZNF414	ENSG00000133250	mtdna	0.0136718	0.284875	-0.0540698	0.0154812
375	TRIM56	TRIM56	ENSG00000169871	mtdna	0.0138399	0.284875	-0.197256	0.0243584
348	ZNF276	ZNF276	ENSG00000158805	phase	0.0139675	0.171286	0.0127119	0.0127365
157	LOC91664.60kDa	ZNF845	ENSG00000213799	ebv	0.0141435	0.0858299	-0.140467	0.0419125
405	TUBA	TUB	NA	mtdna	0.0144923	0.284875	0.0374652	0.03755
303	ESR2	ESR2	ENSG00000140009	growth	0.0149433	0.0975869	0.0230351	0.0121933
278	ISL2	ISL2	ENSG00000159556	growth	0.0149877	0.0975869	0.00470115	0.0111211
299	CBFA2T3	CBFA2T3	ENSG00000129993	ebv	0.0151258	0.0869592	0.0592496	0.0114058
334	HR	HR	ENSG00000168453	phase	0.0151594	0.172767	-0.0421182	0.00753519
330	FOXO3A	FOXO3	ENSG00000118689	mtdna	0.0151718	0.284875	0.0215726	0.00870432
196	PI3K(p85)	PIK3R1	ENSG00000145675	phase	0.0152154	0.172767	0.14966	0.0444462
267	ZNF77	ZNF77	ENSG00000175691	ebv	0.0152731	0.0869592	0.0856628	0.0282874
334	HR	HR	ENSG00000168453	ebv	0.0153457	0.0869592	0.0248417	0.00750715
120	PRMT3	PRMT3	ENSG00000185238	atp	0.0155204	0.0947291	0.577906	0.333976
298	AIRE	AIRE	ENSG00000160224	atp	0.015569	0.0947291	0.0551662	0.0374717
266	ZNF691	ZNF691	ENSG00000164011	ebv	0.0156033	0.0869592	0.176432	0.0245916
123	ZFP36L1	ZFP36L1	ENSG00000185650	growth	0.0156213	0.0975869	0.395674	0.156558
309	HOXB7	HOXB7	ENSG00000120087	atp	0.015661	0.0947291	0.0113371	0.013093
65	BAZ1A.40kDa	BAZ1A	ENSG00000198604	growth	0.0158946	0.0975869	-0.149948	0.0313303
312	PBX2	PBX2	ENSG00000204304	atp	0.0159148	0.0947291	-0.0832235	0.0159751
219	p-FoxO1.(S319)/FoxO4.(S262)	FOXO1	ENSG00000150907	growth	0.0159442	0.0975869	0.0133911	0.0303204
379	ZNF551	ZNF551	ENSG00000204519	mtdna	0.0162729	0.285493	0.232237	0.0261433
149	ZBTB6	ZBTB6	ENSG00000186130	growth	0.0163488	0.0978876	0.467777	0.218815
365	ELL2	ELL2	ENSG00000118985	mtdna	0.0168053	0.285493	-0.190405	0.036975
385	ATF-2	ATF2	ENSG00000115966	sex	0.0168082	0.273898	-0.0565921	0.0179312
138	GTF2A2.50kDa	GTF2A2	ENSG00000140307	atp	0.0171021	0.0967658	-0.119146	0.0381646
238	IRF5	IRF5	ENSG00000128604	atp	0.0172999	0.0967658	-0.0421564	0.011028
187	GAB1(phosp).Ab-13.115kDa	GAB1	ENSG00000109458	atp	0.0175075	0.0967658	0.109413	0.012473
107	TCF21	TCF21	ENSG00000118526	ebv	0.017511	0.095639	-0.165505	0.0205624
263	ZNF497	ZNF497	ENSG00000174586	ebv	0.0181455	0.097161	-0.0476109	0.0218018
266	ZNF691	ZNF691	ENSG00000164011	growth	0.0183573	0.103776	-0.156531	0.0233681
179	ZNF683	ZNF683	ENSG00000176083	growth	0.0184328	0.103776	-0.329274	0.108421
328	ETS2	ETS2	ENSG00000157557	growth	0.0184627	0.103776	0.0158009	0.00865087
333	HOXC6	HOXC6	ENSG00000197757	sex	0.0184987	0.284699	0.0846676	0.0104796
329	FOXI1	FOXI1	ENSG00000168269	ebv	0.0186745	0.0980707	0.0525876	0.0128355
359	ZBTB22	ZBTB22	ENSG00000236104	phase	0.0187079	0.198253	-0.0701166	0.0179962
223	p-PKC(pan)betaII(S660).80kDa	PRKCB	ENSG00000166501	growth	0.0188885	0.104047	0.0982992	0.0287981
237	FOXO3A	FOXO3	ENSG00000118689	mtdna	0.0189899	0.307943	0.143517	0.0148314
71	HMX1	HMX1	ENSG00000215612	phase	0.0191931	0.198253	-0.387377	0.0944236
159	AFF1.50kDa	AFF1	ENSG00000172493	growth	0.019548	0.105568	-0.0141905	0.0246927
308	HIVEP1	HIVEP1	ENSG00000095951	phase	0.0195685	0.198253	-0.0181115	0.0092228
324	ZNF57	ZNF57	ENSG00000171970	mtdna	0.0201369	0.312345	0.0903011	0.0224399
20	MED12.50kDa	MED12	ENSG00000184634	phase	0.0201441	0.198253	-0.0776087	0.0193022
72	HTT	HTT	ENSG00000197386	ebv	0.0201853	0.104005	0.287518	0.0309559
41	IKZF3	IKZF3	ENSG00000161405	growth	0.0203946	0.108022	0.159405	0.0302797
62	APTX	APTX	ENSG00000137074	phase	0.0206933	0.198253	0.466425	0.217552
213	CRKL	CRKL	ENSG00000099942	atp	0.0208237	0.11037	-0.0952614	0.0326549
6	FOXO3A.25-50	FOXO3	ENSG00000118689	sex	0.0208365	0.299383	-0.45423	0.206325
246	EYA1	EYA1	ENSG00000104313	growth	0.0208712	0.108213	-0.0205284	0.014477
74	MAGEA9	MAGEA9	ENSG00000166008	atp	0.0211564	0.11037	0.466443	0.217569
339	NY-REN-34	PHF11	ENSG00000136147	ebv	0.0215104	0.106468	0.0296229	0.00726304
431	ZNF414	ZNF414	ENSG00000133250	sex	0.0216143	0.299383	0.0206346	0.0134025
131	AFF2.50kDa	AFF2	ENSG0000155966	growth	0.0216664	0.108213	-0.151775	0.0239154
336	LRRC14	LRRC14	ENSG00000160959	ebv	0.0217662	0.106468	0.0213191	0.00556362
293	ZMYND11	ZMYND11	ENSG00000015171	ebv	0.0218331	0.106468	0.0160628	0.0136228
277	IRF4	IRF4	ENSG00000137265	growth	0.0219203	0.108213	0.113699	0.0149022
373	TIAL1	TIAL1	ENSG00000151923	growth	0.0220022	0.108213	0.0220568	0.0192444
336	LRRC14	LRRC14	ENSG00000160959	phase	0.0222123	0.206358	0.022315	0.00552563
341	SETD4	SETD4	ENSG00000185917	atp	0.0225387	0.11037	0.0112794	0.0111458
354	HMX1	HMX1	ENSG00000215612	atp	0.0226922	0.11037	-0.136828	0.01132
266	ZNF691	ZNF691	ENSG00000164011	atp	0.0228144	0.11037	-0.00407796	0.021746
422	p-PDK1.(S241)	PDK1	ENSG00000152256	atp	0.0228215	0.11037	-0.0191997	0.0125912
21	MED12.70kDa	MED12	ENSG00000184634	ebv	0.0229349	0.108952	-0.115435	0.0197924
366	IKZF4	IKZF4	ENSG00000123411	ebv	0.0231404	0.108952	-0.00385892	0.00896685
8	HOXD1	HOXD1	ENSG00000128645	phase	0.0232089	0.209274	-0.276604	0.0765097
435	CREB5	CREB5	ENSG00000146592	atp	0.0235647	0.111638	0.0404878	0.0175698
149	ZBTB6	ZBTB6	ENSG00000186130	ebv	0.0236842	0.109623	-0.390967	0.152855
54	WHSC1	WHSC1	ENSG00000109685	growth	0.025184	0.120837	-0.16218	0.0202061
139	GTF2A2.75kDa	GTF2A2	ENSG00000140307	growth	0.0254465	0.120837	-0.0251543	0.0177474
338	MKX	MKX	ENSG00000150051	atp	0.0256148	0.118924	-0.0321422	0.00771504
199	PKCzeta(C24)	PRKCZ	ENSG00000067606	growth	0.0260013	0.121379	-0.0407007	0.0186854
245	ETV1	ETV1	ENSG00000006468	mtdna	0.0264773	0.393579	0.102441	0.0141699
308	HIVEP1	HIVEP1	ENSG00000095951	ebv	0.0268301	0.121776	0.0131647	0.00827552
385	ATF-2	ATF2	ENSG00000115966	phase	0.0272853	0.231902	-0.154405	0.0151871
239	IRF5	IRF5	ENSG00000128604	phase	0.02745	0.231902	-0.0386198	0.011591
313	PLRG1	PLRG1	ENSG00000171566	ebv	0.0275503	0.121776	0.0878444	0.00702645
23	HLXB9.60kDa	MNX1	ENSG00000130675	growth	0.0277122	0.12721	0.0456743	0.0241586
262	ZNF319	ZNF319	ENSG00000166188	ebv	0.0279433	0.121776	-0.0761386	0.018108
323	ZNF426	ZNF426	ENSG00000130818	phase	0.0279876	0.231902	0.0336065	0.0119933
441	MYST4	MYST4	ENSG00000156650	ebv	0.0280936	0.121776	0.0350594	0.0131835
317	GATA4	SLC6A11	ENSG00000132164	ebv	0.0286505	0.121947	0.0986065	0.0165656
9	KLF3	KLF3	ENSG00000109787	mtdna	0.0287906	0.410847	0.0756045	0.0131308
89	CIAO1	CIAO1	ENSG00000144021	sex	0.028877	0.342025	-0.234344	0.0383038
298	AIRE	AIRE	ENSG00000160224	ebv	0.0290261	0.121947	-0.187	0.0302432
17	CECR6	CECR6	ENSG00000183307	atp	0.0294403	0.134004	0.182532	0.0155991
331	HLX	HLX	ENSG00000136630	ebv	0.0294976	0.12205	-0.0253947	0.0123985
330	FOXO3A	FOXO3	ENSG00000118689	sex	0.0308749	0.342025	-0.0351953	0.00684925
78	TAF15	TAF15	ENSG00000172660	growth	0.0309269	0.139639	-0.140791	0.0441871
147	SCML1	SCML1	ENSG00000047634	ebv	0.0312108	0.127211	0.00116309	0.0182497
366	IKZF4	IKZF4	ENSG00000123411	sex	0.0316675	0.342025	-0.0482035	0.00800323
230	p-SGK.(T256)	SGK1	ENSG00000118515	sex	0.0321142	0.342025	0.105022	0.0152462
171	FAK	PTK2	ENSG00000169398	growth	0.0326104	0.144255	0.15484	0.01912
168	NCKAP1L.150kDa	NCKAP1L	ENSG00000123338	growth	0.0329966	0.144255	-0.291844	0.0851727
404	STAT1	STAT1	ENSG00000115415	sex	0.0331455	0.342025	-0.165815	0.0283713
238	IRF5	IRF5	ENSG00000128604	phase	0.0335564	0.270728	-0.0201556	0.00876293
361	ZNF645	ZNF645	ENSG00000175809	growth	0.0338262	0.145571	0.111935	0.0143407
65	BAZ1A.40kDa	BAZ1A	ENSG00000198604	atp	0.0342812	0.152737	-0.0137895	0.0239953
319	ZNF306	ZKSCAN3	ENSG00000189298	atp	0.0348717	0.152737	0.0262565	0.0185419
405	TUBA	TUB	NA	growth	0.0349475	0.148082	0.017476	0.0276186
272	EBF2	EBF2	ENSG00000221818	ebv	0.0359563	0.144397	0.0730231	0.0102778
380	ZNF688	ZNF688	ENSG00000229809	mtdna	0.0360736	0.458562	0.183091	0.00985359
217	p-4E-BP1.(T37/46).50kDa	EIF4EBP1	ENSG00000187840	mtdna	0.0361435	0.458562	-0.262598	0.0689579
333	HOXC6	HOXC6	ENSG00000197757	growth	0.0363134	0.149856	-0.0120617	0.00824338
248	GSCL	GSC2	ENSG00000063515	phase	0.036343	0.280841	-0.0346484	0.0145529
264	ZNF575	ZNF575	ENSG00000176472	mtdna	0.0363444	0.458562	-0.079255	0.0136722
133	C3orf31	C3orf31	ENSG00000144559	growth	0.0364543	0.149856	-0.242258	0.0338878
212	Collagen.Type.V.(COL5A2).220kDa	COL5A2	ENSG00000204262	phase	0.0369686	0.280841	-0.278882	0.0777753
309	HOXB7	HOXB7	ENSG00000120087	ebv	0.0371635	0.147005	0.0254115	0.00967231
320	ZNF286	ZNF286	ENSG00000187607	sex	0.0374336	0.342025	0.070127	0.00794109
94	MBD1	MBD1	ENSG00000141644	phase	0.0375581	0.280841	0.112708	0.0296868
370	PRDM2	PRDM2	ENSG00000116731	ebv	0.0376821	0.147005	0.0669609	0.00969244
425	p-Raf.(S338)	RAF1	ENSG00000132155	growth	0.038294	0.154956	0.00789969	0.0107039
380	ZNF688	ZNF688	ENSG00000229809	growth	0.0388201	0.154956	0.00864486	0.00956737
293	ZMYND11	ZMYND11	ENSG00000015171	phase	0.0390112	0.282227	-0.0427157	0.0109922
276	HMGB3	HMGB3	ENSG00000029993	mtdna	0.0391258	0.458562	0.0509991	0.0127218
372	TARDBP	TARDBP	ENSG00000120948	ebv	0.0391788	0.1503	0.0413948	0.0108769
399	IkBalpha	NFKBIA	ENSG00000100906	mtdna	0.0395077	0.458562	0.162213	0.0241176
300	COPS2	COPS2	ENSG00000166200	ebv	0.0400999	0.1503	0.0467241	0.010871
315	RB1	RB1	ENSG00000139687	ebv	0.040178	0.1503	0.0771357	0.0078785
215	p-4E-BP1.(S65)	EIF4EBP1	ENSG00000187840	phase	0.0402544	0.282227	0.13439	0.035782
197	PLCgamma1	PLCG1	ENSG00000124181	phase	0.0405051	0.282227	-0.0524797	0.0156416
269	BARHL2	BARHL2	ENSG00000143032	growth	0.041211	0.16215	0.112178	0.0168907
172	SEMA4A	SEMA4A	ENSG00000196189	mtdna	0.0417475	0.458562	0.273292	0.0746887
356	FBXL11	KDM2A	ENSG00000173120	growth	0.0420141	0.162981	0.00514484	0.00963253
141	HOXD10.75kDa	HOXD10	ENSG00000128710	sex	0.0420904	0.342025	-0.294958	0.0870004
28	SP100.90kDa	SP100	ENSG00000067066	atp	0.0422047	0.180352	-0.256302	0.0656906
268	ZNF778	ZNF778	ENSG00000170100	atp	0.0427304	0.180352	0.0848036	0.0148392
187	GAB1(phosp).Ab-13.115kDa	GAB1	ENSG00000109458	sex	0.0434132	0.342025	0.052935	0.00897276
333	HOXC6	HOXC6	ENSG00000197757	phase	0.0434542	0.290825	-0.0321573	0.00766203
432	ZNF433	ZNF433	ENSG00000197647	phase	0.0436363	0.290825	0.0823212	0.0143772
195	c-Myc	MYC	ENSG00000136997	growth	0.0437854	0.167493	0.221761	0.0299269
287	RAXL1	RAX2	ENSG00000173976	sex	0.0438798	0.342025	0.0932467	0.0101526
225	p-PTEN.(S380)	PTEN	ENSG00000171862	sex	0.0439006	0.342025	-0.0849281	0.00885673
99	NR2C1	NR2C1	ENSG00000120798	mtdna	0.0440283	0.458562	0.378133	0.033998
12	ZNF266.50-75	ZNF266	ENSG00000174652	atp	0.0440811	0.182731	0.0608077	0.0113379
78	TAF15	TAF15	ENSG00000172660	ebv	0.0441201	0.162816	0.269124	0.0383008
148	SPHK2	SPHK2	ENSG00000063176	growth	0.0447809	0.168955	0.29547	0.034211
436	TLX2	TLX2	ENSG00000115297	ebv	0.0455991	0.166031	-0.00390688	0.0156092
306	GATA4	GATA4	ENSG00000136574	mtdna	0.0457922	0.458562	-0.0686296	0.0101335
207	Src.A072	SRC	ENSG00000197122	atp	0.0468368	0.184639	-0.269871	0.0728304
278	ISL2	ISL2	ENSG00000159556	sex	0.0471674	0.342025	0.0243562	0.0073441
50	TRIM13.25kDa	TRIM13	ENSG00000204977	mtdna	0.047216	0.458562	-0.213914	0.0288973
327	DMTF1	DMTF1	ENSG00000135164	growth	0.0482116	0.17944	-0.0207754	0.00772448
8	HOXD1	HOXD1	ENSG00000128645	ebv	0.0482224	0.173272	0.235893	0.0556455
212	Collagen.Type.V.(COL5A2).220kDa	COL5A2	ENSG00000204262	sex	0.048634	0.342025	0.278672	0.0776583
5	FOXO3A.<25	FOXO3	ENSG00000118689	mtdna	0.048743	0.458562	-0.180139	0.0324499
389	P15.INK4B	CDKN2B	ENSG00000147883	sex	0.0487526	0.342025	0.144196	0.0229925
108	ZNF79	ZNF79	ENSG00000196152	phase	0.0488921	0.302646	-0.21677	0.0330496
393	GSK3alpha	GSK3A	ENSG00000105723	sex	0.0489055	0.342025	0.035921	0.0318871
34	ZNF703	ZNF703	ENSG00000183779	growth	0.0490269	0.179462	-0.002632	0.00963005
422	p-PDK1.(S241)	PDK1	ENSG00000152256	phase	0.0493408	0.302646	-0.0313221	0.00935005
367	MED16	MED16	ENSG00000175221	growth	0.0495248	0.179462	-0.244963	0.0178717
99	NR2C1	NR2C1	ENSG00000120798	atp	0.0495757	0.184639	-0.195701	0.0322783
