# Supplementary material for: Identification and Validation of Genetic Variants that Influence Transcription Factor and Cell Signaling Protein Levels
Source: Am J Hum Genet. 2014 Aug 7;95(2):194–208. doi: 10.1016/j.ajhg.2014.07.005 (PMC4129400; doi:10.1016/j.ajhg.2014.07.005)
Supplement: Table S8. Significant RNA-Seq Covariate Associations [file mmc8.xlsx]

## Sheet: Table S7 - Significant RNA Cova
gene	hgnc_symbol	Covariate	P.value	Q.value	R	R^2
ENSG00000070761	C16orf80	growth	7.23e-07	0.00014288	0.436071	0.190158
ENSG00000073861	TBX21	growth	2.39e-06	0.000206649	-0.486311	0.236498
ENSG00000138073	PREB	growth	3.14e-06	0.000206649	-0.470087	0.220982
ENSG00000163508	EOMES	growth	5.21e-06	0.000257298	-0.404858	0.16391
ENSG00000175832	ETV4	growth	0.000105588	0.00417391	0.354321	0.125544
ENSG00000187840	EIF4EBP1	growth	0.000267101	0.00764115	0.367792	0.135271
ENSG00000139687	RB1	growth	0.00027062	0.00764115	-0.252183	0.0635963
ENSG00000018189	RUFY3	sex	0.000610952	0.0721179	-0.367554	0.135096
ENSG00000189164	ZNF527	sex	0.00134052	0.0721179	0.251506	0.0632552
ENSG00000158805	ZNF276	sex	0.00149948	0.0721179	-0.330858	0.109467
ENSG00000136997	MYC	growth	0.00157175	0.035488	0.270379	0.0731049
ENSG00000196456	ZNF775	phase	0.00166304	0.11377	-0.342173	0.117083
ENSG00000158805	ZNF276	growth	0.00169827	0.035488	-0.330014	0.10891
ENSG00000110092	CCND1	phase	0.00173719	0.11377	0.329693	0.108698
ENSG00000181555	SETD2	growth	0.0017955	0.035488	0.228285	0.0521139
ENSG00000126870	WDR60	phase	0.00186632	0.11377	-0.316702	0.1003
ENSG00000110777	POU2AF1	sex	0.00191211	0.0721179	-0.330358	0.109137
ENSG00000163508	EOMES	atp	0.00208542	0.332622	0.266267	0.0708982
ENSG00000118513	MYB	phase	0.00222784	0.11377	0.310612	0.0964796
ENSG00000018189	RUFY3	growth	0.00241963	0.0434763	-0.324769	0.105475
ENSG00000141644	MBD1	sex	0.00253478	0.0721179	-0.307037	0.0942714
ENSG00000197162	ZNF785	growth	0.00264608	0.0435831	-0.300501	0.0903007
ENSG00000171970	ZNF57	phase	0.00272047	0.11377	0.318155	0.101223
ENSG00000126870	WDR60	sex	0.00285143	0.0721179	-0.277864	0.0772086
ENSG00000129654	FOXJ1	atp	0.0028878	0.332622	-0.386685	0.149525
ENSG00000118985	ELL2	growth	0.00308752	0.0469422	-0.33999	0.115593
ENSG00000204519	ZNF551	growth	0.00336657	0.0475287	0.22695	0.0515062
ENSG00000166402	TUB	phase	0.00337152	0.11377	-0.399538	0.159631
ENSG00000163508	EOMES	sex	0.00345373	0.0748724	-0.24292	0.05901
ENSG00000204519	ZNF551	phase	0.00348338	0.11377	0.243771	0.0594241
ENSG00000073861	TBX21	atp	0.00387015	0.332622	0.286346	0.0819939
ENSG00000124813	RUNX2	growth	0.00418127	0.0534028	-0.343471	0.117972
ENSG00000148411	NACC2	growth	0.00432302	0.0534028	-0.272804	0.074422
ENSG00000117036	ETV3	phase	0.00444867	0.127136	0.257048	0.0660736
ENSG00000065361	ERBB3	growth	0.00496262	0.0576978	-0.345664	0.119483
ENSG00000063176	SPHK2	atp	0.00527918	0.340292	0.264043	0.0697185
ENSG00000196812	ZSCAN16	mtdna	0.00572453	0.791247	0.303008	0.0918139
ENSG00000145675	PIK3R1	sex	0.00576762	0.109405	-0.236128	0.0557565
ENSG00000174652	ZNF266	growth	0.00651396	0.0715269	-0.300374	0.0902244
ENSG00000197044	ZNF441	growth	0.00729937	0.0759326	-0.210577	0.0443428
ENSG00000204519	ZNF551	sex	0.00815016	0.137422	0.201262	0.0405066
ENSG00000165804	ZNF219	atp	0.00860347	0.372346	0.256992	0.066045
ENSG00000196189	SEMA4A	atp	0.00880698	0.372346	-0.269362	0.0725557
ENSG00000119547	ONECUT2	ebv	0.00892216	0.736737	-0.313263	0.098134
ENSG00000157557	ETS2	phase	0.00964067	0.188437	0.237618	0.0564624
ENSG00000119547	ONECUT2	phase	0.00990273	0.188437	0.309689	0.0959075
ENSG00000008441	NFIX	sex	0.0100144	0.138667	0.255126	0.0650891
ENSG00000103343	ZNF174	mtdna	0.0101526	0.791247	0.264544	0.0699837
ENSG00000163508	EOMES	phase	0.010224	0.188437	-0.230289	0.0530332
ENSG00000054654	SYNE2	phase	0.0103051	0.188437	-0.250537	0.0627688
ENSG00000085721	RRN3	ebv	0.0105863	0.736737	-0.227263	0.0516485
ENSG00000198793	MTOR	sex	0.0106538	0.138667	-0.230317	0.0530461
ENSG00000129993	CBFA2T3	atp	0.0107194	0.372346	-0.237453	0.0563837
ENSG00000139687	RB1	sex	0.0109653	0.138667	-0.168991	0.028558
ENSG00000165804	ZNF219	phase	0.0109991	0.188437	-0.260703	0.067966
ENSG00000142208	AKT1	mtdna	0.0119544	0.791247	0.224749	0.0505122
ENSG00000198604	BAZ1A	phase	0.0121083	0.188437	-0.224667	0.0504753
ENSG00000108270	AATF	phase	0.0123631	0.188437	0.235579	0.0554975
ENSG00000141510	TP53	growth	0.0126692	0.123597	0.260479	0.0678492
ENSG00000136630	HLX	atp	0.0127312	0.372346	0.310051	0.0961316
ENSG00000050344	NFE2L3	atp	0.012997	0.372346	-0.214437	0.0459831
ENSG00000144218	AFF3	phase	0.0135276	0.193299	-0.28045	0.0786521
ENSG00000182087	C19orf6	growth	0.0141795	0.123597	-0.257061	0.0660802
ENSG00000174586	ZNF497	growth	0.0142896	0.123597	-0.267371	0.0714871
ENSG00000144218	AFF3	growth	0.0143826	0.123597	0.257634	0.0663752
ENSG00000198604	BAZ1A	growth	0.0150653	0.123975	-0.201501	0.0406025
ENSG00000008441	NFIX	growth	0.0156811	0.123975	0.240897	0.0580315
ENSG00000124181	PLCG1	atp	0.0168301	0.411503	-0.217156	0.0471569
ENSG00000095574	IKZF5	phase	0.0170177	0.210787	0.235864	0.0556316
ENSG00000137161	CNPY3	phase	0.017071	0.210787	-0.312486	0.0976478
ENSG00000143842	SOX13	growth	0.0174645	0.128564	-0.285858	0.0817145
ENSG00000167785	ZNF558	phase	0.0175174	0.210787	0.291115	0.0847477
ENSG00000133250	ZNF414	growth	0.0175625	0.128564	0.187273	0.0350711
ENSG00000141644	MBD1	ebv	0.0176368	0.736737	0.257868	0.0664961
ENSG00000115085	ZAP70	growth	0.0182357	0.128724	-0.276822	0.0766305
ENSG00000169047	IRS1	atp	0.0183095	0.411503	-0.197629	0.0390573
ENSG00000105221	AKT2	sex	0.0184513	0.188408	-0.205905	0.0423969
ENSG00000067606	PRKCZ	atp	0.0197633	0.411503	0.239129	0.0571829
ENSG00000157557	ETS2	growth	0.0203609	0.134424	0.196284	0.0385272
ENSG00000103319	EEF2K	growth	0.0204034	0.134424	0.223904	0.0501331
ENSG00000182087	C19orf6	sex	0.020657	0.188408	-0.239406	0.0573153
ENSG00000147883	CDKN2B	atp	0.0207478	0.411503	0.252294	0.0636523
ENSG00000170100	ZNF778	sex	0.0208145	0.188408	-0.200568	0.0402274
ENSG00000196867	ZFP28	sex	0.020931	0.188408	0.27127	0.0735874
ENSG00000173068	BNC2	phase	0.0213185	0.243699	-0.327782	0.107441
ENSG00000186020	ZNF529	mtdna	0.0216009	0.791247	-0.218036	0.0475399
ENSG00000135164	DMTF1	sex	0.0218522	0.188408	-0.189467	0.0358976
ENSG00000129993	CBFA2T3	growth	0.0220222	0.134595	0.206365	0.0425867
ENSG00000164330	EBF1	growth	0.0220942	0.134595	0.206704	0.0427267
ENSG00000175691	ZNF77	sex	0.0223481	0.188408	0.192937	0.0372246
ENSG00000074800	ENO1	growth	0.0224723	0.134595	0.190434	0.036265
ENSG00000145741	BTF3	growth	0.0233178	0.135543	0.191916	0.0368319
ENSG00000117475	BLZF1	growth	0.0245853	0.135543	-0.210462	0.0442944
ENSG00000087302	C14orf166	phase	0.0246744	0.258749	0.246934	0.0609766
ENSG00000147789	ZNF7	growth	0.0246879	0.135543	-0.218214	0.0476173
ENSG00000170468	C14orf169	phase	0.0248986	0.258749	0.218982	0.0479533
ENSG00000129654	FOXJ1	mtdna	0.0254198	0.791247	0.291462	0.0849498
ENSG00000095574	IKZF5	growth	0.0261773	0.139836	0.203116	0.041256
ENSG00000156639	ZFAND3	ebv	0.026633	0.736737	-0.209831	0.044029
ENSG00000169871	TRIM56	growth	0.0270167	0.140523	-0.219506	0.0481828
ENSG00000170100	ZNF778	phase	0.0273713	0.272079	0.208063	0.0432904
ENSG00000171970	ZNF57	mtdna	0.0276583	0.791247	-0.223328	0.0498756
ENSG00000165804	ZNF219	growth	0.027879	0.141289	-0.20753	0.0430687
ENSG00000126870	WDR60	ebv	0.0282192	0.736737	0.217767	0.0474226
ENSG00000139687	RB1	mtdna	0.0285896	0.791247	0.153077	0.0234325
ENSG00000159556	ISL2	growth	0.0287674	0.142147	0.240833	0.0580004
ENSG00000179388	EGR3	sex	0.0302018	0.229347	0.191572	0.0366999
ENSG00000146592	CREB5	phase	0.0305375	0.282579	0.168422	0.0283661
ENSG00000100393	MIR1281	sex	0.0306677	0.229347	-0.17176	0.0295014
ENSG00000196793	ZNF239	ebv	0.0308305	0.736737	0.25598	0.0655259
ENSG00000111640	GAPDH	phase	0.0308996	0.282579	-0.239977	0.057589
ENSG00000185591	SP1	growth	0.0312328	0.149628	0.1677	0.0281234
ENSG00000167800	TBX10	growth	0.0317955	0.149628	0.267921	0.0717818
ENSG00000197122	SRC	ebv	0.0322595	0.736737	-0.181843	0.0330667
ENSG00000118985	ELL2	ebv	0.03301	0.736737	0.258288	0.0667128
ENSG00000118513	MYB	sex	0.0331992	0.229347	-0.194261	0.0377373
ENSG00000159556	ISL2	sex	0.0332495	0.229347	0.23189	0.0537729
ENSG00000204977	TRIM13	mtdna	0.0342842	0.791247	-0.195284	0.0381357
ENSG00000167800	TBX10	atp	0.0349841	0.644299	-0.269936	0.0728655
ENSG00000162924	REL	growth	0.0356477	0.158138	0.160761	0.0258441
ENSG00000171467	ZNF318	growth	0.0360494	0.158138	0.21277	0.0452709
ENSG00000166402	TUB	ebv	0.0365584	0.736737	0.278575	0.077604
ENSG00000204519	ZNF551	ebv	0.0371665	0.736737	-0.170033	0.0289113
ENSG00000131778	CHD1L	mtdna	0.0375508	0.791247	0.194842	0.0379633
ENSG00000115415	STAT1	growth	0.0382633	0.158138	-0.157358	0.0247616
ENSG00000124181	PLCG1	phase	0.0383028	0.305361	-0.196389	0.0385685
ENSG00000054654	SYNE2	growth	0.0384543	0.158138	-0.185512	0.0344146
ENSG00000149480	MTA2	growth	0.03894	0.158138	-0.181018	0.0327674
ENSG00000137161	CNPY3	growth	0.0390939	0.158138	0.249036	0.0620191
ENSG00000147789	ZNF7	mtdna	0.0394495	0.791247	-0.209332	0.0438198
ENSG00000160224	AIRE	mtdna	0.0395161	0.791247	-0.27903	0.0778578
ENSG00000136997	MYC	phase	0.0395849	0.305361	0.184867	0.0341757
ENSG00000117036	ETV3	ebv	0.0396434	0.736737	-0.182092	0.0331577
ENSG00000155545	MIER3	growth	0.0398034	0.158138	-0.180916	0.0327305
ENSG00000101040	ZMYND8	phase	0.0398217	0.305361	-0.208326	0.0433996
ENSG00000136574	GATA4	growth	0.0400045	0.158138	0.233408	0.0544791
ENSG00000008196	TFAP2B	phase	0.040222	0.305361	-0.229296	0.0525765
ENSG00000114770	ABCC5	phase	0.0407814	0.305361	-0.18582	0.0345291
ENSG00000065361	ERBB3	sex	0.0409661	0.270289	-0.244766	0.0599103
ENSG00000185129	PURA	phase	0.0414045	0.305361	-0.183913	0.0338239
ENSG00000175221	MED16	growth	0.0423539	0.164142	-0.190023	0.0361086
ENSG00000197124	ZNF682	atp	0.0440267	0.75678	-0.192184	0.0369348
ENSG00000100906	NFKBIA	phase	0.0441597	0.315503	0.213673	0.0456561
ENSG00000160113	NR2F6	sex	0.0450232	0.282669	0.192991	0.0372454
ENSG00000170100	ZNF778	growth	0.0461756	0.173512	-0.173667	0.0301603
ENSG00000063176	SPHK2	growth	0.0465402	0.173512	-0.18034	0.0325224
ENSG00000136574	GATA4	sex	0.0465679	0.282669	0.223677	0.0500313
ENSG00000188342	GTF2F2	phase	0.0466627	0.323283	0.169535	0.0287422
ENSG00000160113	NR2F6	growth	0.0474053	0.173512	0.192738	0.0371481
ENSG00000204262	COL5A2	mtdna	0.0484055	0.791247	0.205653	0.0422932
ENSG00000155545	MIER3	ebv	0.0485867	0.736737	-0.186276	0.0346989
ENSG00000150907	FOXO1	mtdna	0.0491883	0.791247	0.194966	0.0380118
ENSG00000159216	RUNX1	phase	0.0492906	0.331445	-0.221805	0.0491975
ENSG00000176472	ZNF575	mtdna	0.0497411	0.791247	-0.215328	0.0463662
ENSG00000185551	NR2F2	growth	0.0499731	0.178632	0.245253	0.0601492
