# Supplementary material for: Identification and Validation of Genetic Variants that Influence Transcription Factor and Cell Signaling Protein Levels
Source: Am J Hum Genet. 2014 Aug 7;95(2):194–208. doi: 10.1016/j.ajhg.2014.07.005 (PMC4129400; doi:10.1016/j.ajhg.2014.07.005)
Supplement: Table S9. pQTLs Identified at FDR = 0.20 [file mmc9.xlsx]

## Sheet: raw.pqtl.results.fdr.0.20.02201
SNP	ID	Protein	Gene	Ensembl.ID	Platform	Ab.Type	SNP.chr	BP	Recomb.block	Type	P.value	T.stat	R	R2	Model
chr16.74214722	440	DIDO1	DIDO1	ENSG00000101191	RPLA	pan-specific	chr16	74214722	21145	trans	5.55111e-17	8.32174	0.64613	0.253378	me
chr10.18096250	360	ZNF529	ZNF529	ENSG00000186020	RPLA	pan-specific	chr10	18096250	14379	trans	4.20837e-11	5.62924	0.45007	0.206015	me
rs751473	425	p-Raf.(S338)	RAF1	ENSG00000132155	RPLA	phospho	chr2	71784206	2602	trans	8.913e-11	5.98079	0.450152	0.201724	me
rs7232517	361	ZNF645	ZNF645	ENSG00000175809	RPLA	pan-specific	chr18	21828290	22497	trans	9.93543e-11	-6.30004	-0.436168	0.198915	me
chr3.99215329	431	ZNF414	ZNF414	ENSG00000133250	RPLA	pan-specific	chr3	99215329	4647	trans	1.05315e-10	-5.12761	-0.442312	0.200328	me
chr4.81526435	431	ZNF414	ZNF414	ENSG00000133250	RPLA	pan-specific	chr4	81526435	6118	trans	1.14905e-10	-5.3889	-0.450532	0.199598	me
chr4.81472331	360	ZNF529	ZNF529	ENSG00000186020	RPLA	pan-specific	chr4	81472331	6118	trans	1.41825e-10	5.48949	0.442121	0.195957	me
chr12.69050459	431	ZNF414	ZNF414	ENSG00000133250	RPLA	pan-specific	chr12	69050459	17291	trans	1.91631e-10	-4.80938	-0.456496	0.195303	me
chr7.64218739	431	ZNF414	ZNF414	ENSG00000133250	RPLA	pan-specific	chr7	64218739	10775	trans	2.44035e-10	-5.32707	-0.435745	0.193265	me
chr20.indel.32614891	377	ZMYND11	ZMYND11	ENSG00000015171	RPLA	pan-specific	chr20	32614891	24044	trans	2.79794e-10	-6.0202	-0.584499	0.280982	me
chr5.15025526	431	ZNF414	ZNF414	ENSG00000133250	RPLA	pan-specific	chr5	15025526	7277	trans	5.11343e-10	-4.896	-0.42208	0.187001	me
rs4691394	234	STAT3B	STAT3	ENSG00000168610	MWA	pan-specific	chr4	158468483	6657	trans	5.6618e-10	-5.63107	-0.41991	0.173575	me
rs17020269	316	RUNX1	RUNX1	ENSG00000159216	RPLA	pan-specific	chr4	146653679	6571	trans	6.71518e-10	5.64068	0.516163	0.207585	me
chr16.indel.72446902	282	OVOL1	OVOL1	ENSG00000172818	RPLA	pan-specific	chr16	72446902	21132	trans	7.31161e-10	6.53134	0.496875	0.189086	me
rs2016050	422	p-PDK1.(S241)	PDK1	ENSG00000152256	RPLA	phospho	chr5	135770149	8130	trans	7.44022e-10	5.60499	0.437581	0.184701	me
chr12.68857421	431	ZNF414	ZNF414	ENSG00000133250	RPLA	pan-specific	chr12	68857421	17290	trans	7.67735e-10	-4.97114	-0.437381	0.183541	me
rs3893175	244	EP300	EP300	ENSG00000100393	RPLA	pan-specific	chr4	149041070	6587	trans	7.84857e-10	6.46916	0.501139	0.150424	me
chr19.1503973	431	ZNF414	ZNF414	ENSG00000133250	RPLA	pan-specific	chr19	1503973	23144	trans	8.53495e-10	-4.88521	-0.4331	0.182637	me
chr9.38397126	431	ZNF414	ZNF414	ENSG00000133250	RPLA	pan-specific	chr9	38397126	13335	trans	1.13633e-09	-4.73661	-0.44053	0.18019	me
chr18.75061510	317	GATA4	SLC6A11	ENSG00000132164	RPLA	pan-specific	chr18	75061510	23122	trans	1.15888e-09	-5.0427	-0.580616	0.1942	me
rs7331659	187	GAB1(phosp).Ab-13.115kDa	GAB1	ENSG00000109458	MWA	pan-specific	chr13	105131053	18737	trans	1.18147e-09	6.14932	0.415546	0.173148	me
chr7.22957407	431	ZNF414	ZNF414	ENSG00000133250	RPLA	pan-specific	chr7	22957407	10465	trans	1.22467e-09	-4.6509	-0.437935	0.179549	me
chr12.69206636	431	ZNF414	ZNF414	ENSG00000133250	RPLA	pan-specific	chr12	69206636	17292	trans	1.60199e-09	-4.61524	-0.434922	0.177245	me
rs16911722	254	TFAP2	TFAP2A	ENSG00000137203	RPLA	pan-specific	chr11	12872905	15642	trans	1.77047e-09	-6.17695	-0.452224	0.196391	me
chr9.1399650	355	IRF4	IRF4	ENSG00000137265	RPLA	pan-specific	chr9	1399650	12874	trans	2.27728e-09	-5.3941	-0.411624	0.173377	me
rs7943356	244	EP300	EP300	ENSG00000100393	RPLA	pan-specific	chr11	100378736	16272	trans	2.28998e-09	6.45807	0.494785	0.140441	me
chr10.indel.32116805	237	FOXO3A	FOXO3	ENSG00000118689	RPLA	pan-specific	chr10	32116805	14519	trans	2.33567e-09	-5.1502	-0.411987	0.174002	me
chr7.64218719	422	p-PDK1.(S241)	PDK1	ENSG00000152256	RPLA	phospho	chr7	64218719	10775	trans	2.34146e-09	-5.50442	-0.413913	0.17483	me
chr5.97670552	359	ZBTB22	ZBTB22	ENSG00000236104	RPLA	pan-specific	chr5	97670552	7884	trans	2.73006e-09	-5.17973	-0.415962	0.170993	me
chr10.49776885	235	BACT	ACTB	ENSG00000075624	RPLA	pan-specific	chr10	49776885	14588	trans	2.73846e-09	-6.27299	-0.511732	0.0889871	me
chr7.20042546	431	ZNF414	ZNF414	ENSG00000133250	RPLA	pan-specific	chr7	20042546	10425	trans	2.79303e-09	-4.47353	-0.403255	0.172459	me
chr5.132009035	250	IKZF4	IKZF4	ENSG00000123411	RPLA	pan-specific	chr5	132009035	8097	trans	3.01306e-09	6.48384	0.456356	0.187894	me
chr11.15700743	431	ZNF414	ZNF414	ENSG00000133250	RPLA	pan-specific	chr11	15700743	15669	trans	3.04673e-09	-5.01392	-0.411056	0.171709	me
chr4.110222680	431	ZNF414	ZNF414	ENSG00000133250	RPLA	pan-specific	chr4	110222680	6322	trans	3.52995e-09	-5.01396	-0.417858	0.170436	me
chr12.67577762	431	ZNF414	ZNF414	ENSG00000133250	RPLA	pan-specific	chr12	67577762	17274	trans	3.64709e-09	-4.2124	-0.401227	0.170153	me
chr2.12201457	431	ZNF414	ZNF414	ENSG00000133250	RPLA	pan-specific	chr2	12201457	2096	trans	3.80729e-09	-4.55543	-0.405178	0.169781	me
chr2.151198607	180	ZNF778	ZNF778	ENSG00000170100	MWA	pan-specific	chr2	151198607	3128	trans	3.81098e-09	6.62039	0.631719	0.399069	fe
chr14.72343880	305	FOXN2	FOXN2	ENSG00000170802	RPLA	pan-specific	chr14	72343880	19379	trans	4.38592e-09	5.67356	0.452668	0.218241	me
chr11.104960122	374	TRIM26	TRIM26	ENSG00000137313	RPLA	pan-specific	chr11	104960122	16306	trans	5.09775e-09	-5.03867	-0.503771	0.250099	me
chr4.162167569	187	GAB1(phosp).Ab-13.115kDa	GAB1	ENSG00000109458	MWA	pan-specific	chr4	162167569	6676	trans	5.12921e-09	5.52365	0.417647	0.160914	me
chr4.4166216	74	MAGEA9	MAGEA9	ENSG00000166008	MWA	pan-specific	chr4	4166216	5507	trans	5.23376e-09	-6.54223	-0.627206	0.393387	fe
rs7320192	314	PREB	PREB	ENSG00000138073	RPLA	pan-specific	chr13	69976773	18398	trans	5.52564e-09	5.63292	0.51396	0.264475	me
chr6.indel.97319447	279	LMX1A	LMX1A	ENSG00000162761	RPLA	pan-specific	chr6	97319447	9462	trans	5.65976e-09	6.13654	0.514125	0.136499	me
chr1.28984811	431	ZNF414	ZNF414	ENSG00000133250	RPLA	pan-specific	chr1	28984811	293	trans	6.03394e-09	-4.29129	-0.396348	0.165787	me
chr17.76834216	355	IRF4	IRF4	ENSG00000137265	RPLA	pan-specific	chr17	76834216	22185	trans	6.10184e-09	-5.02981	-0.3956	0.164884	me
chr7.57024431	431	ZNF414	ZNF414	ENSG00000133250	RPLA	pan-specific	chr7	57024431	10773	trans	6.57074e-09	-4.68644	-0.397583	0.165046	me
rs11117722	106	TBX5	TBX5	ENSG00000089225	MWA	pan-specific	chr1	215143186	1556	trans	6.62586e-09	6.48403	0.623803	0.38913	fe
chr16.indel.66608999	97	BTBD14A	NACC2	ENSG00000148411	MWA	pan-specific	chr16	66608999	21103	trans	6.83609e-09	6.47631	0.623349	0.388564	fe
rs7998111	431	ZNF414	ZNF414	ENSG00000133250	RPLA	pan-specific	chr13	54690521	18325	trans	6.89297e-09	-4.36511	-0.400642	0.164629	me
chr3.23780393	69	GTF2A1	GTF2A1	ENSG00000165417	MWA	pan-specific	chr3	23780393	4152	trans	7.326e-09	6.45921	0.622341	0.387308	fe
chr10.49776885	241	TBX19	TBX19	ENSG00000143178	RPLA	pan-specific	chr10	49776885	14588	trans	7.60683e-09	-5.90701	-0.472412	0.106888	me
chr2.101186920	431	ZNF414	ZNF414	ENSG00000133250	RPLA	pan-specific	chr2	101186920	2746	trans	7.98335e-09	-4.29067	-0.393182	0.16335	me
rs4721527	440	DIDO1	DIDO1	ENSG00000101191	RPLA	pan-specific	chr7	2273181	10210	trans	7.98505e-09	5.5524	0.499472	0.105545	me
chr6.25416112	214	p-EF2k(S366)	EEF2K	ENSG00000103319	MWA	pan-specific	chr6	25416112	8960	trans	8.02693e-09	6.43662	0.621004	0.385647	fe
rs8084771	316	RUNX1	RUNX1	ENSG00000159216	RPLA	pan-specific	chr18	27355684	22557	trans	8.32628e-09	-5.38557	-0.504026	0.182997	me
chr7.57344056	306	GATA4	GATA4	ENSG00000136574	RPLA	pan-specific	chr7	57344056	10773	trans	8.72118e-09	5.1061	0.465626	0.211095	me
rs9812277	122	TFCP2L1	TFCP2L1	ENSG00000115112	MWA	pan-specific	chr3	188560925	5344	trans	8.85329e-09	6.41237	0.619564	0.38386	fe
chr18.54748374	51	TRIM13.50kDa	TRIM13	ENSG00000204977	MWA	pan-specific	chr18	54748374	22780	trans	9.09852e-09	6.40561	0.619161	0.383361	fe
chr2.indel.37168315	431	ZNF414	ZNF414	ENSG00000133250	RPLA	pan-specific	chr2	37168315	2330	trans	9.13544e-09	-4.26541	-0.417498	0.162175	me
chr2.101184986	431	ZNF414	ZNF414	ENSG00000133250	RPLA	pan-specific	chr2	101184986	2745	trans	9.3568e-09	-4.27928	-0.39188	0.161966	me
rs16876798	188	GAB1(phosp).Ab-13.77kDa	GAB1	ENSG00000109458	MWA	pan-specific	chr4	24706960	5748	trans	9.62737e-09	5.59713	0.409758	0.166613	me
rs1323310	431	ZNF414	ZNF414	ENSG00000133250	RPLA	pan-specific	chr20	16028832	23929	trans	9.68634e-09	-4.85314	-0.400153	0.161664	me
chr21.32232216	431	ZNF414	ZNF414	ENSG00000133250	RPLA	pan-specific	chr21	32232216	24652	trans	9.74603e-09	-4.27247	-0.392693	0.16161	me
rs480003	413	ESR1	ESR1	ENSG00000091831	RPLA	pan-specific	chr4	138099067	6495	trans	1.00138e-08	-5.11239	-0.448192	0.150464	me
chr3.136157993	361	ZNF645	ZNF645	ENSG00000175809	RPLA	pan-specific	chr3	136157993	4921	trans	1.11996e-08	-5.2953	-0.388274	0.158839	me
rs6478853	391	4E-BP1	EIF4EBP1	ENSG00000187840	RPLA	pan-specific	chr9	130628634	13931	trans	1.1267e-08	-5.80504	-0.581273	0.307607	me
chr4.49270381	431	ZNF414	ZNF414	ENSG00000133250	RPLA	pan-specific	chr4	49270381	5930	trans	1.13157e-08	-4.19305	-0.396278	0.160306	me
chr7.136335505	212	Collagen.Type.V.(COL5A2).220kDa	COL5A2	ENSG00000204262	MWA	pan-specific	chr7	136335505	11226	trans	1.24179e-08	-6.32852	-0.614535	0.377653	fe
chr19.1468624	431	ZNF414	ZNF414	ENSG00000133250	RPLA	pan-specific	chr19	1468624	23143	trans	1.2923e-08	-4.47637	-0.387848	0.159144	me
chr5.150041261	417	p-Mek(1/2).(S217/221)	MAP2K1	ENSG00000169032	RPLA	pan-specific	chr5	150041261	8250	trans	1.33106e-08	5.10896	0.401151	0.161259	me
chr2.97602492	355	IRF4	IRF4	ENSG00000137265	RPLA	pan-specific	chr2	97602492	2733	trans	1.37435e-08	-5.37996	-0.394365	0.157831	me
rs10830875	245	ETV1	ETV1	ENSG00000006468	RPLA	pan-specific	chr11	91563418	16197	trans	1.41055e-08	6.14782	0.411837	0.17754	me
chr5.135763760	296	ZNF768	ZNF768	ENSG00000169957	RPLA	pan-specific	chr5	135763760	8130	trans	1.41231e-08	5.94892	0.509491	0.110805	me
chr1.143555414	422	p-PDK1.(S241)	PDK1	ENSG00000152256	RPLA	phospho	chr1	143555414	1002	trans	1.42621e-08	5.0806	0.4008	0.159062	me
rs2184898	370	PRDM2	PRDM2	ENSG00000116731	RPLA	pan-specific	chr10	119408094	15195	trans	1.44353e-08	-5.04644	-0.508678	0.213089	me
chr12.indel.66405987	112	FOXN2	FOXN2	ENSG00000170802	MWA	pan-specific	chr12	66405987	17255	trans	1.46115e-08	6.28813	0.612085	0.374648	fe
chr4.9063943	431	ZNF414	ZNF414	ENSG00000133250	RPLA	pan-specific	chr4	9063943	5598	trans	1.46237e-08	-4.61468	-0.400794	0.158062	me
chr9.109629272	137	EMX2.60kDa	EMX2	ENSG00000170370	MWA	pan-specific	chr9	109629272	13715	trans	1.46475e-08	6.28752	0.612048	0.374603	fe
chr5.32039155	429	ZNF207	ZNF207	ENSG00000010244	RPLA	pan-specific	chr5	32039155	7434	trans	1.47535e-08	6.08397	0.401206	0.158763	me
chr7.123996271	365	ELL2	ELL2	ENSG00000118985	RPLA	pan-specific	chr7	123996271	11142	trans	1.4797e-08	-5.80875	-0.500751	0.233486	me
chr20.52960932	10	TBX19	TBX19	ENSG00000143178	MWA	pan-specific	chr20	52960932	24252	trans	1.53394e-08	5.67542	0.40454	0.160801	me
rs2624453	361	ZNF645	ZNF645	ENSG00000175809	RPLA	pan-specific	chr5	116771562	7997	trans	1.53863e-08	-5.34078	-0.395756	0.156083	me
chr3.59361701	431	ZNF414	ZNF414	ENSG00000133250	RPLA	pan-specific	chr3	59361701	4385	trans	1.54248e-08	-4.37774	-0.395003	0.157594	me
chr14.89440051	431	ZNF414	ZNF414	ENSG00000133250	RPLA	pan-specific	chr14	89440051	19521	trans	1.60535e-08	-4.40546	-0.396137	0.157244	me
chr9.66246970	330	FOXO3A	FOXO3	ENSG00000118689	RPLA	pan-specific	chr9	66246970	13343	trans	1.66636e-08	-5.12336	-0.505794	0.100146	me
chr6.12321896	354	HMX1	HMX1	ENSG00000215612	RPLA	pan-specific	chr6	12321896	8801	trans	1.70153e-08	6.03872	0.468559	0.134841	me
rs12911506	282	OVOL1	OVOL1	ENSG00000172818	RPLA	pan-specific	chr15	52342096	20049	trans	1.70617e-08	-4.73726	-0.4635	0.162671	me
chr7.5248953	429	ZNF207	ZNF207	ENSG00000010244	RPLA	pan-specific	chr7	5248953	10242	trans	1.71432e-08	-5.45251	-0.401251	0.157441	me
rs6707348	440	DIDO1	DIDO1	ENSG00000101191	RPLA	pan-specific	chr2	147716327	3102	trans	1.71982e-08	5.17428	0.487689	0.102032	me
chr8.58160362	128	ZNF785.50kDa	ZNF785	ENSG00000197162	MWA	pan-specific	chr8	58160362	12040	trans	1.72512e-08	-6.24684	-0.609562	0.371566	fe
chr22.15519430	359	ZBTB22	ZBTB22	ENSG00000236104	RPLA	pan-specific	chr22	15519430	24845	trans	1.72801e-08	-4.85208	-0.392288	0.155074	me
chr9.22835657	359	ZBTB22	ZBTB22	ENSG00000236104	RPLA	pan-specific	chr9	22835657	13191	trans	1.73301e-08	-5.32753	-0.398117	0.155049	me
chr4.indel.107514292	153	ZNF219	ZNF219	ENSG00000165804	MWA	pan-specific	chr4	107514292	6302	trans	1.74808e-08	-5.95401	-0.484358	0.255438	me
chr15.19577348	318	TFAP2A	TFAP2A	ENSG00000137203	RPLA	pan-specific	chr15	19577348	19734	trans	1.76589e-08	-5.72735	-0.42367	0.203319	me
chr4.81991753	355	IRF4	IRF4	ENSG00000137265	RPLA	pan-specific	chr4	81991753	6118	trans	1.76702e-08	-5.05116	-0.384529	0.155637	me
chr8.136437378	366	IKZF4	IKZF4	ENSG00000123411	RPLA	pan-specific	chr8	136437378	12738	trans	1.79874e-08	-5.84274	-0.480168	0.160155	me
rs7301431	301	COPS5	COPS5	ENSG00000121022	RPLA	pan-specific	chr12	107849369	17586	trans	1.82388e-08	-5.08083	-0.475984	0.202961	me
chr1.116069818	355	IRF4	IRF4	ENSG00000137265	RPLA	pan-specific	chr1	116069818	969	trans	1.86059e-08	-5.03605	-0.393331	0.155186	me
rs2179991	431	ZNF414	ZNF414	ENSG00000133250	RPLA	pan-specific	chr6	46152155	9140	trans	1.88803e-08	-5.17362	-0.389808	0.155821	me
chr9.16384919	404	STAT1	STAT1	ENSG00000115415	RPLA	pan-specific	chr9	16384919	13118	trans	1.90886e-08	-5.04967	-0.561046	0.299589	me
rs12702898	294	ZNF630	ZNF630	ENSG00000221994	RPLA	pan-specific	chr7	9379255	10302	trans	1.91675e-08	-6.16233	-0.410393	0.191422	me
chr9.indel.37601837	382	ACTB	ACTB	ENSG00000075624	RPLA	pan-specific	chr9	37601837	13324	trans	1.9277e-08	6.42642	0.532621	0.294052	me
chr1.29130809	431	ZNF414	ZNF414	ENSG00000133250	RPLA	pan-specific	chr1	29130809	294	trans	1.93046e-08	-4.36012	-0.389799	0.155626	me
rs1412799	410	ELF1	ELF1	ENSG00000120690	RPLA	pan-specific	chr9	104363753	13657	trans	1.9363e-08	-5.03815	-0.394929	0.15872	me
chr3.75823958	236	ENO1	ENO1	ENSG00000074800	RPLA	pan-specific	chr3	75823958	4583	trans	2.00411e-08	-5.45585	-0.391397	0.150128	me
rs2675895	317	GATA4	SLC6A11	ENSG00000132164	RPLA	pan-specific	chr2	14610347	2123	trans	2.20187e-08	5.16598	0.470411	0.163618	me
chr1.119925989	317	GATA4	SLC6A11	ENSG00000132164	RPLA	pan-specific	chr1	119925989	997	trans	2.21125e-08	5.18941	0.478028	0.163268	me
chr14.47312061	286	PRDM14	PRDM14	ENSG00000147596	RPLA	pan-specific	chr14	47312061	19185	trans	2.24285e-08	-5.84972	-0.447401	0.180411	me
chr3.88577773	355	IRF4	IRF4	ENSG00000137265	RPLA	pan-specific	chr3	88577773	4628	trans	2.25289e-08	-5.27144	-0.383135	0.153513	me
chr1.15508757	284	PCGF3	PCGF3	ENSG00000185619	RPLA	pan-specific	chr1	15508757	185	trans	2.31109e-08	-5.27798	-0.410817	0.189445	me
rs11025673	97	BTBD14A	NACC2	ENSG00000148411	MWA	pan-specific	chr11	20620543	15727	trans	2.32566e-08	-6.17242	-0.604969	0.365987	fe
chr9.45068708	279	LMX1A	LMX1A	ENSG00000162761	RPLA	pan-specific	chr9	45068708	13343	trans	2.35639e-08	-4.9045	-0.482743	0.13043	me
chr1.indel.165962874	271	CCT4	CCT4	ENSG00000115484	RPLA	pan-specific	chr1	165962874	1170	trans	2.41184e-08	5.1371	0.431592	0.188993	me
chr17.12864624	320	ZNF286	ZNF286	ENSG00000187607	RPLA	pan-specific	chr17	12864624	21607	trans	2.47741e-08	-5.55495	-0.509123	0.148235	me
chr3.197827750	417	p-Mek(1/2).(S217/221)	MAP2K1	ENSG00000169032	RPLA	pan-specific	chr3	197827750	5475	trans	2.50352e-08	-4.97315	-0.409162	0.155639	me
chr12.125286526	417	p-Mek(1/2).(S217/221)	MAP2K1	ENSG00000169032	RPLA	pan-specific	chr12	125286526	17753	trans	2.50999e-08	5.21225	0.399556	0.155616	me
chr8.50480741	222	p-PKC(pan)betaII(S660).60kDa	PRKCB	ENSG00000166501	MWA	phospho	chr8	50480741	11974	trans	2.54615e-08	6.14982	0.603561	0.364286	fe
chr10.34668254	429	ZNF207	ZNF207	ENSG00000010244	RPLA	pan-specific	chr10	34668254	14543	trans	2.60985e-08	-5.39256	-0.388057	0.153731	me
chr5.indel.109788263	318	TFAP2A	TFAP2A	ENSG00000137203	RPLA	pan-specific	chr5	109788263	7942	trans	2.62182e-08	5.6993	0.464458	0.198933	me
chr16.33898745	422	p-PDK1.(S241)	PDK1	ENSG00000152256	RPLA	phospho	chr16	33898745	20902	trans	2.62974e-08	5.01747	0.404086	0.153664	me
chr4.39904918	359	ZBTB22	ZBTB22	ENSG00000236104	RPLA	pan-specific	chr4	39904918	5883	trans	2.6827e-08	-4.9158	-0.396413	0.151241	me
chr5.97789753	359	ZBTB22	ZBTB22	ENSG00000236104	RPLA	pan-specific	chr5	97789753	7885	trans	2.68709e-08	-4.73186	-0.397788	0.151227	me
rs2985931	244	EP300	EP300	ENSG00000100393	RPLA	pan-specific	chr13	66740589	18384	trans	2.69949e-08	-5.74415	-0.476442	0.121588	me
rs16870965	254	TFAP2	TFAP2A	ENSG00000137203	RPLA	pan-specific	chr6	11231536	8780	cis	2.71513e-08	-5.18761	-0.409226	0.170226	me
chr1.216187320	394	GSK3beta	GSK3B	ENSG00000082701	RPLA	pan-specific	chr1	216187320	1575	trans	2.71614e-08	4.89912	0.590284	0.286624	me
rs1028974	375	TRIM56	TRIM56	ENSG00000169871	RPLA	pan-specific	chr13	110873083	18851	trans	2.72409e-08	5.38025	0.491539	0.187096	me
chr7.indel.29933507	425	p-Raf.(S338)	RAF1	ENSG00000132155	RPLA	phospho	chr7	29933507	10532	trans	2.78527e-08	5.74337	0.435801	0.125243	me
rs2754344	297	AATF	AATF	ENSG00000108270	RPLA	pan-specific	chr9	17495895	13131	trans	2.78899e-08	-4.71362	-0.440668	0.184042	me
chr10.123548359	355	IRF4	IRF4	ENSG00000137265	RPLA	pan-specific	chr10	123548359	15250	trans	2.81534e-08	-5.23974	-0.382365	0.151559	me
chr4.indel.60982738	282	OVOL1	OVOL1	ENSG00000172818	RPLA	pan-specific	chr4	60982738	5991	trans	2.82087e-08	-5.42948	-0.490589	0.151162	me
chr3.indel.13340709	273	ENO1	ENO1	ENSG00000074800	RPLA	pan-specific	chr3	13340709	4061	trans	2.84069e-08	5.58013	0.456301	0.177442	me
chr3.23050610	242	ZNF289	ARFGAP2	ENSG00000149182	RPLA	pan-specific	chr3	23050610	4147	trans	2.84182e-08	-5.83352	-0.431273	0.171668	me
chr18.4089190	422	p-PDK1.(S241)	PDK1	ENSG00000152256	RPLA	phospho	chr18	4089190	22279	trans	2.8439e-08	5.1325	0.400611	0.152971	me
rs1338078	240	SP1	SP1	ENSG00000185591	RPLA	pan-specific	chr1	111936717	938	trans	2.87911e-08	5.95828	0.496216	0.0707111	me
chr3.191187722	439	AATF	AATF	ENSG00000108270	RPLA	pan-specific	chr3	191187722	5398	trans	2.88199e-08	-5.63967	-0.465488	0.149332	me
chr20.61731643	359	ZBTB22	ZBTB22	ENSG00000236104	RPLA	pan-specific	chr20	61731643	24415	trans	2.88289e-08	-4.63037	-0.378335	0.150613	me
rs6907703	10	TBX19	TBX19	ENSG00000143178	MWA	pan-specific	chr6	77235069	9314	trans	2.90639e-08	5.25204	0.396132	0.155082	me
chr4.indel.166501859	329	FOXI1	FOXI1	ENSG00000168269	RPLA	pan-specific	chr4	166501859	6719	trans	2.92234e-08	5.1977	0.422028	0.171394	me
rs6807087	359	ZBTB22	ZBTB22	ENSG00000236104	RPLA	pan-specific	chr3	23860306	4153	trans	2.93369e-08	-5.09425	-0.388428	0.15046	me
chr4.indel.28437592	417	p-Mek(1/2).(S217/221)	MAP2K1	ENSG00000169032	RPLA	pan-specific	chr4	28437592	5791	trans	2.93405e-08	5.50022	0.396111	0.154222	me
chr12.81557857	355	IRF4	IRF4	ENSG00000137265	RPLA	pan-specific	chr12	81557857	17374	trans	2.96531e-08	-5.26843	-0.386031	0.151104	me
rs2624538	361	ZNF645	ZNF645	ENSG00000175809	RPLA	pan-specific	chr5	116786571	7999	trans	3.03872e-08	-5.22812	-0.388993	0.150153	me
chr4.62975204	200	RAC1/2/3	RAC1,RAC2,RAC3	NA	MWA	pan-specific	chr4	62975204	6005	trans	3.04734e-08	6.10492	0.600749	0.360899	fe
chr3.144095172	303	ESR2	ESR2	ENSG00000140009	RPLA	pan-specific	chr3	144095172	4975	trans	3.05804e-08	-6.19306	-0.544742	0.117794	me
chr8.11928247	294	ZNF630	ZNF630	ENSG00000221994	RPLA	pan-specific	chr8	11928247	11674	trans	3.05997e-08	-5.05665	-0.417726	0.186471	me
chr6.108488059	117	LSR	LSR	ENSG00000105699	MWA	pan-specific	chr6	108488059	9562	trans	3.06414e-08	6.10355	0.600662	0.360795	fe
chr18.indel.23094312	422	p-PDK1.(S241)	PDK1	ENSG00000152256	RPLA	phospho	chr18	23094312	22515	trans	3.12473e-08	-4.92506	-0.390149	0.152137	me
rs12993382	359	ZBTB22	ZBTB22	ENSG00000236104	RPLA	pan-specific	chr2	29963753	2256	trans	3.12943e-08	-5.21336	-0.396771	0.149896	me
rs6921476	303	ESR2	ESR2	ENSG00000140009	RPLA	pan-specific	chr6	37656385	9042	trans	3.13592e-08	5.7084	0.510495	0.122153	me
chr1.245406470	372	TARDBP	TARDBP	ENSG00000120948	RPLA	pan-specific	chr1	245406470	1887	trans	3.15659e-08	5.56934	0.490822	0.224095	me
chr14.92255382	359	ZBTB22	ZBTB22	ENSG00000236104	RPLA	pan-specific	chr14	92255382	19554	trans	3.16416e-08	4.94187	0.382578	0.149799	me
chr18.55488500	355	IRF4	IRF4	ENSG00000137265	RPLA	pan-specific	chr18	55488500	22793	trans	3.1888e-08	-5.02962	-0.378489	0.150466	me
chr7.45990184	441	MYST4	MYST4	ENSG00000156650	RPLA	pan-specific	chr7	45990184	10680	trans	3.2217e-08	4.9592	0.391186	0.162318	me
chr2.235033997	355	IRF4	IRF4	ENSG00000137265	RPLA	pan-specific	chr2	235033997	3743	trans	3.23372e-08	-4.8081	-0.378687	0.150343	me
chr5.indel.110196676	369	MTA2	MTA2	ENSG00000149480	RPLA	pan-specific	chr5	110196676	7942	trans	3.28815e-08	5.10701	0.473355	0.223588	me
chr3.indel.29499636	422	p-PDK1.(S241)	PDK1	ENSG00000152256	RPLA	phospho	chr3	29499636	4215	trans	3.29799e-08	4.3748	0.390551	0.151659	me
chr6.19728141	128	ZNF785.50kDa	ZNF785	ENSG00000197162	MWA	pan-specific	chr6	19728141	8886	trans	3.33983e-08	6.08199	0.599304	0.359165	fe
chr2.85415354	431	ZNF414	ZNF414	ENSG00000133250	RPLA	pan-specific	chr2	85415354	2720	trans	3.35856e-08	4.40824	0.387535	0.15075	me
chr10.17535715	275	GTF2F2	GTF2F2	ENSG00000188342	RPLA	pan-specific	chr10	17535715	14378	trans	3.37218e-08	-5.73804	-0.476089	0.133137	me
chr15.24164341	394	GSK3beta	GSK3B	ENSG00000082701	RPLA	pan-specific	chr15	24164341	19795	trans	3.40216e-08	-5.22618	-0.539149	0.290699	me
chr19.63780	367	MED16	MED16	ENSG00000175221	RPLA	pan-specific	chr19	63780	23131	cis	1.21882e-07	5.8862	0.444533	0.207095	me
chr1.8935683	273	ENO1	ENO1	ENSG00000074800	RPLA	pan-specific	chr1	8935683	100	cis	1.22017e-07	5.20499	0.402312	0.165892	me
rs7256500	13	ZNF266.75-100	ZNF266	ENSG00000174652	MWA	pan-specific	chr19	8540438	23244	cis	1.6781e-07	4.90086	0.369451	0.133793	me
rs11085780	13	ZNF266.75-100	ZNF266	ENSG00000174652	MWA	pan-specific	chr19	8881666	23247	cis	1.13624e-06	4.52695	0.343467	0.116863	me
rs400459	152	ZNF207	ZNF207	ENSG00000010244	MWA	pan-specific	chr17	27036832	21706	cis	1.33356e-06	-5.13782	-0.534502	0.285692	fe
chr19.3369373	145	MPND	MPND	ENSG00000008382	MWA	pan-specific	chr19	3369373	23173	cis	1.45054e-06	5.11565	0.532852	0.283931	fe
chr19.9576043	323	ZNF426	ZNF426	ENSG00000130818	RPLA	pan-specific	chr19	9576043	23252	cis	1.46835e-06	5.15263	0.390711	0.153062	me
chr16.87138178	299	CBFA2T3	CBFA2T3	ENSG00000129993	RPLA	pan-specific	chr16	87138178	21406	cis	2.10009e-06	-4.29779	-0.401271	0.123286	me
rs1173485	135	EBF1	EBF1	ENSG00000164330	MWA	pan-specific	chr5	157502407	8309	cis	2.47091e-06	-4.9744	-0.522192	0.272685	fe
chr20.22476759	92	GZF1	GZF1	ENSG00000125812	MWA	pan-specific	chr20	22476759	24005	cis	2.99954e-06	4.92261	0.518221	0.268553	fe
rs7863817	97	BTBD14A	NACC2	ENSG00000148411	MWA	pan-specific	chr9	137159976	14036	cis	3.05882e-06	4.91737	0.517817	0.268135	fe
