# Supplementary material for: Identification and Validation of Genetic Variants that Influence Transcription Factor and Cell Signaling Protein Levels
Source: Am J Hum Genet. 2014 Aug 7;95(2):194–208. doi: 10.1016/j.ajhg.2014.07.005 (PMC4129400; doi:10.1016/j.ajhg.2014.07.005)
Supplement: Table S10. pQTL Validation Cohort Protein Quantifications [file mmc10.xlsx]

## Sheet: Table S10 - replication cohort
ID	Protein	Platform	Ensembl.ID	Ab.Number	Integrated.Intensity	SN.Ratio	NA18874	NA18934	NA19092	NA19095	NA19096	NA19113	NA19122	NA19141	NA19150	NA19206	NA19207	NA19213	NA19214	NA19223	NA19236	NA19247	NA19248	NA18874.1	NA18934.1	NA19092.1	NA19095.1	NA19096.1	NA19113.1	NA19122.1	NA19141.1	NA19150.1	NA19206.1	NA19207.1	NA19213.1	NA19214.1	NA19223.1	NA19236.1	NA19247.1	NA19248.1	NA18874.2	NA18934.2	NA19092.2	NA19095.2	NA19096.2	NA19113.2	NA19122.2	NA19141.2	NA19150.2
440	DIDO1	MWA	ENSG00000101191	P14-A1/2.H01	355.72	6.67	-0.546989	0.778527	0.0522702	-1.43236	-1.20958	-0.104408	NA	-0.423986	NA	0.916386	0.128084	-0.489937	-0.150188	1.43765	0.243265	-2.19516	1.13778	0.0211423	0.660795	-0.879791	-0.357183	-0.750038	-0.0203593	0.847414	-0.601437	0.708859	0.338959	1.24421	-0.242499	NA	1.71524	0.201294	-3.08289	1.05953	0.166245	0.992065	NA	-0.191702	-0.976335	-0.292344	0.611228	NA	0.425844
112	FOXN2	MWA	ENSG00000170802	P1-D1/2.F09	169.42	5.41	0.272881	0.0700381	-0.589932	-0.966316	-0.133712	0.698078	NA	0.224108	NA	2.00692	NA	-0.176438	1.70891	-0.224244	-0.0422672	-0.862472	-0.649413	0.540413	-1.19297	-1.41611	-0.337521	0.835627	1.05205	0.905092	0.649955	0.185186	0.109078	0.408157	-1.73947	NA	-0.403534	-0.0829958	-0.475092	0.0372521	0.362837	-1.05199	-3.08289	-0.733985	0.59706	1.42758	-0.00200098	NA	0.76362
392	GAPDH	MWA	ENSG00000111640	J1.B07	46.15	5.26	-0.143489	-0.241306	1.03611	0.500631	0.374099	-0.00595638	NA	-0.565182	NA	-0.364501	NA	-1.70596	0.675218	0.232724	0.190247	-1.02696	0.731773	-0.0476523	0.0700381	0.428912	0.810446	1.40609	0.153536	-0.295296	-0.437144	0.110917	-0.0926264	-0.187947	-0.699692	NA	0.624807	-1.3814	0.285042	0.335036	-2.16358	0.0359153	-3.08289	1.11308	0.962476	1.21976	NA	NA	-0.939893
308	HIVEP1	MWA	ENSG00000120087	P11-A1/2.C01	29.66	6.27	-0.488614	-0.0293733	1.10408	-0.415571	-0.0716291	-0.550978	NA	0.549668	-2.15207	NA	0.0152004	0.262926	0.36119	1.39459	0.409351	0.663957	-1.68804	-1.13852	-0.221749	0.95085	-0.276452	0.133665	-1.01742	-0.125708	0.609965	-0.795841	0.796977	1.02781	0.0509314	NA	0.317885	NA	1.21085	-1.36284	NA	0.479216	NA	-0.924733	0.213468	-0.343693	-0.610052	NA	-0.171531
140	HOXD10.25kDa	MWA	ENSG00000128710	P2-D1/2.F07	1.14	6.27	NA	-1.39914	0.0700381	1.22827	NA	0.13075	NA	NA	NA	0.25254	NA	NA	NA	-0.258801	-0.636621	NA	NA	-0.457758	0.662306	2.00692	1.08017	NA	-0.548895	-0.771515	NA	0.74805	0.187584	-0.0449029	NA	NA	0.582105	-0.182065	-3.08289	-1.09725	-0.114777	0.486482	0.391046	1.55028	NA	-0.954379	0.0183034	NA	NA
141	HOXD10.75kDa	MWA	ENSG00000128710	P2-D1/2.F07	2.3	8.685	-0.0751457	NA	1.14533	0.340157	NA	-0.419966	NA	-0.19285	NA	0.216874	1.04424	-1.53473	-3.08289	NA	0.624807	0.686818	-0.258801	NA	-0.771515	2.00692	-0.652966	-0.138492	NA	-0.333834	-0.0246659	NA	0.468969	0.120317	-0.927821	NA	0.169968	0.767945	0.858749	-1.22549	NA	NA	0.391046	NA	NA	-1.03942	0.0290826	-0.577916	NA
367	MED16	MWA	ENSG00000175221	P4-C1/2.A10	4.69	8.495	0.467171	-0.0948866	1.45654	0.234746	-0.995147	0.195952	NA	0.08761	0.281617	-1.78459	0.162825	0.804536	0.0237495	-0.691643	1.00843	2.00692	-0.226432	-0.393981	0.327511	0.733433	-0.274291	-2.21407	0.681533	0.53095	-0.140735	0.40711	-1.08663	0.637668	1.15257	NA	-0.908851	1.25885	1.72712	0.364281	-0.624613	-0.0535437	NA	-0.517816	-3.08289	0.125635	0.585663	NA	-0.180744
233	STAT3A	MWA	ENSG00000168610	A75/76	139.21	9.17	0.0700381	0.352513	0.107392	1.00042	-0.312638	0.858749	NA	-0.0373169	0.571208	0.624807	-2.20481	-1.07556	0.512422	-0.165888	-0.894624	-0.675043	-0.375965	0.391046	0.180906	-0.612462	0.792347	1.0667	1.25168	0.92776	0.216874	0.671183	0.446938	-0.124749	-0.985937	NA	-0.208603	-1.22549	-0.560093	-0.443586	0.311989	0.146415	-3.08289	0.719191	0.261734	1.44729	0.0384776	NA	2.00692
377	ZMYND11	MWA	ENSG00000015171	P4-C1/2.B12	4.11	4.66	0.916386	-1.20958	NA	0.201294	-0.292344	-0.357183	NA	-0.601437	-0.191702	-0.66166	0.0211423	0.778527	NA	0.847414	0.293373	1.43765	0.166245	0.708859	-0.976335	2.00692	-0.242499	NA	0.243265	0.660795	-0.423986	-0.150188	-2.19516	-1.75515	0.338959	-0.0203593	0.992065	-0.104408	1.24421	0.493105	1.05953	-1.06403	1.13778	0.611228	-0.489937	0.0522702	-0.750038	NA	0.374887
82	ZNF569	MWA	ENSG00000196437	P6-B1/2.C12	27.95	8.485	0.446938	-0.0373169	-0.504165	-0.612462	-0.560093	-0.258801	-3.08289	0.216874	NA	0.512422	-1.77018	1.14533	0.352513	-0.675043	0.671183	0.180906	1.25168	-0.0751457	0.571208	-1.22549	-1.07556	0.624807	0.792347	-0.771515	0.719191	-0.312638	-0.375965	0.00162481	1.00042	-2.20481	-0.124749	1.0667	0.0700381	0.858749	0.146415	-0.165888	NA	-0.985937	0.107392	0.311989	-0.208603	2.00692	0.92776
391	4E-BP1	MWA	ENSG00000075624	J1.H10	3.03	NA	NA	-1.08459	-0.408779	-0.802397	-2.76016	NA	1.95219	0.137585	NA	0.198411	NA	NA	NA	NA	NA	NA	NA	NA	0.0748453	0.0154418	-0.287019	-1.57054	NA	0.626487	-0.119638	NA	0.890737	0.542911	NA	NA	NA	NA	NA	NA	NA	-0.549151	-0.19451	-0.0501855	0.255955	0.381559	0.727711	0.318421	NA
184	GAB1	MWA	ENSG00000109458	J2.D01	2.35	NA	NA	0.775609	-0.0360722	0.468904	0.632063	-0.127625	-0.463613	-1.38302	0.365633	0.244227	0.126659	NA	0.00581468	NA	NA	NA	NA	1.95219	1.09435	0.69682	0.896628	1.4724	-1.88749	-0.0820487	0.0473888	-0.375616	-0.233912	-0.717456	NA	0.572097	0.206944	NA	NA	NA	0.0852049	0.413044	0.167467	0.284107	NA	-0.296508	-0.908621	0.325402	-0.560056
22	HLXB9	MWA	ENSG00000184634	P2-A1/2.F03	1.57	NA	0.151085	0.420705	0.666267	0.324148	0.0196537	1.43277	NA	-0.500377	NA	NA	NA	NA	0.194678	-0.404495	NA	NA	NA	-0.840504	0.483331	0.278729	0.0626162	0.858523	NA	-0.12619	0.597553	-0.179165	-1.03599	-0.633674	NA	-2.76016	-1.82439	NA	NA	NA	-0.243668	1.04255	-0.0271342	0.540631	0.236256	NA	-0.0764172	-0.315616	0.368494
238	IRF5	MWA	ENSG00000128604	P10A.B09	8.295	NA	-0.333691	0.20164	-1.12663	0.125516	-0.028342	-0.944361	0.544883	0.594113	NA	0.350625	1.95219	NA	-0.600725	0.442447	NA	NA	NA	0.273642	0.393165	-0.412484	-0.15795	-2.76016	0.715734	0.652859	-0.76944	0.798648	0.496979	1.49526	NA	-0.113972	0.164254	NA	NA	NA	-1.42541	-0.267059	-0.07109	0.237333	-1.92387	0.0506131	0.918598	-0.495409	0.313468
443	NCKAP1L.150kDa	MWA	ENSG00000123338	Aviva ARP47584_P050	1.81	NA	NA	-0.00839338	0.308568	-0.0570146	0.129387	-0.294043	-0.383661	0.219542	-0.812231	0.0396919	-1.80065	NA	0.528371	NA	NA	NA	NA	NA	-0.108366	0.352984	0.0825844	0.467042	NA	-2.76016	0.654816	NA	1.41785	0.731284	NA	1.02886	NA	NA	NA	NA	-0.160812	-0.604552	0.585235	-0.223842	0.175137	-0.482588	-1.01435	0.261629	NA
26	SOX13	MWA	ENSG00000067066	P8-A1/2.C10	1.695	NA	NA	-0.867063	0.38367	-0.425395	-1.33747	-0.335881	0.498633	0.437499	0.75121	NA	NA	NA	0.609123	NA	NA	NA	NA	0.083974	-0.517088	-0.19699	-0.261842	0.871995	1.95219	-2.76016	0.0437736	0.29584	-1.8467	-0.000895131	NA	-1.05631	1.05541	NA	NA	NA	0.212891	-0.143161	-0.0943358	-0.0459088	1.44678	0.677068	0.252401	0.12794	-0.663294
55	ZMYM6	MWA	ENSG00000163867	P13-A1/2.H10	30.775	NA	0.682952	-0.423362	0.00110354	0.298753	0.899511	1.03352	-0.954341	-0.821856	-2.05933	1.27216	1.95219	NA	-0.131534	-2.76016	0.09039	NA	0.21112	0.805082	0.550673	0.634791	0.734782	-1.09783	-0.565392	0.357839	0.513956	-0.679427	0.328819	1.58036	0.033005	0.392178	0.12126	0.152028	-0.253628	NA	-0.359699	-0.0973858	0.0617613	-0.0299867	-1.58324	0.472587	-0.207343	0.429707	0.267183
133	C3orf31	MWA	ENSG00000144559	P2-E1/2.E02	49.38	5.79	0.191701	-0.17149	NA	NA	-0.673685	-0.461016	NA	-0.361089	-0.110211	0.0722836	-0.239621	0.217003	-0.402223	0.0452213	0.247838	0.0791518	0.684438	0.0209942	-0.528587	NA	0.0121749	-1.07509	-0.000878011	-0.599416	0.354954	0.112141	0.0554877	-0.301799	0.028459	-0.0600131	0.329886	0.380245	0.88704	0.567096	-0.0320552	0.438037	-0.758845	-0.208176	NA	-1.50474	-0.888615	NA	0.0626516
236	ENO1	MWA	ENSG00000074800	Ab-22	46.35	14.49	-0.0716552	0.422478	0.0613248	NA	0.483378	-0.498622	-1.09074	0.372815	0.0864201	0.904298	0.24978	-0.20875	-0.1756	-0.237659	0.0766781	0.0712126	0.030092	0.103529	0.0455606	0.123726	-0.390661	0.298713	-0.558721	-0.00895062	-1.50474	0.349459	1.22425	-0.438369	-0.692505	0.269912	-0.122502	0.326619	0.582946	-0.291054	0.0552397	-0.0405326	-0.632834	-0.0248747	0.523804	-0.349633	0.171884	0.452795	0.223286
444	KARS	MWA	ENSG00000065427	Cell Signaling 5341S	1.41	3.78	0.877261	0.257082	0.00989683	-1.06622	-0.223318	0.200355	0.671723	0.0275337	NA	-1.50474	-0.511247	NA	0.117022	0.0200377	NA	-0.744713	0.558113	0.3942	0.501084	NA	-0.66302	-0.0233748	0.319308	0.462661	-0.00431503	-0.0772672	-0.0405326	0.0964825	0.42933	0.0805535	-0.388246	NA	-0.191051	0.0634035	0.371263	0.0728905	0.036112	0.045029	-0.267004	1.22425	-0.875993	NA	0.282323
446	SMC1A	MWA	ENSG00000072501	Abcam ab9262	2596.47	11.245	0.00462393	0.0587863	-0.200528	NA	0.263145	0.375852	NA	-0.0116546	0.324712	1.22425	0.0753707	-0.520235	0.678219	0.182304	-0.0497693	-0.590154	-0.28478	-0.751932	0.153854	NA	0.397398	-1.50474	0.433946	0.207636	0.032229	0.505282	0.882257	-0.0278093	-1.07075	0.242241	0.0504204	-0.0917855	0.0853264	0.0407068	-0.231646	-0.159645	0.349969	0.291842	NA	NA	0.562702	NA	0.104329
[truncated: 8 more columns]

## Sheet: pQTL replication at FDR < 0.20
SNP	ID	Protein	Gene	Ensembl.ID	Platform	Ab.Type	SNP.chr	BP	Recomb.block	Type	Discovery.P.value	Replication.R	Model	Replication.R	Replication.P.value
chr12.indel.66405987	112	FOXN2	FOXN2	ENSG00000170802	MWA	pan-specific	chr12	66405987	17255	trans	1.46115e-08	0.612085	fe	0.354089	0.530412
chr3.75823958	236	ENO1	ENO1	ENSG00000074800	RPLA	pan-specific	chr3	75823958	4583	trans	2.00411e-08	-0.391397	me	0.244831	0.46992
chr20.indel.32614891	377	ZMYND11	ZMYND11	ENSG00000015171	RPLA	pan-specific	chr20	32614891	24044	trans	2.79794e-10	-0.584499	me	-0.741957	0.0238614
rs6478853	391	4E-BP1	EIF4EBP1	ENSG00000187840	RPLA	pan-specific	chr9	130628634	13931	trans	1.1267e-08	-0.581273	me	0.628279	0.228064
rs2326064	392	GAPDH	GAPDH	ENSG00000111640	RPLA	pan-specific	chr17	4347595	NA	trans	1.42178e-08	0.541551	me	0.298047	0.236715
chr16.74214722	440	DIDO1	DIDO1	ENSG00000101191	RPLA	pan-specific	chr16	74214722	21145	trans	5.55111e-17	0.64613	me	0.770689	0.0041441
rs6707348	440	DIDO1	DIDO1	ENSG00000101191	RPLA	pan-specific	chr2	147716327	3102	trans	1.71982e-08	0.487689	me	0.146998	0.629647
rs4721527	440	DIDO1	DIDO1	ENSG00000101191	RPLA	pan-specific	chr7	2273181	10210	trans	7.98505e-09	0.499472	me	0.0755852	0.908214
