# Supplementary material for: Identification and Validation of Genetic Variants that Influence Transcription Factor and Cell Signaling Protein Levels
Source: Am J Hum Genet. 2014 Aug 7;95(2):194–208. doi: 10.1016/j.ajhg.2014.07.005 (PMC4129400; doi:10.1016/j.ajhg.2014.07.005)
Supplement: Table S11. eQTL and pQTL Genome Annotation Enrichments [file mmc11.xlsx]

## Sheet: eqtl_pqtl_annotation_enrichment
annotation	eqtl_odds_ratio	eqtl_pvalue	pqtl_odds_ratio	pqtl_pvalue	phospho_pqtl_odds_ratio	phospho_pqtl_pvalue
coding-notMod3	1.19195	0.463084	1.25748	0.450128	0	1
coding-synonymous	1.03072	0.609392	1.18868	0.0171648	1.13341	0.592057
intergenic	0.999878	0.986499	0.986302	0.111289	1.00923	0.764033
intron	0.978151	0.00142386	0.992733	0.411674	0.969722	0.319686
missense	1.08591	0.163864	1.3609	1.57562e-05	1.35336	0.213174
near-gene-3	1.11761	0.00014881	1.12927	0.00113946	1.0107	0.8925
near-gene-5	1.18306	6.63752e-09	1.06349	0.1085	1.27912	0.0484134
nonsense	0.810503	1	1.33011	0.497165	0	1
splice-3	0.896579	1	0	1	0	1
splice-5	1.46828	0.397819	1.2048	0.565489	0	1
utr-3	1.04195	0.332751	1.12348	0.0276728	0.941478	0.848531
utr-5	1.71542	6.27168e-13	1.25478	0.0326828	1.43865	0.231791
