# Supplementary material for: Identification and Validation of Genetic Variants that Influence Transcription Factor and Cell Signaling Protein Levels
Source: Am J Hum Genet. 2014 Aug 7;95(2):194–208. doi: 10.1016/j.ajhg.2014.07.005 (PMC4129400; doi:10.1016/j.ajhg.2014.07.005)
Supplement: Table S12. GWAS pQTL Overlap [file mmc12.xlsx]

## Sheet: GWAS-pQTL.overlap
Trait	GWAS.SNP	PUBMEDID	Chr_id	Chr_pos	Context	GWAS.P.value	Protein.ID	Protein	Gene	Ensembl.ID	Ab.Type	Type	pQTL.P.value	pQTL.T.stat	pQTL.R	pQTL.R^2	Model
Conduct disorder (case status)	rs2184898	20585324	10	119418104	Intergenic	3e-06	370	PRDM2	PRDM2	ENSG00000116731	pan-specific	trans	1.44353e-08	-5.04644	-0.508678	0.213089	me
LDL cholesterol	rs2738459	20864672	19	11238473	intron	7e-06	152	ZNF207	ZNF207	ENSG00000010244	pan-specific	trans	1.3194e-07	-5.73561	-0.57675	0.33264	fe
Metabolic syndrome (bivariate traits)	rs320	21386085	8	19816934	intron	3e-11	293	ZMYND11	ZMYND11	ENSG00000015171	pan-specific	trans	4.87729e-07	-5.03093	-0.43532	0.138955	me
Platelet aggregation	rs1659838	20526338	10	13103285	Intergenic	7e-07	377	ZMYND11	ZMYND11	ENSG00000015171	pan-specific	trans	5.55292e-07	4.91237	0.430744	0.177301	me
HIV-1 viral setpoint	rs6997496	22174851	8	66851731	Intergenic	6e-06	171	FAK	PTK2	ENSG00000169398	pan-specific	trans	1.14899e-06	5.177	0.537404	0.288803	fe
Leprosy	rs10792430	22019778	11	64129722	intron	7e-06	421	OSR1	OSR1	ENSG00000143867	phospho	trans	1.37001e-06	4.56371	0.345568	0.118106	me
Primary biliary cirrhosis	rs10792430	21399635	11	64129722	intron	2e-10	421	OSR1	OSR1	ENSG00000143867	phospho	trans	1.37001e-06	4.56371	0.345568	0.118106	me
Blood pressure	rs17417407	21909110	10	95895177	intron	5e-09	291	TWIST1	TWIST1	ENSG00000122691	pan-specific	trans	1.38605e-06	4.41928	0.382427	0.143688	me
Response to interferon beta therapy	rs9272105	21502966	6	32599999	Intergenic	4e-10	206	Src.A071	SRC	ENSG00000197122	pan-specific	trans	1.445e-06	-5.11666	-0.532927	0.284011	fe
Platelet aggregation	rs485132	20526338	10	13103285	Intergenic	7e-07	377	ZMYND11	ZMYND11	ENSG00000015171	pan-specific	trans	2.14704e-06	4.77155	0.415204	0.155527	me
Cytomegalovirus antibody response	rs931547	21993531	1	111417915	intron	5e-06	168	NCKAP1L.150kDa	NCKAP1L	ENSG00000123338	pan-specific	trans	2.23543e-06	-5.00108	-0.524224	0.274811	fe
LDL cholesterol	rs4971544	21059979	2	20903015	intron	2e-52	146	NKX3-2	NKX3-2	ENSG00000109705	pan-specific	trans	2.33447e-06	-5.07648	-0.390374	0.117332	me
Cytomegalovirus antibody response	rs211228	21993531	6	99011501	Intergenic	9e-06	441	MYST4	MYST4	ENSG00000156650	pan-specific	trans	2.80326e-06	-4.56916	-0.355979	0.111953	me
Hemoglobin	rs6013509	19862010	20	51318351	Intergenic	1e-10	263	ZNF497	ZNF497	ENSG00000174586	pan-specific	trans	2.97823e-06	-4.50281	-0.347468	0.124942	me
Conduct disorder (case status)	rs2184898	20585324	10	119418104	Intergenic	3e-06	429	ZNF207	ZNF207	ENSG00000010244	pan-specific	trans	3.05417e-06	4.22458	0.337343	0.110759	me
Longevity	rs417957	20834067	11	3036324	intron	1e-06	3	ATF5.50-75	ATF5	ENSG00000123268	pan-specific	trans	3.3033e-06	4.89676	0.516226	0.266489	fe
Alcoholism (heaviness of drinking)	rs9512637	21529783	13	27920611	Intergenic	1e-07	13	ZNF266.75-100	ZNF266	ENSG00000174652	pan-specific	trans	3.58124e-06	-4.64259	-0.325946	0.106587	me
Cognitive test performance	rs4751674	20125193	10	116139029	intron	4e-06	395	JunB	JUNB	ENSG00000171223	pan-specific	trans	3.72683e-06	4.64527	0.490846	0.213599	me
Celiac disease and Rheumatoid arthritis	rs1772405	21383967	1	159005649	intron	8e-07	356	FBXL11	KDM2A	ENSG00000173120	pan-specific	trans	3.74337e-06	-4.67669	-0.331732	0.107252	me
Menopause (age at onset)	rs494620	19448619	6	31838713	cds-synon	5e-07	241	TBX19	TBX19	ENSG00000143178	pan-specific	trans	3.80514e-06	-4.53653	-0.40426	0.0662983	me
Alcoholism (alcohol dependence factor score)	rs9556711	21529783	13	98016416	intron	8e-07	343	TRIM34	TRIM34	ENSG00000242885	pan-specific	trans	3.82804e-06	4.6872	0.357502	0.122349	me
Alcoholism (alcohol use disorder factor score)	rs9556711	21529783	13	98016416	intron	2e-06	343	TRIM34	TRIM34	ENSG00000242885	pan-specific	trans	3.82804e-06	4.6872	0.357502	0.122349	me
Pulmonary function	rs12504628	20010834	4	145436324	Intergenic	6e-13	226	p-Rb.(S807,811)	RB1	ENSG00000139687	phospho	trans	4.0675e-06	-4.8408	-0.511879	0.26202	fe
Response to antipsychotic treatment	rs9841325	19721433	3	191667777	Intergenic	3e-06	361	ZNF645	ZNF645	ENSG00000175809	pan-specific	trans	4.16713e-06	-4.83071	-0.331377	0.106279	me
Bitter taste response	rs10246939	20675712	7	141673345	missense	2e-104	439	AATF	AATF	ENSG00000108270	pan-specific	trans	4.32249e-06	4.78739	0.403385	0.0981209	me
HIV-1 control	rs9264942	20041166	6	31274380	Intergenic	6e-12	221	p-PKC(pan)betaII(S660).100kDa	PRKCB	ENSG00000166501	phospho	trans	4.50032e-06	4.81352	0.509745	0.25984	fe
Metabolic syndrome (bivariate traits)	rs320	21386085	8	19816934	intron	3e-11	244	EP300	EP300	ENSG00000100393	pan-specific	trans	4.72486e-06	-4.96824	-0.408468	0.0798413	me
Height	rs1741344	20881960	20	4101800	Intergenic	3e-09	162	C14orf169	C14orf169	ENSG00000170468	pan-specific	trans	5.23596e-06	4.44679	0.324994	0.107995	me
Hip geometry	rs1319802	17903296	3	101774043	Intergenic	5e-07	309	HOXB7	HOXB7	ENSG00000120087	pan-specific	trans	5.49333e-06	-4.39895	-0.421618	0.0860635	me
Radiation response	rs6934991	20923822	6	54265396	Intergenic	4e-07	124	ZMYM6	ZMYM6	ENSG00000163867	pan-specific	trans	5.81632e-06	-4.74401	-0.504267	0.254285	fe
RR interval (heart rate)	rs6711260	20031603	2	84246586	Intergenic	4e-06	101	RRN3	RRN3	ENSG00000085721	pan-specific	trans	5.83858e-06	-4.74298	-0.504185	0.254202	fe
Hematological and biochemical traits	rs6494537	20139978	15	66051345	intron	3e-09	165	FOXO4	FOXO4	ENSG00000184481	pan-specific	trans	5.99266e-06	-4.67373	-0.374914	0.12287	me
Cognitive performance	rs4258076	19734545	9	19664081	intron	4e-06	72	HTT	HTT	ENSG00000197386	pan-specific	trans	6.13633e-06	4.76712	0.382141	0.154778	me
Crohn's disease	rs34762726	17554261	3	49701983	cds-synon	5e-08	90	ELF4	ELF4	ENSG00000102034	pan-specific	trans	6.19829e-06	-4.72672	-0.502894	0.252902	fe
Ulcerative colitis	rs34762726	21297633	3	49719729	intron	2e-17	90	ELF4	ELF4	ENSG00000102034	pan-specific	trans	6.19829e-06	-4.72672	-0.502894	0.252902	fe
Coronary heart disease	rs255049	21347282	16	67911517	cds-synon	8e-06	81	ZNF498	ZNF498	ENSG00000197037	pan-specific	trans	6.37881e-06	-4.75777	-0.575404	0.293277	me
HDL cholesterol	rs255049	20864672	16	67708897	UTR-3	2e-07	81	ZNF498	ZNF498	ENSG00000197037	pan-specific	trans	6.37881e-06	-4.75777	-0.575404	0.293277	me
Normalized brain volume	rs2266510	19010793	12	32476727	intron	4e-06	301	COPS5	COPS5	ENSG00000121022	pan-specific	trans	6.63608e-06	-4.26702	-0.396324	0.128739	me
Response to antipsychotic treatment	rs888219	19721433	9	128929023	Intergenic	2e-07	210	MRP5	ABCC5	ENSG00000114770	pan-specific	trans	7.70531e-06	-4.66732	-0.49815	0.248154	fe
Hematological and biochemical traits	rs4890568	20139978	18	43231622	intron	2e-10	353	HIPK2	HIPK2	ENSG00000064393	pan-specific	trans	7.77025e-06	-4.30588	-0.332057	0.102673	me
Height	rs13270548	19343178	8	57179020	Intergenic	5e-06	388	CDK2	CDK2	ENSG00000123374	pan-specific	trans	8.1358e-06	-4.86868	-0.506732	0.1834	me
Cytomegalovirus antibody response	rs2885805	21993531	1	111417915	intron	5e-06	18	FOXF2	FOXF2	ENSG00000137273	pan-specific	trans	8.67082e-06	4.52004	0.380614	0.126269	me
Hirschsprung's disease	rs1864395	19196962	10	43612609	intron	4e-18	117	LSR	LSR	ENSG00000105699	pan-specific	trans	8.83531e-06	-4.62981	-0.495131	0.245155	fe
HDL cholesterol	rs12450119	19060910	17	2428508	Intergenic	2e-07	121	TANK	TANK	ENSG00000136560	pan-specific	trans	9.42085e-06	-4.61217	-0.493705	0.243745	fe
Reasoning	rs7120932	21107309	11	40837713	Intergenic	6e-07	78	TAF15	TAF15	ENSG00000172660	pan-specific	trans	9.61777e-06	4.60648	0.493244	0.24329	fe
Obesity	rs10250365	21552555	7	104503813	intron	7e-07	88	BLZF1	BLZF1	ENSG00000117475	pan-specific	trans	1.05937e-05	-4.57985	-0.491082	0.241161	fe
Insulin-like growth factors	rs11982199	21216879	7	7883323	Intergenic	4e-07	369	MTA2	MTA2	ENSG00000149480	pan-specific	trans	1.06163e-05	-4.38741	-0.428979	0.133599	me
Serum magnesium levels	rs12599876	20700443	16	68383047	intron	2e-06	289	SCRT1	SCRT1	ENSG00000170616	pan-specific	trans	1.06878e-05	4.55143	0.360459	0.12468	me
Celiac disease	rs1177283	20190752	2	61186829	intron	4e-13	239	IRF5	IRF5	ENSG00000128604	pan-specific	trans	1.15777e-05	4.17737	0.372387	0.0694041	me
Ulcerative colitis	rs1177283	20228799	2	61186829	intron	7e-09	239	IRF5	IRF5	ENSG00000128604	pan-specific	trans	1.15777e-05	4.17737	0.372387	0.0694041	me
Hematocrit	rs9402686	19862010	6	135435501	Intergenic	3e-15	138	GTF2A2.50kDa	GTF2A2	ENSG00000140307	pan-specific	trans	1.17563e-05	-4.55108	-0.488735	0.238862	fe
Hematological parameters	rs9402686	19820697	6	135427817	Intergenic	7e-42	138	GTF2A2.50kDa	GTF2A2	ENSG00000140307	pan-specific	trans	1.17563e-05	-4.55108	-0.488735	0.238862	fe
Other erythrocyte phenotypes	rs9402686	19862010	6	135435501	Intergenic	1e-47	138	GTF2A2.50kDa	GTF2A2	ENSG00000140307	pan-specific	trans	1.17563e-05	-4.55108	-0.488735	0.238862	fe
Red blood cell traits	rs9402686	20927387	6	135432552	Intergenic	3e-15	138	GTF2A2.50kDa	GTF2A2	ENSG00000140307	pan-specific	trans	1.17563e-05	-4.55108	-0.488735	0.238862	fe
Response to interferon beta therapy	rs4961252	21502966	8	142104944	Intergenic	3e-08	425	p-Raf.(S338)	RAF1	ENSG00000132155	phospho	trans	1.22222e-05	4.43967	0.366016	0.0747741	me
Plasma vWF and FVIII levels	rs976623	21810271	9	81310680	Intergenic	7e-06	100	RCOR1	RCOR1	ENSG00000089902	pan-specific	trans	1.28736e-05	-4.52593	-0.486676	0.236853	fe
Graves' disease	rs3761959	21841780	1	157669278	intron	2e-13	244	EP300	EP300	ENSG00000100393	pan-specific	trans	1.32223e-05	4.44377	0.393541	0.0716416	me
Platelet aggregation	rs2782292	20526338	10	13103285	Intergenic	7e-07	377	ZMYND11	ZMYND11	ENSG00000015171	pan-specific	trans	1.35821e-05	4.21202	0.393764	0.130393	me
Serum urate	rs606458	21768215	11	64546391	nearGene-5	6e-11	116	LIMA1	LIMA1	ENSG00000050405	pan-specific	trans	1.42185e-05	4.49833	0.484406	0.234649	fe
Blood pressure	rs9852991	21909110	3	41877414	missense	8e-07	82	ZNF569	ZNF569	ENSG00000196437	pan-specific	trans	1.48041e-05	-4.97168	-0.396388	0.14193	me
Bone mineral density (hip)	rs10490823	19079262	3	41123735	Intergenic	9e-06	30	TFAP2B	TFAP2B	ENSG00000008196	pan-specific	trans	1.48619e-05	-4.48601	-0.48339	0.233666	fe
Serum dehydroepiandrosterone sulphate levels	rs13243267	21533175	7	98957880	intron	2e-16	75	MSL3L1	MSL3	ENSG00000005302	pan-specific	trans	1.49033e-05	-4.48523	-0.483326	0.233604	fe
Vitamin D levels	rs3829251	20418485	NA	NA		3e-09	98	NFIX	NFIX	ENSG00000008441	pan-specific	trans	1.54176e-05	4.47578	0.482544	0.232849	fe
IFN-related cytopenia	rs4507156	21703177	20	3381549	intron	1e-09	143	KLHL12	KLHL12	ENSG00000117153	pan-specific	trans	1.56492e-05	-4.47162	-0.4822	0.232517	fe
Chronic kidney disease	rs16852086	20383146	3	141807137	Intergenic	3e-11	426	p-S6.ribosomal.protein.(S240/244)	RPS6	ENSG00000137154	phospho	trans	1.60711e-05	-4.77224	-0.379427	0.0642894	me
Response to hepatitis C treatment	rs2816286	22095909	6	1535998	Intergenic	5e-06	370	PRDM2	PRDM2	ENSG00000116731	pan-specific	trans	1.66092e-05	4.39282	0.422062	0.107365	me
Coronary heart disease	rs6504218	21378988	17	62408299	Intergenic	1e-06	202	RhoC	RHOC	ENSG00000155366	pan-specific	trans	1.6629e-05	-4.45467	-0.480796	0.231164	fe
Diastolic blood pressure	rs1994157	19430479	3	41912651	intron	3e-09	82	ZNF569	ZNF569	ENSG00000196437	pan-specific	trans	1.70001e-05	-4.78707	-0.389596	0.140083	me
Mortality among heart failure patients	rs769044	20400778	14	90679910	Intergenic	7e-06	36	CTNNB1	CTNNB1	ENSG00000168036	pan-specific	trans	1.71664e-05	4.44578	0.480058	0.230455	fe
Serum metabolites	rs7585265	20037589	2	211060050	missense	3e-60	233	STAT3A	STAT3	ENSG00000168610	pan-specific	trans	1.73546e-05	4.56381	0.347987	0.0670729	me
Cytomegalovirus antibody response	rs17077154	21993531	8	6351252	intron	8e-06	47	PAX6	PAX6	ENSG00000007372	pan-specific	trans	1.75575e-05	4.43948	0.479534	0.229952	fe
Serum IgE levels	rs11265158	22075330	1	159272060	intron	5e-26	129	ZNF785.75kDa	ZNF785	ENSG00000197162	pan-specific	trans	1.79615e-05	4.43311	0.479004	0.229445	fe
Hematocrit	rs9494145	19862010	6	135435501	Intergenic	3e-15	30	TFAP2B	TFAP2B	ENSG00000008196	pan-specific	trans	1.85441e-05	4.42417	0.478259	0.228731	fe
Hematological parameters	rs9494145	19820697	6	135427817	Intergenic	7e-42	30	TFAP2B	TFAP2B	ENSG00000008196	pan-specific	trans	1.85441e-05	4.42417	0.478259	0.228731	fe
Other erythrocyte phenotypes	rs9494145	19862010	6	135435501	Intergenic	1e-47	30	TFAP2B	TFAP2B	ENSG00000008196	pan-specific	trans	1.85441e-05	4.42417	0.478259	0.228731	fe
Red blood cell traits	rs9494145	20927387	6	135432552	Intergenic	3e-15	30	TFAP2B	TFAP2B	ENSG00000008196	pan-specific	trans	1.85441e-05	4.42417	0.478259	0.228731	fe
Aortic root size	rs9926132	21223598	16	58759332	intron	3e-06	398	mTOR	MTOR	ENSG00000198793	pan-specific	trans	1.88068e-05	-4.7039	-0.469271	0.184421	me
Metabolic syndrome (bivariate traits)	rs291	21386085	8	19816934	intron	3e-11	425	p-Raf.(S338)	RAF1	ENSG00000132155	phospho	trans	1.91411e-05	-4.74489	-0.36091	0.0717223	me
Triglycerides	rs442177	20686565	4	88030261	intron	9e-12	194	Met.(c-Met).156kDa	MET	ENSG00000105976	pan-specific	trans	1.92306e-05	4.41398	0.477408	0.227919	fe
Response to hepatitis C treatment	rs10776934	22095909	9	138029701	Intergenic	1e-06	97	BTBD14A	NACC2	ENSG00000148411	pan-specific	cis	2.00478e-05	4.4023	0.476432	0.226987	fe
Inattentive symptoms	rs478597	18821565	12	117751425	intron	8e-06	397	Met	MET	ENSG00000105976	pan-specific	trans	2.01919e-05	4.21547	0.435293	0.17372	me
Entorhinal cortical thickness	rs11129640	21116278	3	35142511	Intergenic	6e-08	104	TBX10	TBX10	ENSG00000167800	pan-specific	trans	2.18663e-05	-4.37788	-0.474385	0.225041	fe
Ventricular conduction	rs7562790	21076409	2	36673555	intron	8e-09	220	p-GSK3alpha.(S21)	GSK3A	ENSG00000105723	phospho	trans	2.22181e-05	4.37338	0.474007	0.224683	fe
Type 1 diabetes	rs621644	21980299	10	100300182	intron	8e-07	168	NCKAP1L.150kDa	NCKAP1L	ENSG00000123338	pan-specific	trans	2.23819e-05	4.37131	0.473833	0.224518	fe
Attention deficit hyperactivity disorder symptoms (interaction)	rs10765688	18846501	11	94312323	intron	9e-07	6	FOXO3A.25-50	FOXO3	ENSG00000118689	pan-specific	trans	2.25433e-05	4.36928	0.473663	0.224357	fe
Cognitive test performance	rs708150	17903297	12	33701166	Intergenic	8e-06	109	ALX4	ALX4	ENSG00000052850	pan-specific	trans	2.2944e-05	4.36432	0.473245	0.223961	fe
Primary biliary cirrhosis	rs3745516	21399635	19	50926742	intron	2e-13	115	IKZF5	IKZF5	ENSG00000095574	pan-specific	trans	2.3718e-05	4.35495	0.472457	0.223215	fe
Information processing speed	rs2392362	21130836	7	35401447	Intergenic	2e-06	98	NFIX	NFIX	ENSG00000008441	pan-specific	trans	2.4085e-05	4.35062	0.472091	0.22287	fe
Colorectal cancer	rs10505477	17618283	8	128407443	Intergenic	3e-11	145	MPND	MPND	ENSG00000008382	pan-specific	trans	2.4107e-05	4.35036	0.472069	0.22285	fe
Smoking behavior	rs17050782	19247474	4	140423134	Intergenic	8e-06	77	REL	REL	ENSG00000162924	pan-specific	trans	2.43583e-05	4.34743	0.471822	0.222616	fe
Cognitive test performance	rs1596731	20125193	14	48564956	Intergenic	1e-06	356	FBXL11	KDM2A	ENSG00000173120	pan-specific	trans	2.45314e-05	-4.7619	-0.305064	0.0900902	me
Ulcerative colitis	rs7855049	19122664	9	85311147	Intergenic	2e-06	110	CORO1A	CORO1A	ENSG00000102879	pan-specific	trans	2.45569e-05	4.34514	0.471629	0.222434	fe
Alzheimer's disease	rs2969775	22005930	2	47885476	Intergenic	2e-06	143	KLHL12	KLHL12	ENSG00000117153	pan-specific	trans	2.46691e-05	4.34385	0.47152	0.222331	fe
Attention deficit hyperactivity disorder	rs1432539	18839057	2	1925993	intron	8e-06	90	ELF4	ELF4	ENSG00000102034	pan-specific	trans	2.47494e-05	4.34293	0.471442	0.222258	fe
Serum markers of iron status	rs2052550	19084217	5	78272942	intron	8e-06	261	ZNF267	ZNF267	ENSG00000185947	pan-specific	trans	2.52127e-05	4.31395	0.349709	0.0898614	me
Crohn's disease	rs1689904	21102463	1	7879063	intron	7e-09	47	PAX6	PAX6	ENSG00000007372	pan-specific	trans	2.5536e-05	-4.33408	-0.470695	0.221554	fe
Menarche (age at onset)	rs3743266	21102462	15	60781513	UTR-3	8e-07	92	GZF1	GZF1	ENSG00000125812	pan-specific	trans	2.55382e-05	4.33406	0.470693	0.221552	fe
Height	rs7319045	20881960	13	92024574	Intergenic	1e-11	140	HOXD10.25kDa	HOXD10	ENSG00000128710	pan-specific	trans	2.55749e-05	4.33365	0.470658	0.221519	fe
Electrocardiographic conduction measures	rs188191	19389651	6	51058721	Intergenic	9e-06	51	TRIM13.50kDa	TRIM13	ENSG00000204977	pan-specific	trans	2.59145e-05	-4.32992	-0.470343	0.221222	fe
Chronic kidney disease	rs17319721	20383146	4	77368847	intron	1e-19	83	ZNF683	ZNF683	ENSG00000176083	pan-specific	trans	2.62939e-05	-4.3258	-0.469994	0.220895	fe
Renal function and chronic kidney disease	rs17319721	19430482	4	77368847	intron	1e-12	83	ZNF683	ZNF683	ENSG00000176083	pan-specific	trans	2.62939e-05	-4.3258	-0.469994	0.220895	fe
Cognitive performance	rs3861288	19734545	18	40288293	Intergenic	8e-06	137	EMX2.60kDa	EMX2	ENSG00000170370	pan-specific	trans	2.69057e-05	-4.31928	-0.469442	0.220376	fe
Insulin-like growth factors	rs11982199	21216879	7	7883323	Intergenic	4e-07	313	PLRG1	PLRG1	ENSG00000171566	pan-specific	trans	2.69264e-05	-4.15885	-0.407563	0.0797034	me
Bipolar disorder and major depressive disorder (combined)	rs1638703	20351715	13	51066623	Intergenic	8e-06	232	p-Src.(Y527)	SRC	ENSG00000197122	pan-specific	trans	2.70782e-05	4.31747	0.469289	0.220232	fe
Multiple sclerosis	rs7256818	22190364	19	16548375	intron	2e-07	157	LOC91664.60kDa	ZNF845	ENSG00000213799	pan-specific	trans	2.72243e-05	4.31595	0.46916	0.220111	fe
Parkinson's disease	rs4273468	19915576	4	15737937	Intergenic	3e-09	115	IKZF5	IKZF5	ENSG00000095574	pan-specific	trans	2.72605e-05	-4.31557	-0.469128	0.220081	fe
Reasoning	rs7120932	21107309	11	40837713	Intergenic	6e-07	180	ZNF778	ZNF778	ENSG00000170100	pan-specific	trans	2.75135e-05	4.31295	0.468906	0.219872	fe
Schizophrenia	rs6989651	21926974	8	89760311	Intergenic	2e-07	205	Src.A070	SRC	ENSG00000197122	pan-specific	trans	2.7908e-05	4.34289	0.360091	0.0609102	me
Asthma	rs404860	21804548	6	32184345	intron	4e-23	284	PCGF3	PCGF3	ENSG00000185619	pan-specific	trans	2.7936e-05	-4.29293	-0.353271	0.103854	me
Electrocardiographic conduction measures	rs188191	19389651	6	51058721	Intergenic	9e-06	8	HOXD1	HOXD1	ENSG00000128645	pan-specific	trans	2.79664e-05	4.30832	0.468512	0.219504	fe
Menopause (age at onset)	rs494620	19448619	6	31838713	cds-synon	5e-07	235	BACT	ACTB	ENSG00000075624	pan-specific	trans	2.91573e-05	-4.20864	-0.395458	0.0418346	me
Colorectal cancer	rs4925386	20972440	20	60921044	intron	2e-10	27	SP100.50kDa	SP100	ENSG00000067066	pan-specific	trans	2.96411e-05	-4.2918	-0.467109	0.218191	fe
Attention deficit hyperactivity disorder and conduct disorder	rs6700498	18951430	1	157130566	Intergenic	8e-06	116	LIMA1	LIMA1	ENSG00000050405	pan-specific	trans	3.01055e-05	-4.28738	-0.466733	0.217839	fe
Primary tooth development (time to first tooth eruption)	rs9398038	20195514	6	106094057	Intergenic	6e-07	140	HOXD10.25kDa	HOXD10	ENSG00000128710	pan-specific	trans	3.01846e-05	4.28663	0.466669	0.21778	fe
Amyloid A Levels	rs35593189	21124955	11	18419806	intron	4e-22	15	BNC2.100-200kDa	BNC2	ENSG00000173068	pan-specific	trans	3.03642e-05	-4.28495	-0.466525	0.217646	fe
Working memory	rs11677416	21107309	2	113529240	Intergenic	7e-07	146	NKX3-2	NKX3-2	ENSG00000109705	pan-specific	trans	3.11186e-05	-4.34366	-0.328363	0.0928194	me
Upper aerodigestive tract cancers	rs6844460	21437268	4	84374480	missense	1e-08	6	FOXO3A.25-50	FOXO3	ENSG00000118689	pan-specific	trans	3.13443e-05	-4.2759	-0.465754	0.216927	fe
Subclinical atherosclerosis traits (other)	rs9790483	17903303	4	126933292	Intergenic	7e-06	110	CORO1A	CORO1A	ENSG00000102879	pan-specific	trans	3.16246e-05	4.27337	0.465538	0.216726	fe
Attention deficit hyperactivity disorder	rs1432539	18839057	2	1925993	intron	8e-06	235	BACT	ACTB	ENSG00000075624	pan-specific	trans	3.17259e-05	4.14511	0.396092	0.0412288	me
Pulmonary function	rs1079573	21946350	16	78188738	intron	2e-07	381	ZSCAN2	ZSCAN2	ENSG00000176371	pan-specific	trans	3.2892e-05	-4.3263	-0.411076	0.0819004	me
Hippocampal atrophy	rs1621845	19668339	20	35766337	missense	2e-06	69	GTF2A1	GTF2A1	ENSG00000165417	pan-specific	trans	3.36823e-05	4.25539	0.464002	0.215298	fe
Heart failure	rs11880198	20445134	19	3159769	intron	6e-06	142	IRX1	IRX1	ENSG00000170549	pan-specific	trans	3.37818e-05	-4.25455	-0.46393	0.215231	fe
Personality dimensions	rs6554286	18957941	4	56298194	nearGene-3	2e-06	391	4E-BP1	EIF4EBP1	ENSG00000187840	pan-specific	trans	3.39852e-05	-4.4034	-0.431177	0.165454	me
Serum urate	rs11722229	18327257	4	9934744	intron	3e-09	343	TRIM34	TRIM34	ENSG00000242885	pan-specific	trans	3.54876e-05	-4.74805	-0.33266	0.09585	me
Bipolar disorder and schizophrenia	rs1107592	20889312	7	2041432	intron	2e-06	273	ENO1	ENO1	ENSG00000074800	pan-specific	trans	3.55041e-05	-4.66882	-0.344595	0.0941771	me
Chronic kidney disease	rs6862195	20383146	5	176817636	intron	1e-14	83	ZNF683	ZNF683	ENSG00000176083	pan-specific	trans	3.55682e-05	4.23983	0.462669	0.214062	fe
Fasting plasma glucose	rs2667176	17903298	4	121801790	intron	6e-06	96	MYB	MYB	ENSG00000118513	pan-specific	trans	3.61769e-05	4.23497	0.462252	0.213677	fe
Coffee consumption	rs6991144	21876539	8	103052377	intron	8e-07	220	p-GSK3alpha.(S21)	GSK3A	ENSG00000105723	phospho	trans	3.62102e-05	-4.23471	-0.46223	0.213656	fe
Tuberculosis	rs6545868	20694014	2	61772257	Intergenic	5e-06	90	ELF4	ELF4	ENSG00000102034	pan-specific	trans	3.63468e-05	4.23363	0.462137	0.213571	fe
Multiple sclerosis	rs227283	21833088	4	103578637	intron	1e-07	193	Met.(c-Met).135kDa	MET	ENSG00000105976	pan-specific	trans	3.66169e-05	4.23151	0.461955	0.213403	fe
Testicular cancer	rs7040024	21551455	9	845516	intron	1e-11	2	ATF5.25-50	ATF5	ENSG00000123268	pan-specific	trans	3.66698e-05	-4.2311	-0.46192	0.21337	fe
Height	rs1182184	19343178	7	2869985	intron	3e-09	177	ZNF579	ZNF579	ENSG00000218891	pan-specific	trans	3.67914e-05	4.23015	0.461839	0.213295	fe
Serum uric acid	rs16868246	19503597	4	9923004	intron	1e-41	343	TRIM34	TRIM34	ENSG00000242885	pan-specific	trans	3.84211e-05	-4.74398	-0.331814	0.0949167	me
Response to antipsychotic therapy (extrapyramidal side effects)	rs17022293	19875103	2	83029469	Intergenic	1e-10	308	HIVEP1	HIVEP1	ENSG00000095951	pan-specific	trans	3.9507e-05	-4.70236	-0.331132	0.114019	me
Cardiovascular disease risk factors	rs721934	20838585	11	121954657	Intergenic	3e-06	426	p-S6.ribosomal.protein.(S240/244)	RPS6	ENSG00000137154	phospho	trans	3.95468e-05	-4.30128	-0.365706	0.0582449	me
MRI atrophy measures	rs6439043	21116278	3	126993099	Intergenic	4e-06	320	ZNF286	ZNF286	ENSG00000187607	pan-specific	trans	3.99142e-05	4.35818	0.38656	0.0773204	me
Peripheral artery disease	rs4131296	20610895	3	31795570	intron	5e-07	343	TRIM34	TRIM34	ENSG00000242885	pan-specific	trans	4.03216e-05	-4.15144	-0.313692	0.0952131	me
Height	rs6918981	19893584	6	34238514	Intergenic	2e-08	20	MED12.50kDa	MED12	ENSG00000184634	pan-specific	trans	4.03989e-05	-4.30022	-0.295233	0.0863808	me
Major CVD	rs499818	17903304	6	13332467	Intergenic	7e-06	77	REL	REL	ENSG00000162924	pan-specific	trans	4.07155e-05	-4.20109	-0.459337	0.21099	fe
Ulcerative colitis	rs6017342	21297633	20	43065028	Intergenic	1e-20	136	EMX2.25kDa	EMX2	ENSG00000170370	pan-specific	trans	4.1463e-05	-4.19587	-0.458886	0.210576	fe
Two-hour glucose challenge	rs10423928	20081857	19	46182304	intron	3e-12	151	ZNF174	ZNF174	ENSG00000103343	pan-specific	trans	4.16599e-05	4.1945	0.458768	0.210468	fe
HDL cholesterol	rs4938307	21909109	11	116617240	Intergenic	3e-34	4	ENO1	ENO1	ENSG00000074800	pan-specific	trans	4.21686e-05	4.34417	0.304104	0.0932491	me
Bladder cancer	rs465498	20972438	5	1322087	intron	5e-07	107	TCF21	TCF21	ENSG00000118526	pan-specific	trans	4.22482e-05	4.19047	0.45842	0.210149	fe
Lung adenocarcinoma	rs465498	19836008	5	1342714	intron	2e-10	107	TCF21	TCF21	ENSG00000118526	pan-specific	trans	4.22482e-05	4.19047	0.45842	0.210149	fe
Lung cancer	rs465498	18978787	5	1322087	intron	8e-09	107	TCF21	TCF21	ENSG00000118526	pan-specific	trans	4.22482e-05	4.19047	0.45842	0.210149	fe
Melanoma	rs465498	21983787	5	1322087	intron	3e-08	107	TCF21	TCF21	ENSG00000118526	pan-specific	trans	4.22482e-05	4.19047	0.45842	0.210149	fe
Pancreatic cancer	rs465498	20101243	5	1322087	intron	7e-07	107	TCF21	TCF21	ENSG00000118526	pan-specific	trans	4.22482e-05	4.19047	0.45842	0.210149	fe
Serum prostate-specific antigen levels	rs465498	21160077	5	1322087	intron	1e-10	107	TCF21	TCF21	ENSG00000118526	pan-specific	trans	4.22482e-05	4.19047	0.45842	0.210149	fe
Celiac disease	rs6927172	20190752	6	137973068	Intergenic	4e-19	88	BLZF1	BLZF1	ENSG00000117475	pan-specific	trans	4.2597e-05	4.18811	0.458216	0.209962	fe
Rheumatoid arthritis	rs6927172	17982456	6	138006504	Intergenic	1e-07	88	BLZF1	BLZF1	ENSG00000117475	pan-specific	trans	4.2597e-05	4.18811	0.458216	0.209962	fe
Ulcerative colitis	rs6927172	21297633	6	138006504	Intergenic	8e-17	88	BLZF1	BLZF1	ENSG00000117475	pan-specific	trans	4.2597e-05	4.18811	0.458216	0.209962	fe
Bipolar disorder	rs7827290	21926972	8	142300315	Intergenic	9e-06	215	p-4E-BP1.(S65)	EIF4EBP1	ENSG00000187840	phospho	trans	4.28672e-05	4.18629	0.458058	0.209817	fe
Erectile dysfunction and prostate cancer treatment	rs10993428	20932654	9	97741274	intron	4e-06	89	CIAO1	CIAO1	ENSG00000144021	pan-specific	trans	4.30272e-05	-4.18522	-0.457966	0.209733	fe
Attention deficit hyperactivity disorder	rs1514928	18821565	14	62678303	Intergenic	3e-06	52	MDS032	USE1	ENSG00000053501	pan-specific	trans	4.39838e-05	-4.17889	-0.457418	0.209231	fe
Bipolar disorder and schizophrenia	rs915071	20889312	14	32433858	Intergenic	2e-06	340	PSIP1	PSIP1	ENSG00000164985	pan-specific	trans	4.41548e-05	-4.24326	-0.314942	0.0964212	me
Hip geometry	rs10514345	17903296	5	90424279	intron	2e-07	360	ZNF529	ZNF529	ENSG00000186020	pan-specific	trans	4.47456e-05	4.26127	0.343232	0.064223	me
Type 2 diabetes	rs10456526	18372903	6	43811762	Intergenic	4e-06	48	PRMT3	PRMT3	ENSG00000185238	pan-specific	trans	4.49985e-05	-4.35366	-0.3335	0.112451	me
Amyotrophic lateral sclerosis	rs970810	18084291	2	18540644	Intergenic	9e-06	137	EMX2.60kDa	EMX2	ENSG00000170370	pan-specific	trans	4.50741e-05	-4.17183	-0.456807	0.208673	fe
Attention deficit hyperactivity disorder and conduct disorder	rs4661094	18951430	1	157130566	Intergenic	8e-06	28	SP100.90kDa	SP100	ENSG00000067066	pan-specific	trans	4.50741e-05	4.17183	0.456807	0.208673	fe
Subclinical atherosclerosis traits (other)	rs9993268	17903303	4	126933292	Intergenic	7e-06	243	CDX1	CDX1	ENSG00000113722	pan-specific	trans	4.51259e-05	4.35746	0.373654	0.0676533	me
Tuberculosis	rs11624680	20694014	14	96027153	Intergenic	8e-06	198	PLCgamma2	PLCG2	ENSG00000197943	pan-specific	trans	4.51617e-05	-4.17127	-0.456759	0.208628	fe
Celiac disease	rs11694658	20190752	2	103070568	Intergenic	1e-15	267	ZNF77	ZNF77	ENSG00000175691	pan-specific	trans	4.55691e-05	-4.21495	-0.315143	0.0938268	me
Crohn's disease	rs11694658	21102463	2	103054449	intron	2e-12	267	ZNF77	ZNF77	ENSG00000175691	pan-specific	trans	4.55691e-05	-4.21495	-0.315143	0.0938268	me
Nephrotic syndrome (acquired)	rs6063218	21441931	20	46779235	Intergenic	3e-06	420	NFIC	NFIC	ENSG00000141905	phospho	trans	4.5816e-05	4.55975	0.385317	0.148196	me
Smoking behavior	rs7516494	19247474	1	87613358	Intergenic	3e-06	275	GTF2F2	GTF2F2	ENSG00000188342	pan-specific	trans	4.6728e-05	-4.38938	-0.391425	0.0677064	me
Gamma gluatamyl transferase levels	rs340005	22010049	15	60878030	intron	2e-08	91	FOXJ1	FOXJ1	ENSG00000129654	pan-specific	trans	4.71917e-05	-4.15859	-0.455658	0.207625	fe
Age-related macular degeneration	rs11875096	20385819	18	58067037	Intergenic	4e-06	126	ZNF415	ZNF415	ENSG00000170954	pan-specific	trans	4.72772e-05	4.15807	0.455613	0.207583	fe
Information processing speed	rs10885799	21130836	10	117512588	intron	2e-06	128	ZNF785.50kDa	ZNF785	ENSG00000197162	pan-specific	trans	4.75886e-05	-4.15617	-0.455448	0.207433	fe
Sudden cardiac arrest	rs1014922	21658281	15	95165580	Intergenic	3e-06	246	EYA1	EYA1	ENSG00000104313	pan-specific	trans	4.78889e-05	4.20928	0.314556	0.0911466	me
Chronic kidney disease	rs1394125	20383146	15	76158983	intron	3e-17	381	ZSCAN2	ZSCAN2	ENSG00000176371	pan-specific	trans	4.82254e-05	4.17355	0.43895	0.076233	me
Bipolar disorder	rs12730292	21926972	1	79254762	Intergenic	5e-06	168	NCKAP1L.150kDa	NCKAP1L	ENSG00000123338	pan-specific	trans	4.84249e-05	-4.15114	-0.455011	0.207035	fe
Acute lymphoblastic leukemia (childhood)	rs4577973	22076464	8	19651161	Intergenic	2e-06	368	MRPS15	MRPS15	ENSG00000116898	pan-specific	trans	4.89215e-05	4.36229	0.352855	0.127827	me
RR interval (heart rate)	rs1484959	20031603	11	41852664	Intergenic	2e-06	222	p-PKC(pan)betaII(S660).60kDa	PRKCB	ENSG00000166501	phospho	trans	4.93306e-05	4.14578	0.454546	0.206612	fe
Parkinson's disease	rs393152	19915575	17	43719143		2e-16	301	COPS5	COPS5	ENSG00000121022	pan-specific	trans	5.02045e-05	4.41364	0.351016	0.100441	me
Menarche (age at onset)	rs10423674	21102462	19	18817903	intron	6e-09	332	HOXA2	HOXA2	ENSG00000105996	pan-specific	trans	5.30335e-05	-4.45359	-0.362289	0.0657194	me
Menarche (age at onset)	rs2999079	21102462	3	127895226	intron	1e-07	55	ZMYM6	ZMYM6	ENSG00000163867	pan-specific	trans	5.3037e-05	4.48811	0.284497	0.080944	me
Fasting glucose-related traits	rs10830963	20081858	11	92708710	intron	6e-175	320	ZNF286	ZNF286	ENSG00000187607	pan-specific	trans	5.47846e-05	4.35534	0.386678	0.0736042	me
Fasting plasma glucose	rs10830963	19060907	11	92708710	intron	3e-50	320	ZNF286	ZNF286	ENSG00000187607	pan-specific	trans	5.47846e-05	4.35534	0.386678	0.0736042	me
Longevity	rs7493138	20834067	14	29021928	Intergenic	1e-06	66	CHD1L	CHD1L	ENSG00000131778	pan-specific	trans	5.52598e-05	-4.27166	-0.305687	0.0940834	me
Amyotrophic lateral sclerosis	rs2273382	17362836	20	50702633	intron	5e-06	391	4E-BP1	EIF4EBP1	ENSG00000187840	pan-specific	trans	5.75931e-05	4.15552	0.408452	0.160586	me
Vascular endothelial growth factor levels	rs4513773	21757650	6	43925526	Intergenic	1E-584	297	AATF	AATF	ENSG00000108270	pan-specific	trans	5.78611e-05	4.31395	0.360859	0.0874793	me
Response to interferon beta therapy	rs4961252	21502966	8	142104944	Intergenic	3e-08	188	GAB1(phosp).Ab-13.77kDa	GAB1	ENSG00000109458	pan-specific	trans	6.01899e-05	-4.2628	-0.295365	0.0852985	me
Bipolar disorder	rs12543517	21254220	8	36941542	Intergenic	4e-06	302	ELF2	ELF2	ENSG00000109381	pan-specific	trans	6.5942e-05	-4.45722	-0.313037	0.10857	me
Type 1 diabetes	rs4900384	19430480	14	98498951	Intergenic	4e-09	189	GAB1(phosp).Ab-6.115kDa	GAB1	ENSG00000109458	pan-specific	trans	6.72277e-05	-4.98329	-0.279164	0.0765335	me
Normalized brain volume	rs261903	19010793	12	32476727	intron	4e-06	436	TLX2	TLX2	ENSG00000115297	pan-specific	trans	7.15346e-05	-4.38262	-0.317491	0.0908636	me
Metabolic syndrome	rs331	21386085	8	19816238	intron	2e-09	244	EP300	EP300	ENSG00000100393	pan-specific	trans	7.30644e-05	-4.34491	-0.361321	0.0590054	me
Protein quantitative trait loci	rs2081670	18464913	9	92887231	Intergenic	3e-06	234	STAT3B	STAT3	ENSG00000168610	pan-specific	trans	7.89956e-05	4.15375	0.311577	0.061611	me
Plasma levels of liver enzymes (alkaline phosphatase)	rs2236653	22001757	11	126283785	intron	2e-09	275	GTF2F2	GTF2F2	ENSG00000188342	pan-specific	trans	7.9144e-05	4.31404	0.379261	0.0637863	me
Bipolar disorder	rs34569561	22182935	3	52279594	nearGene-5	3e-10	353	HIPK2	HIPK2	ENSG00000064393	pan-specific	trans	8.03349e-05	4.19874	0.282015	0.0808133	me
Response to antipsychotic treatment	rs992413	19680635	2	164317876	Intergenic	3e-06	354	HMX1	HMX1	ENSG00000215612	pan-specific	trans	8.13036e-05	4.21843	0.357621	0.0633165	me
Select biomarker traits	rs7458349	17903293	7	46275728	Intergenic	2e-06	33	ZNF200	ZNF200	ENSG00000010539	pan-specific	trans	8.26746e-05	4.93375	0.277489	0.0789038	me
Age-related macular degeneration	rs429608	20385819	6	31930462	intron	3e-21	418	MAZ	MAZ	ENSG00000103495	pan-specific	trans	8.34846e-05	4.45785	0.313057	0.0882417	me
Multiple sclerosis--Brain Glutamate Levels	rs2038256	20802204	14	29249349		2e-06	285	POU2AF1	POU2AF1	ENSG00000110777	pan-specific	trans	8.49122e-05	4.44178	0.329538	0.0987539	me
Diabetic retinopathy	rs3007729	21441570	1	18795255	Intergenic	5e-06	205	Src.A070	SRC	ENSG00000197122	pan-specific	trans	8.64466e-05	4.23227	0.343463	0.0531162	me
Acute lymphoblastic leukemia (childhood)	rs207954	22076464	15	92657373	intron	1e-06	12	ZNF266.50-75	ZNF266	ENSG00000174652	pan-specific	trans	9.00228e-05	-4.36796	-0.338532	0.0594252	me
Multiple sclerosis	rs9402870	21833088	6	137452908	Intergenic	6e-13	295	ZNF7	ZNF7	ENSG00000147789	pan-specific	trans	9.48125e-05	-4.61688	-0.350275	0.0917768	me
Information processing speed	rs2908832	21130836	12	11648418	Intergenic	7e-06	255	TFB1M	TFB1M	ENSG00000029639	pan-specific	trans	9.65053e-05	4.1851	0.301761	0.0908957	me
